# Supplementary material for: CRISPR/Cas9-mediated heterozygous knockout of the autism gene CHD8 and characterization of its transcriptional networks in neurodevelopment
Source: Mol Autism. 2015 Oct 19;6:55. doi: 10.1186/s13229-015-0048-6 (PMC4612430; doi:10.1186/s13229-015-0048-6)
Supplement: Additional file 3: — Table S2. Full list of gene-expression values, fold changes, and statistics. (XLSX 562 kb) [file 13229_2015_48_MOESM3_ESM.xlsx]

## Sheet: Sheet1
ensembl	genename	coordinates	NormalizedCount_control1_NPC	NormalizedCount_control2_NPC	NormalizedCount_KO1_NPC	NormalizedCountnpc_KO2_NPC	NormalizedCount_control1_neuron	NormalizedCount_control2_neuron	NormalizedCount_KO1_neuron	NormalizedCount_KO2_neuron	FPKM_control1_NPC	FPKM_control2_NPC	FPKM_KO1_NPC	FPKM_KO2_NPC	FPKM_control1_neuron	FPKM_control2_neuron	FPKM_KO1_neuron	FPKM_KO2_neuron	log2FC_NPC	pvalue.NPC	padj.NPC	log2FC_Neuron	pvalue.Neuron	padj.Neuron	log2FC_WT	pvalue.WT	padj.WT	log2FC_KO	pvalue.KO	padj.KO	pvalue.interaction	padj.interaction	reg.NPC	reg.Neuron	reg.WT	reg.KO	reg.interaction	CHD8-binding in NPC?
ENSG00000022556	NLRP2	chr19:55464498-55512510|+	666.43	1252.75	0.84	0	683.74	688.47	0.92	0	12.0129	24.2682	0.0162494	0	15.1605	14.8649	0.0224535	0	-11.1527	1.52884e-50	5.7625e-47	-10.5055	4.26534e-53	3.55432e-50	-0.483979	0.515948	0.753603	0.128149	0.999998	1	0.00132729	0.0264025	down	down	noreg	noreg	reg	0
ENSG00000180828	BHLHE22	chr8:65492814-65496181|+	16.1	54.92	4.2	3.27	142.37	686.62	1.83	1.02	0.294034	1.06891	0.0825634	0.0638641	1.86514	13.4231	0.0519078	0.0201543	-3.25631	0.00136152	0.0233054	-8.14464	9.40376e-14	4.53986e-12	3.54521	0.000131939	0.00132581	-1.38508	0.460727	0.713866	NA	NA	down	down	up	noreg	noreg	0
ENSG00000150244	TRIM48	chr11:55029658-55038595|+	983.01	81.23	0.84	0	1591.21	4.63	0	4.09	39.0863	4.01453	0.0421468	0	59.0927	0.229934	0.0141401	0.20438	-10.3056	0.043428	0.280193	-8.57806	0.30946	0.592519	0.584491	0.780222	0.889405	2.28536	0.600584	0.808393	NA	NA	noreg	noreg	noreg	noreg	noreg	0
ENSG00000086205	FOLH1	chr11:49168187-49230222|-	3324.64	1313.38	1.68	0	528.79	76.91	1.83	1.02	87.9228	44.8313	0.0419225	0	13.883	4.54151	0.352951	0.170847	-11.428	1.52576e-44	2.3962e-41	-7.69017	1.74063e-09	5.02215e-08	-2.93684	0.00467914	0.02475	0.76744	0.842232	0.922968	NA	NA	down	down	down	noreg	noreg	0
ENSG00000198300	PEG3	chr19:57321445-57352096|-	319.8	371.82	2.52	0	577.21	944.22	4.59	6.14	2.82855	3.54692	0.0184569	0	3.55314	8.99814	0.0594876	0.0945202	-8.09603	3.09962e-49	9.73592e-46	-7.11495	1.30187e-41	5.19827e-39	1.13738	0.000226595	0.00209177	2.09048	0.353218	0.614595	0.185501	0.586353	down	down	up	noreg	noreg	0
ENSG00000115353	TACR1	chr2:75276231-75426826|-	46.15	211.65	3.36	3.27	245.99	556.9	2.75	5.11	2.28249	8.93183	0.171965	0.12692	8.51269	17.8289	0.187909	0.216215	-5.2899	6.80397e-07	3.27948e-05	-6.64105	9.71877e-22	9.85555e-20	1.63896	0.0253765	0.0933688	0.247991	0.903168	0.957618	NA	NA	down	down	noreg	noreg	noreg	0
ENSG00000112232	KHDRBS2	chr6:62389865-62996132|-	1251.3	526.27	11.75	1.09	589.8	667.16	13.76	1.02	30.7839	15.211	0.343844	0.0316531	13.3117	19.3662	0.424846	0.029913	-7.11166	1.8336e-13	2.72095e-11	-6.36959	3.47399e-15	1.92435e-13	-0.499963	0.587891	0.797112	0.203282	0.955564	0.986977	NA	NA	down	down	noreg	noreg	noreg	0
ENSG00000221870	TMEM257	chrX:144908928-144911368|+	22.54	140.72	0	0	124.93	154.74	0.92	3.07	0.622626	3.86986	0	0	3.53474	4.27387	0.038654	0.085389	#NAME?	5.81126e-05	0.00170127	-6.10162	4.41634e-20	4.06941e-18	0.776631	0.25462	0.491427	Inf	0.322141	0.582799	0.0629439	0.336428	down	down	noreg	noreg	noreg	0
ENSG00000185610	DBX2	chr12:45408455-45444882|-	4.29	367.24	4.2	1.09	0.97	8.34	0.92	0	0.0900673	8.68726	0.100412	0.0258864	0.0169265	0.198128	0.0267745	0	-6.13315	0.136661	0.543586	-3.30266	0.216631	0.478887	-5.31889	0.0375164	0.125597	-2.5266	0.38345	0.644948	NA	NA	noreg	noreg	noreg	noreg	noreg	0
ENSG00000125869	LAMP5	chr20:9495005-9511171|+	53.66	1002.2	5.88	9.8	1044.99	4625.66	46.78	207.65	1.57853	33.9474	0.331413	0.330411	27.9953	156.099	1.7971	7.20306	-6.08448	0.0246189	0.192998	-4.44835	4.20954e-06	6.63488e-05	2.4251	0.173595	0.381986	4.02069	1.77393e-07	3.35282e-06	NA	NA	noreg	down	noreg	up	noreg	0
ENSG00000234444	ZNF736	chr7:63767837-63810017|+	79.41	78.94	0	0	48.42	63.94	0.92	1.02	2.43644	3.39448	0	0	1.55315	3.67187	0.142133	0.0406962	#NAME?	1.18169e-19	3.27503e-17	-5.82156	8.48349e-11	2.91388e-09	-0.495022	0.500471	0.739707	Inf	0.481001	0.723907	0.00153779	0.0293774	down	down	noreg	noreg	reg	1
ENSG00000120075	HOXB5	chr17:46668619-46671323|-	15.02	69.79	0.84	3.27	34.87	146.41	3.67	1.02	0.519566	2.33519	0.0284586	0.110008	1.0671	4.91981	0.142698	0.0346224	-4.38511	0.00113773	0.0203625	-5.23406	4.43551e-06	6.96812e-05	1.0958	0.207855	0.431236	0.192476	0.878159	0.94314	0.585534	0.887512	down	down	noreg	noreg	noreg	0
ENSG00000175356	SCUBE2	chr11:9041071-9159661|-	262.92	601.78	21.82	20.69	2169.39	2437.92	36.69	87.97	7.25081	15.722	1.01876	0.972519	54.1	57.6286	2.2791	4.80135	-4.35436	5.23681e-16	9.86929e-14	-5.17587	2.53407e-28	4.29806e-26	2.41365	6.27531e-09	2.38348e-07	1.55208	0.0205289	0.0809945	0.433612	0.813481	down	down	up	noreg	noreg	0
ENSG00000103449	SALL1	chr16:51169886-51185278|-	977.65	1608.55	163.67	126.31	1085.66	1060.97	22.93	41.94	12.9205	22.9366	2.18957	1.96785	11.3656	15.3574	0.364324	0.571141	-3.16381	4.62697e-19	1.19452e-16	-5.01552	6.45498e-48	4.16689e-45	-0.268756	0.917335	0.962256	-2.16031	7.989e-06	0.000105672	0.00430139	0.0614887	down	down	noreg	down	noreg	1
ENSG00000163623	NKX6-1	chr4:85413140-85419603|-	237.17	1.14	5.04	1.09	95.88	21.31	2.75	8.18	6.60751	0.0290435	0.12935	0.0338471	1.99895	0.543373	0.104943	0.218287	-5.28509	0.0708835	0.378219	-3.38957	0.00228993	0.0157139	-1.02399	0.644094	0.820649	0.836211	0.690958	0.831718	NA	NA	noreg	down	noreg	noreg	noreg	0
ENSG00000204128	C2orf72	chr2:231902205-231914434|+	115.9	128.14	7.55	32.67	342.84	485.55	11.92	16.37	2.36813	3.04181	0.282093	0.665056	6.87801	12.8406	0.354813	0.663811	-2.62008	0.000446844	0.00927447	-4.83837	3.53877e-30	7.13937e-28	1.76321	2.21334e-09	9.49322e-08	-0.507599	0.644029	0.826357	0.0346352	0.236592	down	down	up	noreg	noreg	0
ENSG00000185985	SLITRK2	chrX:144899350-144907360|+	163.12	935.84	11.75	7.62	989.78	792.26	22.93	53.19	1.84331	13.2099	0.140078	0.119664	10.7348	11.037	0.421043	0.730166	-5.83028	8.80213e-09	6.45466e-07	-4.51678	6.71594e-22	6.92031e-20	0.697385	0.24132	0.473217	1.97429	0.0196482	0.0782973	NA	NA	down	down	noreg	noreg	noreg	0
ENSG00000173376	NDNF	chr4:121956768-121994176|-	319.8	938.13	124.22	133.94	1373.3	1623.43	87.14	47.05	6.68985	25.7199	3.65121	3.29792	25.2765	40.5577	2.18099	1.0934	-2.2935	7.14582e-05	0.00202512	-4.44435	1.47851e-30	3.08012e-28	1.25233	0.00791117	0.0374006	-0.943898	0.051157	0.161977	NA	NA	down	down	up	noreg	noreg	0
ENSG00000154764	WNT7A	chr3:13857755-13921618|-	323.02	867.2	70.5	57.71	1629.95	1010.01	66.96	56.26	5.03584	14.4058	1.14363	0.930359	23.8386	16.2898	1.21821	0.914647	-3.22138	1.19442e-08	8.55896e-07	-4.38557	7.89106e-32	1.80048e-29	1.14929	0.013898	0.0587311	-0.0573126	0.843675	0.923822	NA	NA	down	down	noreg	noreg	noreg	0
ENSG00000138496	PARP9	chr3:122246771-122283424|-	120.19	178.47	17.63	28.31	123.96	152.89	5.5	8.18	1.8307	3.49997	0.43182	0.535351	1.83884	3.0139	0.144177	0.174416	-2.71342	1.05545e-09	8.87991e-08	-4.30493	2.4856e-17	1.7014e-15	-0.109403	0.72192	0.852805	-1.74687	0.0450623	0.147552	0.111888	0.457272	down	down	noreg	noreg	noreg	0
ENSG00000196532	HIST1H3C	chr6:26045639-26046097|+	832.77	1987.24	42.81	47.91	112.34	137.14	3.67	9.21	125.799	465.689	10.5307	11.6277	8.28403	32.2353	1.26097	2.16018	-4.96747	5.77806e-23	2.0941e-20	-4.24446	6.82729e-14	3.33806e-12	-3.49869	1.12174e-10	6.60989e-09	-2.81678	0.000136414	0.00125807	0.00403105	0.0583788	down	down	down	down	noreg	0
ENSG00000156804	FBXO32	chr8:124510129-124553446|-	126.63	172.75	29.38	16.33	1197.04	3282.07	146.77	99.22	2.48459	4.18875	0.656391	0.339455	15.1414	54.0131	4.19545	1.34726	-2.71635	2.68713e-09	2.11007e-07	-4.15109	1.60699e-12	6.95251e-11	3.90313	2.80341e-12	2.31556e-10	2.42801	3.73805e-05	0.000411618	NA	NA	down	down	up	up	noreg	0
ENSG00000117152	RGS4	chr1:163038565-163046592|+	326.24	662.41	78.9	60.98	1019.81	2304.49	49.53	134	11.0483	29.7882	3.90594	1.96147	31.9039	100.229	1.33349	4.06902	-2.82804	1.03417e-09	8.73989e-08	-4.14768	3.12068e-10	1.00692e-08	1.74951	0.000657594	0.00509561	0.391901	0.5995	0.808393	0.26462	0.685176	down	down	up	noreg	noreg	0
ENSG00000175352	NRIP3	chr11:9002123-9025596|-	204.97	607.5	52.04	51.18	1792.65	2717.76	95.4	159.57	3.36588	11.2799	0.966561	0.878134	29.1676	49.48	1.82019	3.08224	-2.98469	9.85598e-07	4.57502e-05	-4.11201	3.45023e-24	4.32203e-22	2.47287	5.47e-06	8.84317e-05	1.30465	0.00528772	0.0275766	NA	NA	down	down	up	up	noreg	0
ENSG00000095752	IL11	chr19:55875757-55881831|-	6.44	12.58	0.84	0	39.71	95.44	43.11	39.89	0.389586	0.372638	0.025164	0	2.36891	5.04784	2.16538	1.76945	-4.49611	0.0114703	0.115413	-0.668756	0.285883	0.566572	2.82868	0.000145571	0.00144161	6.62783	4.71939e-08	1.00232e-06	0.315678	0.737033	noreg	noreg	up	up	noreg	0
ENSG00000123496	IL13RA2	chrX:114238538-114254540|-	16.1	2.29	0.84	0	110.41	15.75	4.59	7.16	0.679935	0.350223	0.132936	0	5.36382	0.830973	0.200489	0.448158	-4.45019	0.0644093	0.357819	-3.39068	0.00389434	0.0241605	2.7786	0.0401716	0.13237	3.80688	0.122731	0.307305	0.776229	0.922847	noreg	down	noreg	noreg	noreg	0
ENSG00000182742	HOXB4	chr17:46652875-46657473|-	169.56	161.31	12.59	14.16	284.73	374.35	22.93	14.32	2.79101	2.79695	0.220556	0.246446	3.98537	6.51912	0.471089	0.251369	-3.63956	1.43407e-24	6.92985e-22	-4.10893	3.07611e-23	3.46804e-21	0.99419	5.9115e-05	0.000681527	0.478047	0.565509	0.781777	0.532808	0.866038	down	down	up	noreg	noreg	0
ENSG00000140538	NTRK3	chr15:88402982-88799999|-	265.07	234.53	48.68	26.13	1754.88	2040.4	94.48	128.89	2.23503	3.20682	0.76736	0.90388	9.67706	15.4316	1.63743	2.43744	-2.74474	6.69514e-12	8.03673e-10	-4.05307	2.18999e-52	1.74889e-49	2.92535	2.95927e-40	3.99819e-37	1.57802	0.00663384	0.0331119	0.00177599	0.0325707	down	down	up	up	reg	0
ENSG00000120068	HOXB8	chr17:46688739-46692478|-	94.44	148.73	5.88	5.44	186.92	471.65	34.86	4.09	5.76167	11.5982	0.226044	0.417388	10.5612	29.8971	3.81634	0.623369	-4.43346	9.68379e-16	1.77185e-13	-4.04025	0.000105613	0.00113846	1.43738	0.00607543	0.0302891	1.78273	0.144561	0.344634	NA	NA	down	down	up	noreg	noreg	0
ENSG00000260027	HOXB7	chr17:46684594-46724385|-	98.73	302.03	7.55	14.16	222.75	623.61	40.36	10.23	5.19034	16.0348	0.553181	0.620308	8.33174	37.8542	2.99402	0.546742	-4.21908	3.05318e-08	1.93738e-06	-4.02626	2.18003e-06	3.6555e-05	1.07852	0.0860639	0.233625	1.22051	0.18187	0.404033	0.436648	0.814629	down	down	noreg	noreg	noreg	0
ENSG00000198732	SMOC1	chr14:70320848-70499083|+	905.75	772.24	535.49	517.23	1433.34	451.26	48.62	64.44	17.958	20.3516	11.9956	12.3832	27.6634	10.5322	1.56492	3.21338	-0.682298	5.66415e-05	0.00166625	-4.02464	4.43114e-10	1.38804e-08	0.167531	0.540861	0.771955	-3.21897	6.27851e-22	8.74041e-20	NA	NA	down	down	noreg	down	noreg	0
ENSG00000139292	LGR5	chr12:71833550-71980090|+	286.53	780.25	143.53	111.07	403.85	563.38	22.93	35.8	4.50437	11.5789	2.05157	2.26478	5.58929	9.52502	0.402412	0.649323	-2.07336	0.000249937	0.00578662	-4.00849	6.42534e-24	7.84383e-22	-0.141328	0.845951	0.922598	-2.11593	1.21848e-05	0.000152786	NA	NA	down	down	noreg	down	noreg	1
ENSG00000170689	HOXB9	chr17:46698518-46703839|-	426.04	1931.18	38.61	45.73	1078.88	2907.71	218.32	30.69	9.6061	47.5241	0.961125	1.23451	20.5121	71.8604	6.87254	0.824832	-4.81369	4.88426e-10	4.34192e-08	-3.96178	5.81017e-05	0.000675305	0.758071	0.225218	0.452902	1.56182	0.0475992	0.153626	NA	NA	down	down	noreg	noreg	noreg	0
ENSG00000127084	FGD3	chr9:95709733-95798518|+	77.27	199.07	15.95	4.36	139.46	323.39	17.43	12.27	1.66354	4.36888	0.461281	0.117443	2.35389	6.39489	0.294088	0.449916	-3.76641	1.30214e-05	0.000471925	-3.92643	3.22463e-10	1.03871e-08	0.744127	0.154606	0.352803	0.548944	0.68494	0.830146	0.613126	0.896883	down	down	noreg	noreg	noreg	0
ENSG00000105855	ITGB8	chr7:20370325-20450419|+	1520.66	2569.56	639.57	687.1	6778.37	7839.15	498.09	531.91	23.4885	44.8194	12.0384	12.8661	98.6172	137.485	10.8577	9.7929	-1.63383	4.20385e-07	2.13294e-05	-3.79253	4.36058e-96	1.6715e-92	1.83745	3.41363e-10	1.77804e-08	-0.365165	0.136082	0.330366	9.81764e-08	1.03681e-05	down	down	up	noreg	reg	1
ENSG00000165970	SLC6A5	chr11:20620946-20680831|+	1.07	25.17	0.84	1.09	338	2764.09	7.34	25.57	0.0296552	0.262369	0.00759097	0.00978963	3.52769	25.8345	0.0759979	0.477913	-3.77538	0.0907327	0.433227	-6.52839	2.76841e-08	6.69942e-07	6.88519	0.0412833	0.134837	4.09321	0.00677034	0.0336525	NA	NA	noreg	down	noreg	up	noreg	0
ENSG00000197747	S100A10	chr1:151955391-151966866|-	4.29	36.61	0.84	2.18	0.97	7.41	14.68	59.33	0.531314	3.39912	0.127421	0.168643	0.125865	0.562297	1.1294	5.84918	-3.77492	0.0268727	0.20562	3.1722	0.01641	0.0756771	-2.28693	0.231927	0.462216	4.61637	7.62686e-05	0.000765576	0.0179201	0.158003	noreg	noreg	noreg	up	noreg	0
ENSG00000171476	HOPX	chr4:57514155-57548065|-	5.37	99.53	3.36	4.36	59.08	2115.46	8.26	6.14	0.291654	6.02708	0.262765	0.395705	3.53794	113.19	0.511284	0.409938	-3.77447	0.0230198	0.184139	-7.20462	0.0205674	0.0892618	4.37363	0.138509	0.328102	0.900019	0.49152	0.731965	NA	NA	noreg	noreg	noreg	noreg	noreg	0
ENSG00000108511	HOXB6	chr17:46671639-46682354|-	71.9	240.25	5.04	11.98	240.18	646.78	51.37	12.27	2.21141	14.2759	0.324242	1.47603	7.61749	36.5167	3.04996	1.73213	-4.21169	1.04502e-06	4.79185e-05	-3.76255	1.08078e-05	0.000153325	1.50661	0.0262299	0.0956503	1.90329	0.042859	0.141862	NA	NA	down	down	noreg	noreg	noreg	0
ENSG00000134595	SOX3	chrX:139585152-139587225|-	1532.47	2234.35	475.06	674.04	1553.44	831.17	62.38	127.86	55.5072	73.4508	15.8214	22.2969	40.1223	27.4402	2.43344	4.25182	-1.7246	2.94633e-08	1.88226e-06	-3.61501	1.0625e-11	4.10562e-10	-0.659596	0.288205	0.532262	-2.59461	1.79035e-12	8.30792e-11	0.0298596	0.216301	down	down	noreg	down	noreg	0
ENSG00000108255	CRYBA1	chr17:27573881-27581512|+	97.66	82.37	5.88	9.8	68.76	24.09	5.5	2.05	9.75141	8.6589	0.634071	1.04733	6.96445	2.60349	0.778879	0.285331	-3.53541	3.24157e-13	4.59327e-11	-3.58214	0.00034764	0.00326255	-0.955204	0.263459	0.503265	-1.05404	0.459983	0.713119	0.206519	0.617797	down	down	noreg	noreg	noreg	0
ENSG00000171291	ZNF439	chr19:11959541-11994565|+	402.43	329.49	18.47	41.38	340.9	275.2	31.19	22.5	8.69549	8.92603	0.97042	1.08888	6.99692	7.83654	0.786631	0.99564	-3.62823	1.75551e-16	3.59613e-14	-3.48446	5.5161e-22	5.77714e-20	-0.248511	0.911542	0.959069	-0.156497	0.884306	0.947668	0.417406	0.804437	down	down	noreg	noreg	noreg	0
ENSG00000217236	SP9	chr2:175199674-175203220|+	171.71	248.26	32.73	88.2	153.99	226.09	21.1	12.27	4.11858	6.49182	0.870598	2.31876	2.37612	5.94054	0.746582	0.325213	-1.81213	0.00186145	0.0298307	-3.47331	2.05173e-12	8.68068e-11	-0.143966	0.806521	0.905933	-1.8575	0.00989617	0.0457435	0.174982	0.571258	down	down	noreg	down	noreg	0
ENSG00000144230	GPR17	chr2:128403439-128410213|+	5.37	26.31	1.68	1.09	73.6	185.32	5.5	3.07	0.199507	0.870572	0.0562717	0.0362486	1.84543	5.78486	0.334521	0.102696	-3.5213	0.0186508	0.160866	-4.88059	8.53752e-10	2.58092e-08	3.03094	0.000589422	0.0046512	1.63109	0.398589	0.656497	0.290103	0.712424	noreg	down	up	noreg	noreg	0
ENSG00000169085	C8orf46	chr8:67372238-67430759|+	363.8	580.04	12.59	17.42	568.5	821.91	98.15	25.57	6.61124	12.4031	0.339329	0.750215	13.6509	22.867	1.50001	1.07126	-4.98634	3.56938e-32	3.20327e-29	-3.45193	7.83281e-07	1.46035e-05	0.558888	0.0371243	0.124792	2.04348	0.00900833	0.0424529	NA	NA	down	down	noreg	up	noreg	0
ENSG00000065320	NTN1	chr17:8924859-9147317|+	973.35	862.62	99.88	55.53	567.53	947.93	46.78	92.06	9.80053	9.45769	1.08771	0.601139	4.21765	10.2741	0.634273	1.00602	-3.56795	6.29293e-24	2.63548e-21	-3.41592	6.05545e-12	2.43886e-10	-0.276799	0.904601	0.955682	-0.162665	0.643415	0.826357	0.421133	0.806843	down	down	noreg	noreg	noreg	0
ENSG00000136750	GAD2	chr10:26505236-26593487|+	1.07	19.45	0.84	1.09	52.3	393.81	5.5	9.21	0.0224186	0.685862	0.00923764	0.0298306	1.00002	10.9777	0.0868377	0.17059	-3.42073	0.110019	0.484776	-4.89038	9.21758e-06	0.000133533	4.44214	0.00389224	0.0212595	2.93143	0.0990534	0.263039	NA	NA	noreg	down	up	noreg	noreg	0
ENSG00000120251	GRIA2	chr4:158125334-158287227|+	1145.06	58.35	57.91	58.8	1135.05	3598.04	544.87	739.56	23.3118	2.37016	2.18631	1.55293	34.8947	132.622	28.4721	27.7844	-3.37867	0.0791015	0.401278	-1.84854	0.00277632	0.0184248	1.97566	0.237271	0.469355	3.46007	1.76136e-26	3.69151e-24	NA	NA	noreg	down	noreg	up	noreg	1
ENSG00000196226	HIST1H2BB	chr6:26043455-26043885|-	376.68	1267.62	31.89	33.76	54.23	69.5	6.42	5.11	83.9444	332.291	8.82015	9.20031	11.4236	18.2708	1.75233	1.34072	-4.65499	1.66647e-12	2.13649e-10	-3.38769	2.65158e-08	6.44925e-07	-3.7322	1.43903e-07	3.92207e-06	-2.50872	0.00169408	0.0107526	NA	NA	down	down	down	down	noreg	0
ENSG00000128683	GAD1	chr2:171669723-171717661|+	21.46	32.03	5.04	4.36	74.57	696.81	41.28	30.69	0.853052	1.26971	0.384903	0.0822325	1.71704	14.1852	2.4341	1.09985	-2.51802	0.000562316	0.0112619	-3.38734	0.00119226	0.00913304	3.84993	0.000240128	0.00218577	2.93786	0.000439792	0.003456	NA	NA	down	down	up	up	noreg	0
ENSG00000163840	DTX3L	chr3:122283085-122294050|+	160.97	240.25	54.56	40.29	167.55	91.73	9.17	15.34	1.42737	3.69533	0.599386	0.439983	1.38396	1.00303	0.175466	0.381029	-2.08759	7.09501e-08	4.13971e-06	-3.36924	1.63861e-08	4.11606e-07	-0.6299	0.376561	0.626662	-1.95184	0.00327907	0.018596	0.258984	0.678797	down	down	noreg	down	noreg	0
ENSG00000166863	TAC3	chr12:57403784-57422667|-	3.22	4.58	0.84	0	10.65	59.3	6.42	19.44	0.384426	0.455554	0.136763	0	1.05733	5.92674	0.624099	2.10628	-3.20953	0.136543	0.543466	-1.40536	0.226914	0.491577	3.1657	0.00678755	0.0331301	4.94513	0.0123589	0.0545623	0.574637	0.884605	noreg	noreg	up	noreg	noreg	0
ENSG00000177182	CLVS1	chr8:61969717-62414204|+	145.95	345.51	44.48	30.49	418.38	440.14	36.69	47.05	5.64324	15.8874	1.95442	1.28755	17.1963	10.0496	1.60241	0.90575	-2.71824	2.2924e-06	9.8636e-05	-3.32387	2.10161e-32	5.09866e-30	0.804794	0.0323812	0.112632	0.15962	0.884583	0.947796	0.568755	0.884058	down	down	noreg	noreg	noreg	1
ENSG00000268578	AL354718.1	chr9:45441273-45441542|-	6.44	1.14	0.84	0	0.97	0.93	0.92	5.11	3.74754	0.911434	0.760089	0	0.485602	0.744012	0.831011	4.02869	-3.1723	0.214891	0.668501	1.70051	0.402467	0.683972	-2.0005	0.369646	0.623639	2.84528	0.383449	0.644948	0.15179	0.534073	noreg	noreg	noreg	noreg	noreg	0
ENSG00000170989	S1PR1	chr1:101702444-101707074|+	349.85	573.18	128.42	106.71	589.8	314.12	74.3	20.46	9.72857	17.364	3.62877	3.72874	16.2973	10.2834	2.06931	1.65504	-1.98048	3.41867e-08	2.14761e-06	-3.21501	1.14933e-05	0.000162569	-0.0301676	0.665882	0.820649	-1.31113	0.0475947	0.153626	NA	NA	down	down	noreg	noreg	noreg	1
ENSG00000107295	SH3GL2	chr9:17579080-17797127|+	75.12	160.17	17.63	25.04	477.46	830.25	59.62	78.76	1.53479	4.17421	0.473755	0.656189	9.79012	22.186	1.75183	2.07711	-2.47434	1.79218e-05	0.000625472	-3.20674	3.22117e-14	1.61615e-12	2.47453	4.15301e-07	9.86246e-06	1.69739	0.00148761	0.00964695	0.272427	0.693853	down	down	up	up	noreg	0
ENSG00000182103	FAM181B	chr11:82443053-82444906|-	197.46	822.58	103.24	25.04	474.55	727.39	106.41	21.48	9.20758	30.6282	3.89727	0.938958	16.1079	27.1989	4.4696	0.808882	-2.98988	0.0020269	0.0318059	-3.19357	6.10128e-05	0.000706142	0.236743	0.498187	0.738599	-0.00445189	0.919834	0.967255	NA	NA	down	down	noreg	noreg	noreg	0
ENSG00000182175	RGMA	chr15:93586636-93632433|-	1690.22	1430.08	536.33	501.99	2567.43	1399.19	167.87	262.89	37.875	40.5357	13.742	13.6875	55.1248	35.8055	4.2184	6.94044	-1.5969	3.58997e-20	1.0251e-17	-3.16932	1.59094e-12	6.89865e-11	0.346224	0.147488	0.342504	-1.26932	9.29898e-05	0.000903464	0.00582711	0.0751363	down	down	noreg	down	noreg	0
ENSG00000178403	NEUROG2	chr4:113434672-113437328|-	130.93	20.59	17.63	1.09	126.87	204.78	28.44	36.82	3.8662	0.608021	0.526921	0.032337	3.04638	6.07223	1.006	1.1	-3.01591	0.0572769	0.333469	-2.31177	4.43575e-07	8.6928e-06	1.13018	0.173098	0.381158	1.80203	0.148048	0.350775	NA	NA	noreg	down	noreg	noreg	noreg	0
ENSG00000185920	PTCH1	chr9:98205262-98279339|-	1037.74	1264.19	258.51	406.16	1134.09	764.46	99.99	110.47	14.073	20.7204	4.44672	6.89687	14.1957	9.39882	3.13108	1.33004	-1.80489	2.13313e-09	1.70343e-07	-3.13862	3.05725e-22	3.25529e-20	-0.277954	0.848795	0.924079	-1.65912	1.9925e-07	3.73657e-06	0.0103483	0.110339	down	down	noreg	down	noreg	1
ENSG00000117707	PROX1	chr1:214156524-214214595|+	292.97	430.17	57.91	74.05	460.03	442.92	40.36	65.47	2.10473	4.07713	0.654815	0.697013	3.3628	3.75018	0.476553	0.564414	-2.46515	1.70155e-13	2.54503e-11	-3.05973	1.8598e-19	1.58422e-17	0.320368	0.0415787	0.135464	-0.318391	0.475855	0.723907	0.325267	0.743605	down	down	noreg	noreg	noreg	0
ENSG00000140067	FAM181A	chr14:94385240-94395954|+	489.36	1005.63	158.63	285.29	456.15	358.6	33.94	65.47	27.0995	54.4026	9.02082	15.8059	24.3605	20.1109	1.81637	3.49819	-1.7647	0.000452814	0.00937772	-3.00215	5.78236e-12	2.3521e-10	-0.875704	0.141418	0.332119	-2.15892	7.86094e-07	1.29468e-05	0.302389	0.722734	down	down	noreg	down	noreg	0
ENSG00000157445	CACNA2D3	chr3:54156574-55108584|+	3.22	9.15	36.09	41.38	153.99	926.61	57.79	78.76	0.268996	0.54353	0.975527	2.40842	1.83431	25.0508	1.26236	3.39599	2.6373	0.000138525	0.00358113	-2.95143	0.000764279	0.00630571	6.44862	3.18637e-09	1.29613e-07	0.817758	0.105104	0.274144	NA	NA	up	down	up	noreg	noreg	0
ENSG00000163254	CRYGC	chr2:208992861-208994554|-	5.37	1.14	0.84	0	25.18	22.24	0.92	5.11	0.78613	0.162992	0.123502	0	3.44575	3.17971	0.137433	0.732945	-2.952	0.246598	0.704437	-2.94457	0.00368364	0.0230721	2.86477	0.0023453	0.0141866	2.84528	0.383449	0.644948	0.419995	0.805948	noreg	down	up	noreg	noreg	0
ENSG00000154553	PDLIM3	chr4:186422851-186456766|-	99.8	300.89	40.29	60.98	488.11	459.6	40.36	90.02	3.28932	12.9942	1.84694	2.57231	14.6551	20.2974	1.81727	5.2933	-1.99558	0.00262234	0.0387309	-2.82949	1.81396e-09	5.22017e-08	1.24196	0.0110207	0.0488073	0.364523	0.531181	0.763139	0.468628	0.834518	down	down	up	noreg	noreg	0
ENSG00000163064	EN1	chr2:119599747-119605254|-	201.75	41.19	8.39	23.96	97.82	36.14	0	3.07	5.07135	1.61946	0.231963	0.902866	2.76148	0.991029	0.0179976	0.0847857	-2.92782	0.00409079	0.0540639	-5.41925	5.36647e-06	8.25472e-05	-0.858861	0.494191	0.734818	-3.39803	0.0231861	0.0890467	0.549397	0.873222	noreg	down	noreg	noreg	noreg	1
ENSG00000112238	PRDM13	chr6:100054606-100063454|+	94.44	375.25	5.04	1.09	553	269.64	14.68	102.29	2.29091	8.2794	0.121682	0.0222296	10.2185	6.01409	0.375343	2.47459	-6.25905	1.33308e-08	9.40945e-07	-2.78394	0.00335299	0.021414	0.808559	0.169943	0.37665	4.25527	0.000324472	0.00266394	NA	NA	down	down	noreg	up	noreg	0
ENSG00000164116	GUCY1A3	chr4:156587863-156653501|+	25.76	70.93	147.72	205.8	91.04	656.04	39.44	67.51	0.426106	2.30801	4.39025	5.78287	1.20122	17.3303	1.21136	1.98669	1.85966	0.00166315	0.0273029	-2.77216	0.00419637	0.0256711	2.94986	0.00276306	0.0162258	-1.72481	1.81984e-05	0.00021706	NA	NA	up	down	up	down	noreg	0
ENSG00000164076	CAMKV	chr3:49895421-49907655|-	588.09	441.61	125.9	148.09	635.32	469.79	68.8	91.04	15.3968	15.6635	3.95023	4.73628	17.4755	14.5771	2.56824	2.89511	-1.92139	2.23842e-13	3.27018e-11	-2.75552	4.66202e-17	3.10251e-15	0.101973	0.324196	0.574119	-0.777541	0.032817	0.116141	0.0710931	0.360249	down	down	noreg	noreg	noreg	0
ENSG00000198435	NRARP	chr9:140194083-140196703|-	294.05	581.18	111.63	106.71	819.33	1107.3	119.25	173.89	9.33203	14.7967	2.87558	2.73106	20.4525	28.3132	3.49303	4.48008	-2.01142	2.49001e-06	0.00010593	-2.68307	2.19764e-15	1.25732e-13	1.13835	0.00155319	0.0102258	0.424996	0.332113	0.592832	0.287866	0.710704	down	down	up	noreg	noreg	0
ENSG00000152784	PRDM8	chr4:81105033-81125483|+	338.04	284.87	8.39	14.16	172.39	315.98	33.02	41.94	6.23648	6.4274	0.178939	0.254771	2.2783	6.72631	1.00231	1.36847	-4.80173	1.91021e-38	2.39999e-35	-2.67012	3.00203e-08	7.21013e-07	-0.351081	0.791127	0.897334	1.73308	0.0123327	0.0544594	0.000167113	0.00562444	down	down	noreg	noreg	reg	0
ENSG00000254873	RP11-770J1.5	chr11:118267810-118272610|-	53.66	6.86	3.36	5.44	47.46	0.93	102.74	1.02	4.50506	1.53374	0.780759	1.23452	4.31296	0.209244	0.478391	0.225111	-2.79726	0.0345287	0.243172	1.14308	0.593728	0.81772	-0.322997	0.928638	0.967915	3.5593	0.0160245	0.067066	NA	NA	noreg	noreg	noreg	noreg	noreg	1
ENSG00000106565	TMEM176B	chr7:150488373-150498448|-	9.66	49.19	4.2	4.36	17.43	31.5	13.76	10.23	0.722425	3.31783	0.282913	0.222149	1.24446	2.16327	0.969967	0.683332	-2.79066	0.0157959	0.143258	-0.993229	0.172758	0.414092	-0.26618	0.999998	1	1.48796	0.192927	0.421396	0.107289	0.447187	noreg	noreg	noreg	noreg	noreg	0
ENSG00000148053	NTRK2	chr9:87283466-87638505|+	1545.35	3757.1	545.57	642.46	10082.8	13006	1033.79	2558.28	13.3466	46.5524	6.32943	8.28573	87.4056	164.972	14.3658	33.4029	-2.16775	6.02045e-06	0.000241407	-2.6525	2.12015e-07	4.45069e-06	2.12246	1.62263e-06	3.13505e-05	1.59626	0.00010483	0.00100468	NA	NA	down	down	up	up	noreg	0
ENSG00000197415	VEPH1	chr3:156977531-157251408|-	600.97	661.27	213.19	273.32	758.32	356.75	61.46	113.54	17.43	27.1275	10.0895	10.753	15.8341	11.7447	1.68645	4.80924	-1.38688	2.17677e-11	2.35767e-09	-2.63846	2.40384e-06	3.99584e-05	-0.178857	0.932353	0.970101	-1.47509	9.64191e-05	0.000933455	0.121286	0.477772	down	down	noreg	down	noreg	1
ENSG00000102466	FGF14	chr13:102372134-103054124|-	329.46	116.69	25.18	44.65	310.88	613.42	55.04	91.04	7.34502	3.83377	0.423841	1.09216	6.94258	19.9646	1.71968	2.53803	-2.69112	6.27375e-05	0.00180788	-2.62891	3.6638e-07	7.31612e-06	1.05082	0.0725298	0.205806	1.0649	0.0418891	0.139547	0.751136	0.922847	down	down	noreg	noreg	noreg	1
ENSG00000114646	CSPG5	chr3:47603729-47622282|-	411.02	438.18	156.12	212.34	563.65	577.28	72.47	108.43	11.4372	13.7528	4.76173	6.32017	11.9548	18.1956	2.57424	3.41237	-1.21653	2.66475e-07	1.42266e-05	-2.62357	4.40136e-18	3.15942e-16	0.426047	0.000110343	0.00114663	-1.02633	0.00420971	0.0229066	0.000297028	0.00869026	down	down	up	down	reg	0
ENSG00000186919	ZACN	chr17:74068042-74079747|+	129.85	11.44	12.59	8.71	236.31	241.85	121.08	5.11	4.08324	0.507423	0.652545	0.893826	6.67	6.42831	0.290074	0.313274	-2.73922	0.0331453	0.237964	-1.88102	0.133654	0.350618	1.75879	0.079441	0.220036	2.56668	0.0293681	0.107026	NA	NA	noreg	noreg	noreg	noreg	noreg	1
ENSG00000153012	LGI2	chr4:25000469-25032501|-	1816.86	139.58	147.72	151.36	197.57	327.09	43.11	91.04	17.7843	2.40735	2.03583	1.87847	1.54636	4.79331	0.505816	0.918542	-2.72215	0.0909903	0.434018	-1.93544	0.000404504	0.00369882	-1.89876	0.132606	0.318103	-1.15667	0.00841827	0.0401998	NA	NA	noreg	down	noreg	down	noreg	0
ENSG00000177181	RIMKLA	chr1:42846466-42888249|+	71.9	90.38	20.14	28.31	201.44	612.49	30.27	102.29	0.443532	0.86204	0.165467	0.201167	1.21361	5.0406	0.427463	0.972102	-1.75568	1.76166e-05	0.000615961	-2.5877	0.00173671	0.012492	2.32641	0.000108692	0.00113327	1.45192	0.0407765	0.136557	0.365267	0.764771	down	down	up	noreg	noreg	0
ENSG00000137203	TFAP2A	chr6:10393419-10419892|-	5.37	8.01	248.44	186.2	290.54	280.76	42.2	52.17	0.141236	0.257134	7.75875	5.8132	5.42945	9.5533	1.60733	1.66394	5.01537	3.49735e-26	1.93856e-23	-2.56389	2.49365e-19	2.06897e-17	5.41674	2.87619e-37	3.02239e-34	-2.20354	1.74726e-07	3.30593e-06	7.78852e-48	7.32043e-44	up	down	up	down	reg	0
ENSG00000101463	SYNDIG1	chr20:24449835-24647252|+	265.07	162.46	45.32	99.09	148.18	219.61	10.09	52.17	7.11531	4.31209	1.21744	2.64431	4.14071	6.32265	0.30448	1.40114	-1.58188	0.00304496	0.0436242	-2.53247	0.00258932	0.0173521	-0.217155	0.993751	1	-1.21388	0.10581	0.275233	NA	NA	down	down	noreg	noreg	noreg	0
ENSG00000106153	CHCHD2	chr7:56169262-56174269|-	2023.98	1781.31	112.47	472.59	1342.31	1292.63	76.14	378.47	155.284	156.278	10.1191	41.9513	93.5231	113.596	7.51243	33.5919	-2.72058	6.30339e-05	0.00181364	-2.50468	0.000986779	0.0078378	-0.530236	0.107001	0.273688	-0.363949	0.644197	0.826357	NA	NA	down	down	noreg	noreg	noreg	0
ENSG00000150275	PCDH15	chr10:55562531-57387702|-	2367.39	2463.17	407.08	189.47	553	1248.15	176.12	143.21	27.3898	42.6157	8.4729	4.52824	12.2796	27.1872	10.4123	1.93261	-3.02164	1.62729e-12	2.11503e-10	-2.46085	8.76553e-07	1.61539e-05	-1.42327	0.0159408	0.0652782	-0.901597	0.0520739	0.163739	0.133921	0.502204	down	down	noreg	noreg	noreg	0
ENSG00000198719	DLL1	chr6:170591294-170599561|-	866.04	1233.3	372.66	437.74	2450.25	1934.77	298.12	481.79	16.553	25.5695	7.81089	9.11683	35.0773	40.2871	6.82836	10.1103	-1.38361	1.52779e-07	8.44364e-06	-2.45786	1.50537e-12	6.55723e-11	1.06265	1.10786e-06	2.27774e-05	-0.0553369	0.779541	0.891456	0.0214374	0.178073	down	down	up	noreg	noreg	0
ENSG00000081138	CDH7	chr18:63417488-63548638|+	519.41	801.99	206.48	131.76	92.97	379.91	21.1	64.44	9.66657	19.305	4.94607	3.42715	1.46946	8.08092	0.451468	1.55891	-1.97169	3.82843e-07	1.96596e-05	-2.43614	0.00738193	0.0403773	-1.4825	0.105515	0.270877	-1.98334	0.000421369	0.00332906	NA	NA	down	down	noreg	down	noreg	1
ENSG00000197921	HES5	chr1:2460184-2461684|-	1003.4	1533.04	178.78	218.87	3470.05	2193.3	385.26	650.57	65.9153	85.2515	10.1119	12.2871	164.323	122.472	23.7759	36.5526	-2.68383	1.2991e-18	3.26437e-16	-2.41753	7.26024e-09	1.91403e-07	1.15885	0.000108744	0.00113327	1.38122	4.35088e-05	0.000470141	0.567392	0.884058	down	down	up	up	noreg	0
ENSG00000048540	LMO3	chr12:16701307-16763528|-	746.92	954.15	416.31	284.21	818.36	686.62	121.08	155.48	18.6724	25.502	11.042	7.24994	21.2216	19.96	2.97599	5.10251	-1.28645	2.50364e-05	0.000823708	-2.41002	1.01324e-19	8.99065e-18	-0.176691	0.809108	0.905933	-1.3408	0.000476212	0.00370706	0.00989616	0.107221	down	down	noreg	down	noreg	0
ENSG00000153976	HS3ST3A1	chr17:13399006-13505244|-	227.51	242.54	137.65	129.58	353.49	134.36	53.2	37.85	9.90379	6.42457	3.68945	3.69734	7.51759	4.32016	1.66921	1.01434	-0.823889	5.38764e-05	0.00159899	-2.3853	0.000137613	0.00144408	0.0536297	0.632546	0.820649	-1.55334	0.000567391	0.00430784	0.055729	0.314048	down	down	noreg	down	noreg	0
ENSG00000138136	LBX1	chr10:102986733-102989551|-	0	18.31	0.84	2.18	313.79	783.92	0.92	6.14	0	0.58767	0.0272953	0.0703485	7.01928	25.2747	0.0492703	0.199321	-2.61432	0.316869	0.777466	-7.25234	4.92555e-19	4.03432e-17	5.9061	0.130328	0.314594	1.2254	0.560951	0.779449	NA	NA	noreg	down	noreg	noreg	noreg	0
ENSG00000080224	EPHA6	chr3:96533425-97471304|+	45.07	20.59	119.19	84.93	63.92	415.12	55.96	33.76	0.929222	1.10483	4.47099	2.87661	1.64734	12.5412	1.88094	1.23531	1.62787	0.00304507	0.0436242	-2.38132	0.012544	0.0611909	2.86694	0.00327023	0.0185699	-1.18606	0.0244675	0.0930791	NA	NA	up	noreg	up	noreg	noreg	0
ENSG00000254656	RTL1	chr14:101346992-101351184|-	61.17	68.64	0.84	4.36	319.6	109.34	8.26	72.63	0.788838	1.06038	0.0130956	0.0675401	3.52573	1.69644	0.149971	1.13587	-4.66297	6.94394e-12	8.28263e-10	-2.37678	0.0308677	0.120786	1.72432	0.00236687	0.0142896	3.96063	0.00156489	0.010049	NA	NA	down	noreg	up	up	noreg	0
ENSG00000110436	SLC1A2	chr11:35272753-35441610|-	524.77	606.35	180.46	320.14	3244.4	2851.19	425.63	756.95	3.13179	5.06595	1.66748	3.41114	21.149	19.6347	2.70073	4.66937	-1.18975	0.000781424	0.0149289	-2.33285	2.43918e-10	7.95058e-09	2.43	4.39936e-62	2.08035e-58	1.24021	0.000522273	0.00400354	0.0236318	0.188473	down	down	up	up	noreg	0
ENSG00000182050	MGAT4C	chr12:86372516-87232681|-	23.61	69.79	15.95	0	123	272.42	361.42	238.34	1.58095	2.74147	0.854866	0	5.63963	12.7699	18.6887	14.1496	-2.54324	0.16207	0.590029	0.636614	0.235697	0.503889	2.08194	0.00181278	0.0115684	5.23298	0.155088	0.362392	NA	NA	noreg	noreg	up	noreg	noreg	0
ENSG00000163376	KBTBD8	chr3:67048727-67061634|+	383.12	478.22	179.62	218.87	320.57	282.62	55.96	61.37	5.92436	10.1053	3.67241	3.84633	7.84575	6.17938	1.31333	1.0472	-1.1229	2.08008e-06	9.01179e-05	-2.32751	1.33133e-17	9.21163e-16	-0.51398	0.188302	0.403903	-1.76397	6.03639e-07	1.02334e-05	0.000836111	0.0189107	down	down	noreg	down	reg	0
ENSG00000110675	ELMOD1	chr11:107461817-107537505|+	184.58	28.6	12.59	25.04	141.4	271.5	18.35	35.8	5.55331	0.790234	0.501997	0.922137	3.56202	8.09148	0.788957	1.10877	-2.51893	0.0160796	0.145132	-2.89857	8.43761e-07	1.56096e-05	0.953673	0.243009	0.475141	0.524825	0.473889	0.723907	NA	NA	noreg	down	noreg	noreg	noreg	0
ENSG00000179455	MKRN3	chr15:23810454-23873064|+	355.22	335.21	87.29	72.96	662.44	380.84	80.72	123.77	9.70857	8.41106	2.20135	1.80012	17.1546	11.2296	2.74883	4.02245	-2.11564	1.07317e-20	3.26208e-18	-2.3173	2.3891e-07	4.95604e-06	0.595563	0.0274765	0.0990883	0.351754	0.520346	0.756814	0.803978	0.932279	down	down	noreg	noreg	noreg	1
ENSG00000156475	PPP2R2B	chr5:145967936-146464347|-	67.61	141.86	38.61	27.22	234.37	602.3	48.62	119.68	1.86286	5.00523	1.38254	0.925427	6.3375	20.1622	1.75949	4.08517	-1.67591	0.00301352	0.0433202	-2.28222	0.00105517	0.00826798	1.9979	0.000786012	0.00587413	1.35414	0.040519	0.135933	0.478366	0.839126	down	down	up	noreg	noreg	0
ENSG00000138798	EGF	chr4:110834040-110933422|+	166.34	718.47	57.91	51.18	2143.24	1742.96	431.13	349.83	2.24522	12.5849	0.919097	1.26473	42.8946	35.791	6.74161	6.82944	-3.02667	6.17337e-05	0.00178167	-2.27947	6.97459e-20	6.33531e-18	2.13492	0.00071877	0.00546884	2.8397	8.3805e-14	4.77113e-12	NA	NA	down	down	up	up	noreg	0
ENSG00000100678	SLC8A3	chr14:70510934-70655787|-	32.19	59.49	146.04	286.38	92.01	195.52	11.01	47.05	0.517491	0.981798	2.34029	4.67609	1.3715	3.22251	0.253286	0.823062	2.22398	4.20463e-05	0.00127192	-2.27781	0.00782485	0.0422811	1.64889	0.00270802	0.0159422	-2.89681	1.30825e-06	2.0689e-05	4.05027e-05	0.00179568	up	down	up	down	reg	0
ENSG00000125285	SOX21	chr13:95361886-95364389|-	1200.86	908.39	433.93	598.9	802.87	386.4	100.9	144.23	37.0711	24.2993	11.7472	16.1072	19.1354	10.3807	3.19265	3.90391	-1.04267	0.000166803	0.00414719	-2.24442	5.70572e-06	8.71361e-05	-0.826659	0.181168	0.394021	-2.07498	3.96911e-12	1.73621e-10	0.110086	0.454536	down	down	noreg	down	noreg	0
ENSG00000146833	TRIM4	chr7:99474581-99517223|-	194.24	258.56	3.36	78.4	232.43	235.36	2.75	94.11	4.05498	6.70323	0.0658475	2.12257	5.17025	4.89786	0.190078	2.67752	-2.49262	0.0543597	0.322527	-2.2434	0.0945696	0.27458	0.0470012	0.274462	0.516435	0.244512	0.812218	0.907747	NA	NA	noreg	noreg	noreg	noreg	noreg	1
ENSG00000183840	GPR39	chr2:133174147-133404132|+	213.56	43.47	4.2	5.44	125.9	47.26	21.1	15.34	5.35985	1.10288	0.093301	0.126925	2.87822	1.1398	0.193724	0.378402	-4.7503	5.35242e-06	0.000215999	-2.21211	0.00205253	0.0142998	-0.569853	0.690818	0.835635	1.91829	0.0517792	0.163202	0.0086414	0.0980925	down	down	noreg	noreg	noreg	0
ENSG00000213185	FAM24B	chr10:124608594-124639157|-	30.05	37.75	10.07	2.18	16.46	29.65	6.42	5.11	3.01733	4.42369	1.35109	0.282007	1.3356	3.48695	31.6082	0.625486	-2.46825	0.00505262	0.0631143	-1.96402	0.0174063	0.0792422	-0.556079	0.615651	0.819841	-0.0866651	0.873508	0.941669	0.279712	0.70202	noreg	noreg	noreg	noreg	noreg	0
ENSG00000154721	JAM2	chr21:27011584-27089874|+	761.94	1330.54	381.9	549.9	1003.34	638.44	185.29	164.69	14.5364	29.0472	9.61126	13.3433	21.4018	12.3182	5.20669	3.66233	-1.17873	0.00217678	0.0336259	-2.1945	1.7694e-10	5.87736e-09	-0.349959	0.770003	0.883533	-1.41273	2.34793e-06	3.51489e-05	0.116309	0.466279	down	down	noreg	down	noreg	1
ENSG00000145242	EPHA5	chr4:66185281-66536213|-	99.8	20.59	11.75	10.89	245.99	1468.68	254.09	455.19	0.81457	0.224558	0.166119	0.119612	2.06036	15.5166	3.05425	4.9159	-2.42203	0.0119679	0.118782	-1.24149	0.152354	0.381568	3.83207	0.000443663	0.00366779	4.96943	1.60226e-25	3.05583e-23	NA	NA	noreg	noreg	up	up	noreg	0
ENSG00000113327	GABRG2	chr5:161494546-161582542|+	1.07	3.43	0.84	0	77.48	268.72	22.93	28.64	0.0787893	0.0567938	0.0340595	0	1.81936	6.11361	0.546362	0.977996	-2.4174	0.353516	0.808343	-2.71354	0.000289443	0.00277929	6.26381	4.44596e-10	2.26063e-08	5.94125	3.05958e-05	0.000344872	0.0113872	0.116907	noreg	down	up	up	noreg	0
ENSG00000086506	HBQ1	chr16:230452-231180|+	22.54	21.74	0.84	7.62	17.43	12.05	1.83	1.02	3.01161	3.9427	0.158326	1.42099	1.71612	2.19225	0.41366	0.18626	-2.40934	0.0303272	0.22325	-3.33	0.00393011	0.0243296	-0.586778	0.568219	0.788501	-1.5662	0.493733	0.733256	0.469584	0.835025	noreg	down	noreg	noreg	noreg	0
ENSG00000002933	TMEM176A	chr7:150497491-150502208|+	11.8	34.32	3.36	5.44	12.59	14.83	27.52	21.48	0.516055	2.28943	0.18481	0.291126	0.98245	0.787406	1.30212	2.04648	-2.40151	0.0144335	0.135397	0.873221	0.15779	0.390422	-0.75058	0.561671	0.788501	2.4769	0.00685382	0.0340406	0.00335076	0.0514604	noreg	noreg	noreg	up	noreg	0
ENSG00000268942	CKS1B	chr5:61808070-61808309|-	2.15	3.43	0	1.09	0	0	0	1.02	3.24723	4.14649	0	1.50063	0	0	0.00826004	1.21911	-2.38117	0.280164	0.74386	Inf	0.651617	0.83619	#NAME?	0.169173	0.375316	-0.0902144	0.999998	1	0.0975628	0.426013	noreg	noreg	noreg	noreg	noreg	1
ENSG00000149295	DRD2	chr11:113280318-113346413|-	9.66	46.91	3.36	7.62	74.57	68.57	17.43	53.19	0.259338	1.31181	0.201587	0.47407	1.96364	2.25158	0.462315	2.2452	-2.37863	0.0395501	0.264594	-0.987844	0.153712	0.383549	1.33947	0.0643393	0.187947	2.68523	0.00359687	0.020129	0.446746	0.821943	noreg	noreg	noreg	up	noreg	0
ENSG00000162873	KLHDC8A	chr1:205305220-205326218|-	462.53	656.69	134.29	189.47	857.1	934.03	142.18	243.45	14.2701	21.2324	5.30378	6.4025	31.434	30.9939	6.94203	8.8656	-1.80124	1.74458e-08	1.19994e-06	-2.1826	1.01286e-09	3.01437e-08	0.678371	0.000395344	0.00332945	0.252285	0.525213	0.760755	0.507034	0.852982	down	down	up	noreg	noreg	0
ENSG00000160307	S100B	chr21:48018875-48025121|-	282.24	20.59	24.34	37.02	54.23	36.14	11.92	30.69	19.4909	1.86611	2.27371	3.40375	3.67971	3.27412	1.27085	2.80461	-2.31857	0.0573362	0.333592	-1.05253	0.141762	0.363999	-1.74457	0.203405	0.424847	-0.526123	0.449553	0.703874	NA	NA	noreg	noreg	noreg	noreg	noreg	0
ENSG00000148677	ANKRD1	chr10:92671853-92681033|-	134.14	335.21	75.54	18.51	0	6.49	44.95	85.92	3.53046	11.6065	2.65058	0.645132	0	0.225542	1.66254	3.00915	-2.31843	0.00650988	0.0765347	4.36608	0.000601473	0.00517175	-6.17714	1.09259e-06	2.25123e-05	0.476631	0.685499	0.830557	1.20927e-06	9.55117e-05	noreg	up	down	noreg	reg	0
ENSG00000095713	CRTAC1	chr10:99624757-99790585|-	18.24	10.3	2.52	3.27	67.79	163.08	3.67	11.25	0.503542	0.250291	0.187442	0.102315	1.81422	4.83516	0.156943	0.365678	-2.3152	0.0163463	0.146791	-3.9208	1.726e-06	2.98022e-05	3.01606	1.44624e-05	0.000206302	1.36704	0.362968	0.625115	0.122257	0.479047	noreg	down	up	noreg	noreg	0
ENSG00000164251	F2RL1	chr5:76114758-76131140|+	118.05	263.13	16.79	33.76	120.09	252.97	37.61	42.96	2.5707	6.64132	0.401437	0.770496	2.59033	5.77114	1.18098	1.85959	-2.92852	2.58359e-06	0.000109171	-2.17718	4.75672e-05	0.00056802	-0.0310842	0.725013	0.85475	0.672756	0.250341	0.500526	0.191508	0.595431	down	down	noreg	noreg	noreg	0
ENSG00000165272	AQP3	chr9:33441152-33447609|-	21.46	78.94	7.55	13.07	37.77	6.49	22.93	19.44	0.868091	2.94817	0.254392	0.491381	1.57441	0.263182	0.990547	0.832884	-2.29562	0.0113984	0.114985	-0.0267826	0.981379	0.994832	-1.18184	0.412474	0.66298	1.03885	0.198605	0.429065	0.05171	0.300916	noreg	noreg	noreg	noreg	noreg	0
ENSG00000138823	MTTP	chr4:100484918-100545156|+	1014.13	916.39	361.75	532.48	606.27	92.66	63.29	93.08	14.0827	15.4689	6.03502	9.20607	10.3858	1.56736	1.74086	1.56072	-1.12303	1.65902e-05	0.000586385	-2.12571	0.020282	0.0885076	-1.46578	0.143246	0.335459	-2.51561	7.30898e-15	4.88301e-13	NA	NA	down	noreg	noreg	down	noreg	1
ENSG00000073910	FRY	chr13:32605437-32870794|+	270.44	248.26	98.2	108.89	1073.07	1682.73	278.86	341.65	1.35928	1.7811	1.42976	1.91876	5.28255	11.4882	2.35008	2.81876	-1.33524	3.84789e-10	3.52026e-08	-2.11714	6.05366e-10	1.86835e-08	2.40951	1.41206e-13	1.56194e-11	1.58317	9.26216e-07	1.50595e-05	0.0366904	0.245272	down	down	up	up	noreg	0
ENSG00000116990	MYCL	chr1:40361098-40367928|-	1223.4	1814.48	499.4	555.34	1296.79	1046.15	248.59	284.37	26.8777	44.4688	13.2323	14.3485	26.8311	26.3817	7.30171	7.29935	-1.53608	1.30677e-08	9.25839e-07	-2.10179	6.41365e-19	5.0173e-17	-0.374748	0.607314	0.812458	-0.984811	0.000208853	0.00181884	0.166534	0.558171	down	down	noreg	down	noreg	0
ENSG00000136944	LMX1B	chr9:129376722-129463311|+	5.37	10.3	28.54	74.05	449.37	325.24	55.04	123.77	0.111119	0.21243	0.575342	1.41834	4.85762	5.42391	1.22878	2.08155	2.69597	0.00105533	0.0191423	-2.08265	5.15748e-05	0.000607176	5.62811	1.70831e-35	1.5387e-32	0.801627	0.158462	0.367662	2.52518e-09	4.95315e-07	up	down	up	noreg	reg	0
ENSG00000146006	LRRTM2	chr5:138204612-138211057|-	200.68	235.68	83.09	63.16	1071.13	2221.09	292.62	468.49	2.32605	6.77577	2.02138	1.22021	14.8582	55.336	8.13289	18.0543	-1.58448	5.14452e-08	3.10749e-06	-2.08009	2.76355e-05	0.000354763	2.91548	2.10675e-11	1.41309e-09	2.37966	1.06017e-08	2.54975e-07	0.274349	0.696534	down	down	up	up	noreg	0
ENSG00000253506	NACA2	chr17:59667794-59668563|-	197.46	26.31	20.98	26.13	31.96	22.24	26.6	115.59	14.044	2.82863	2.31531	2.85705	1.9848	2.39974	3.24629	12.521	-2.26144	0.0293657	0.218314	1.42234	0.106348	0.298866	-2.04572	0.0871768	0.236024	1.59349	0.0379441	0.129643	NA	NA	noreg	noreg	noreg	noreg	noreg	0
ENSG00000123560	PLP1	chrX:103028647-103047548|+	1073.16	2690.84	425.54	151.36	2758.22	5829.33	1014.53	983.01	29.2186	70.6892	13.1183	5.61049	72.4113	152.064	31.506	27.3305	-2.7071	7.61731e-05	0.00214583	-2.0696	2.78576e-06	4.57123e-05	1.18998	0.018902	0.0744235	1.79183	0.00145367	0.00948473	NA	NA	down	down	noreg	up	noreg	0
ENSG00000136805	FRRS1L	chr9:111899167-111929571|-	23.61	49.19	10.07	5.44	34.87	91.73	72.47	65.47	0.876926	2.15839	0.448549	0.24075	1.1423	4.04174	4.05863	2.90381	-2.23435	0.00388537	0.0521907	0.158219	0.804367	0.912971	0.798184	0.180186	0.392697	3.15208	3.68302e-06	5.23027e-05	0.0347137	0.236885	noreg	noreg	noreg	up	noreg	0
ENSG00000163032	VSNL1	chr2:17720393-17838285|+	22.54	8.01	58.75	62.07	140.43	124.17	4.59	57.28	0.474066	0.367284	3.0674	5.8791	5.02112	6.77108	0.25413	2.91023	1.97228	0.00182053	0.0292496	-2.06729	0.0636197	0.206632	3.11479	9.73056e-08	2.80142e-06	-0.965581	0.249281	0.499137	NA	NA	up	noreg	up	noreg	noreg	1
ENSG00000134817	APLNR	chr11:57001051-57004709|-	346.63	9.15	19.3	58.8	37.77	5.56	9.17	5.11	8.36248	0.165578	0.437772	1.21642	0.748905	0.101016	0.231755	0.125671	-2.20778	0.152726	0.576309	-1.56309	0.212581	0.473794	-3.03755	0.101266	0.263436	-2.45068	0.0058236	0.0298087	NA	NA	noreg	noreg	noreg	down	noreg	0
ENSG00000163734	CXCL3	chr4:74902306-74904524|-	17.17	68.64	2.52	16.33	27.12	8.34	1.83	6.14	1.00695	4.57142	0.132876	1.20628	1.16037	0.705947	0.211011	0.380317	-2.2055	0.0743911	0.3875	-2.12121	0.0796663	0.243251	-1.27515	0.326913	0.576868	-1.24167	0.422821	0.678905	0.23114	0.647054	noreg	noreg	noreg	noreg	noreg	0
ENSG00000160097	FNDC5	chr1:33327869-33338083|-	139.51	163.6	78.06	96.91	551.06	1405.67	185.29	276.18	6.8142	7.03199	3.16274	4.14144	17.605	58.0641	6.75828	11.7778	-0.803829	0.003243	0.0453731	-2.0512	0.0002764	0.00266741	2.69053	2.07705e-07	5.45488e-06	1.39915	0.000114753	0.0010856	0.037864	0.249568	down	down	up	up	noreg	0
ENSG00000171094	ALK	chr2:29415640-30144432|-	232.88	558.3	38.61	136.11	38.74	250.19	49.53	117.63	2.28392	5.97457	0.415624	1.80091	0.388384	3.13987	0.833107	1.86349	-2.19583	0.0038636	0.0520096	-0.758225	0.445366	0.722767	-1.45331	0.226407	0.454554	-0.063771	0.978486	1	NA	NA	noreg	noreg	noreg	noreg	noreg	0
ENSG00000160471	COX6B2	chr19:55860674-55866182|-	9.66	5.72	3.36	0	20.34	23.17	27.52	30.69	0.291472	0.202376	0.271694	0	0.65672	26.3739	15.0495	1.64347	-2.19104	0.196611	0.643176	0.454354	0.38595	0.667872	1.50019	0.0255526	0.0938863	4.11578	0.000579812	0.00438468	0.138448	0.510461	noreg	noreg	noreg	up	noreg	0
ENSG00000159713	TPPP3	chr16:67423712-67427438|-	56.88	116.69	29.38	8.71	326.38	317.83	69.71	120.7	3.04755	7.9961	1.73682	0.575876	15.6005	21.8599	4.75041	8.27318	-2.18861	0.00654642	0.0769112	-1.72535	5.98411e-06	9.08808e-05	1.89199	7.87599e-07	1.69289e-05	2.32176	0.00219375	0.0133501	0.729736	0.922847	noreg	down	up	up	noreg	0
ENSG00000146285	SCML4	chr6:108025308-108145521|-	12.88	6.86	32.73	51.18	53.27	59.3	7.34	19.44	0.332736	0.195077	1.16631	1.66873	1.2845	1.81135	0.26396	1.43261	2.07363	0.00133998	0.0229784	-2.04023	0.00224086	0.0154047	2.51146	8.43146e-06	0.000129344	-1.64808	0.020706	0.0816596	1.34348e-06	0.000105228	up	down	up	noreg	reg	0
ENSG00000107317	PTGDS	chr9:139871956-139879887|+	8.59	0	0.84	1.09	114.28	91.73	121.08	50.12	6.53053	0	0.127405	0.193105	8.83374	9.47842	32.614	6.80302	-2.16932	0.398884	0.837115	-0.22941	0.698212	0.853276	4.58474	8.99022e-05	0.000965096	6.4723	2.34723e-11	9.06518e-10	0.515769	0.856108	noreg	noreg	up	up	noreg	0
ENSG00000196767	POU3F4	chrX:82763269-82764775|+	403.51	364.96	161.99	246.09	372.86	360.45	45.86	128.89	17.0286	17.1844	7.74661	11.6838	11.626	17.0434	2.59579	6.13435	-0.92609	0.00144949	0.0245052	-2.0375	0.000395743	0.0036378	-0.0675409	0.457691	0.70522	-1.22357	0.0115447	0.051734	0.178776	0.577424	down	down	noreg	noreg	noreg	0
ENSG00000118733	OLFM3	chr1:102268130-102462586|-	222.14	6.86	16.79	34.85	23.24	189.96	265.1	61.37	3.81657	0.142387	0.536083	0.818114	0.389792	4.03757	7.54756	1.81042	-2.16697	0.148542	0.56795	0.652659	0.570407	0.802224	-0.103196	0.948295	0.980837	2.66063	0.00014795	0.00135074	NA	NA	noreg	noreg	noreg	up	noreg	0
ENSG00000150551	LYPD1	chr2:133402426-133429152|-	1869.44	2401.39	109.95	290.74	560.75	1186.99	158.69	259.82	69.9213	93.0285	4.48433	10.9261	19.5746	46.1677	7.79569	9.87011	-3.43011	1.66215e-11	1.82122e-09	-2.02944	8.81995e-05	0.000976	-1.28903	0.0276311	0.0994562	0.0627704	0.821592	0.911833	NA	NA	down	down	noreg	noreg	noreg	0
ENSG00000121361	KCNJ8	chr12:21917889-21928515|-	151.32	187.63	37.77	42.47	279.89	146.41	35.77	66.49	3.74748	5.28214	1.07635	1.20226	6.05205	4.13939	1.93026	1.89389	-2.08896	8.52705e-12	9.98142e-10	-2.02641	0.000319435	0.00302037	0.330815	0.20946	0.43352	0.349942	0.577865	0.792061	0.757136	0.922847	down	down	noreg	noreg	noreg	0
ENSG00000144227	NXPH2	chr2:139428342-139537918|-	98.73	252.84	47.84	50.09	25.18	105.63	1.83	29.66	5.20262	18.2301	3.51871	3.65447	1.08976	7.64711	0.169757	2.15919	-1.85266	0.00134818	0.0230981	-2.02598	0.149306	0.376773	-1.42628	0.199642	0.419675	-1.63648	0.0796339	0.224912	NA	NA	down	noreg	noreg	noreg	noreg	0
ENSG00000183454	GRIN2A	chr16:9852376-10276611|-	55.8	27.46	8.39	5.44	139.46	415.12	76.14	57.28	1.20912	0.326002	0.703396	0.147172	2.1844	8.45308	1.78027	0.392106	-2.59658	0.00043341	0.00905091	-2.02038	0.00194151	0.0136856	2.73568	0.000115979	0.0011929	3.26926	2.28619e-06	3.43054e-05	0.908728	0.970945	down	down	up	up	noreg	0
ENSG00000255152	MSH5-SAPCD1	chr6:31707797-31732628|+	178.14	27.46	15.95	31.58	14.53	23.17	81.64	21.48	4.51906	1.79246	0.805699	1.8439	0.899898	1.4382	1.88577	1.35021	-2.13002	0.0387571	0.260956	1.49029	0.0942383	0.273994	-2.4475	0.0378008	0.126214	1.11755	0.13379	0.32658	0.00537923	0.0716138	noreg	noreg	noreg	noreg	noreg	1
ENSG00000257093	KIAA1147	chr7:141356528-141401953|-	2973.72	4790.19	1764.27	2191.98	3241.49	3750.93	808.14	875.61	24.0397	41.815	15.4791	19.1174	27.1176	32.7651	7.90711	7.7124	-0.983273	0.00163597	0.0269743	-2.01972	3.54466e-28	5.79803e-26	-0.150991	0.778296	0.888803	-1.23246	3.30321e-08	7.24124e-07	0.0125597	0.125251	down	down	noreg	down	noreg	0
ENSG00000166257	SCN3B	chr11:123499895-123525952|-	63.32	67.5	20.98	26.13	447.44	1060.97	155.94	208.67	1.16499	1.16528	0.278735	0.457451	5.03171	13.5957	1.63776	2.63786	-1.48448	0.000138385	0.00358113	-2.01529	0.000134191	0.00141158	3.52742	8.69177e-12	6.44725e-10	2.95204	3.11409e-12	1.39418e-10	0.211274	0.620514	down	down	up	up	noreg	0
ENSG00000180389	ATP5EP2	chr13:28519343-28519727|+	57.95	9.15	5.88	9.8	5.81	11.12	2.75	33.76	14.6899	2.97831	2.03888	3.34505	1.28608	3.62837	0.946057	10.9551	-2.1136	0.0664277	0.364135	1.13736	0.422442	0.703373	-1.98678	0.148993	0.344523	1.21969	0.346133	0.606639	0.0541578	0.309911	noreg	noreg	noreg	noreg	noreg	0
ENSG00000069431	ABCC9	chr12:21950335-22094336|-	860.67	477.07	178.78	305.98	293.45	110.27	55.96	41.94	9.31619	6.17832	1.92903	3.7695	5.25619	1.43343	0.73405	0.606582	-1.47902	0.00104457	0.0189835	-2.0078	0.00141505	0.010548	-1.72839	0.0151612	0.0627379	-2.30798	1.46791e-08	3.42249e-07	0.924888	0.975261	down	down	noreg	down	noreg	1
ENSG00000128567	PODXL	chr7:131185021-131242976|-	2333.05	2131.39	393.65	544.45	846.45	745	177.96	208.67	21.802	23.1921	4.87267	5.83335	6.81858	8.12128	2.94597	2.80492	-2.26294	5.04951e-24	2.1628e-21	-2.00702	1.25196e-19	1.08086e-17	-1.48814	8.86361e-12	6.54903e-10	-1.2788	3.03589e-06	4.3964e-05	0.316637	0.737747	down	down	down	down	noreg	0
ENSG00000125430	HS3ST3B1	chr17:14204400-14252721|+	3264.55	2478.04	928.3	1280.56	3287.98	1130.47	584.32	517.59	41.5421	30.7988	11.8298	15.657	37.7191	14.8663	8.63426	7.012	-1.39094	2.12573e-07	1.15119e-05	-1.96779	0.000601407	0.00517175	-0.378161	0.763391	0.878638	-1.0033	0.000134622	0.00124636	NA	NA	down	down	noreg	down	noreg	1
ENSG00000145362	ANK2	chr4:113739265-114304896|+	3072.45	2942.53	861.15	793.82	8847.03	10425.3	1767.63	3079.96	40.3106	45.8009	13.3537	9.57463	91.9007	108.529	23.7155	49.069	-1.87092	5.05432e-49	1.36077e-45	-1.95833	6.3237e-08	1.44803e-06	1.6799	1.73291e-20	5.55558e-18	1.55046	7.1068e-06	9.51164e-05	0.76411	0.922847	down	down	up	up	noreg	0
ENSG00000109991	P2RX3	chr11:57105848-57138073|+	36.49	43.47	11.75	10.89	447.44	597.67	117.41	146.28	1.6411	2.49176	0.449871	0.414015	17.7309	30.1142	5.40559	8.21657	-1.82932	0.000413033	0.00872328	-1.95288	1.43463e-10	4.80703e-09	3.70819	8.65464e-30	5.84652e-27	3.54191	4.16492e-12	1.8177e-10	0.38994	0.784303	down	down	up	up	noreg	0
ENSG00000101115	SALL4	chr20:50400581-50419059|-	1176.18	1692.07	673.98	617.41	1153.46	200.15	232.08	112.52	19.5851	38.6862	15.1222	14.1454	21.6242	4.99184	5.17741	4.11931	-1.15974	7.11376e-06	0.000278145	-1.93594	0.0294527	0.11639	-1.08336	0.289183	0.532262	-1.90595	1.33717e-05	0.000165493	NA	NA	down	noreg	noreg	down	noreg	1
ENSG00000069696	DRD4	chr11:637293-640706|+	0	8.01	0.84	1.09	10.65	15.75	21.1	3.07	0	0.785079	0.335606	0.0575269	0.458252	1.42222	6.62085	1.13682	-2.06282	0.42576	0.850348	-0.0884195	0.944838	0.980867	1.72126	0.266842	0.507397	3.64765	0.0357231	0.123903	0.929654	0.976753	noreg	noreg	noreg	noreg	noreg	0
ENSG00000117155	SSX2IP	chr1:85109390-85156486|-	1661.25	2450.58	825.9	876.57	3734.44	1681.8	765.94	627.04	23.3915	54.3224	15.9325	17.9383	46.0328	33.4842	19.7879	13.0365	-1.28172	8.46493e-07	3.97831e-05	-1.92325	4.95442e-05	0.000587238	0.397513	0.19226	0.409169	-0.289456	0.295678	0.55531	0.339435	0.748923	down	down	noreg	noreg	noreg	0
ENSG00000147488	ST18	chr8:53023399-53373519|-	422.82	322.63	93.17	132.85	1092.44	2527.8	243.08	708.87	8.08385	8.43989	1.87632	3.31453	22.1238	60.3987	10.7082	24.7644	-1.73449	2.2796e-08	1.49171e-06	-1.89608	0.00556339	0.0323507	2.2799	2.64447e-06	4.70115e-05	2.07449	2.05874e-05	0.000242372	NA	NA	down	down	up	up	noreg	1
ENSG00000175445	LPL	chr8:19759228-19824769|+	13510	1170.38	1316.07	2315.02	104.6	126.95	388.02	504.29	221.056	23.1423	26.8609	43.8314	1.67679	2.1568	6.70231	9.63741	-2.03187	0.181985	0.621546	1.98004	1.40732e-11	5.36236e-10	-5.98647	7.189e-07	1.5684e-05	-2.02479	8.86011e-13	4.37772e-11	NA	NA	noreg	up	down	down	noreg	0
ENSG00000134376	CRB1	chr1:197170592-197447585|+	184.58	220.8	56.24	56.62	854.2	558.75	155.02	216.86	3.61498	4.6907	1.54768	1.1378	14.2293	9.90379	3.23711	4.77943	-1.85427	3.82948e-12	4.68638e-10	-1.89189	3.15857e-07	6.40606e-06	1.80133	1.23566e-10	7.23607e-09	1.72032	1.67566e-05	0.000201756	0.825198	0.941527	down	down	up	up	noreg	1
ENSG00000152583	SPARCL1	chr4:88394487-88452213|-	401.36	61.78	33.57	81.67	176.26	138.07	302.71	598.4	5.93356	1.81979	0.937105	1.86473	3.05462	3.59915	8.93858	15.5315	-2.02507	0.0413734	0.272189	1.55216	0.000705371	0.00590934	-0.559178	0.693406	0.836356	2.96704	3.84909e-11	1.41992e-09	NA	NA	noreg	up	noreg	up	noreg	0
ENSG00000164106	SCRG1	chr4:174309299-174327531|-	128.78	20.59	26.02	10.89	58.11	19.46	175.2	257.77	8.16209	1.63568	1.97345	0.876089	3.59747	1.51665	15.319	20.6615	-2.02266	0.0627074	0.352354	2.51486	0.000100503	0.00109383	-0.945387	0.494938	0.73564	3.55227	2.18866e-10	7.09901e-09	NA	NA	noreg	up	noreg	up	noreg	0
ENSG00000173267	SNCG	chr10:88718375-88723017|+	107.32	171.61	34.41	30.49	468.74	957.19	180.71	197.42	9.98682	21.4282	4.4097	3.85945	38.6611	122.219	25.3583	25.3472	-2.11163	4.64936e-07	2.34283e-05	-1.88092	3.11079e-05	0.000393282	2.35396	5.28839e-07	1.20809e-05	2.54254	1.11943e-09	3.22503e-08	0.895614	0.965948	down	down	up	up	noreg	0
ENSG00000123689	G0S2	chr1:209848765-209849733|+	9.66	12.58	3.36	2.18	56.17	115.83	16.51	11.25	0.743106	1.15911	0.316544	0.203549	3.4813	10.7099	1.63124	1.04515	-2.01276	0.0433741	0.280022	-2.59557	6.51338e-05	0.000746623	2.95096	2.92365e-06	5.10155e-05	2.32649	0.0576525	0.176988	0.2533	0.67165	noreg	down	up	noreg	noreg	0
ENSG00000132938	MTUS2	chr13:29598748-30077892|+	5.37	8.01	54.56	29.4	51.33	345.63	54.12	51.15	0.119976	0.197828	0.803696	0.461723	0.804372	5.1035	0.462089	1.08801	2.64561	0.000231961	0.00547813	-1.88091	0.0454277	0.161384	4.89145	5.7198e-06	9.18422e-05	0.326311	0.687879	0.831699	NA	NA	up	noreg	up	noreg	noreg	0
ENSG00000100473	COCH	chr14:31343720-31364271|+	546.24	364.96	158.63	83.85	387.39	348.41	79.8	115.59	18.3546	12.7869	6.80439	3.28296	13.7922	15.078	3.08309	6.56158	-1.91557	2.34386e-05	0.000781813	-1.87932	1.53367e-09	4.46045e-08	-0.308449	0.785404	0.893374	-0.311486	0.43061	0.686843	0.743892	0.922847	down	down	noreg	noreg	noreg	0
ENSG00000166603	MC4R	chr18:58038564-58040001|-	4.29	19.45	1.68	4.36	12.59	103.78	6.42	12.27	0.171369	0.966642	0.0847726	0.218358	0.481983	5.17954	0.368929	0.616586	-1.99062	0.134229	0.540184	-2.60621	0.0302718	0.118833	2.29324	0.0607354	0.180177	1.63146	0.216957	0.453906	0.607716	0.894888	noreg	noreg	noreg	noreg	noreg	0
ENSG00000141314	RHBDL3	chr17:30593195-30651680|+	1131.11	1208.13	183.81	308.16	2645.88	1484.44	539.37	556.46	19.3146	21.6583	2.84855	6.22161	43.9291	26.054	13.0466	11.7561	-2.26281	3.08172e-13	4.39985e-11	-1.87924	4.89955e-07	9.54318e-06	0.820212	0.00327152	0.0185716	1.15537	5.14699e-05	0.00054324	0.426293	0.809013	down	down	up	up	noreg	0
ENSG00000149531	FRG1B	chr20:29611857-29634010|+	201.75	131.57	44.48	34.85	150.11	126.02	36.69	36.82	17.2653	13.5287	5.47749	3.68163	9.3445	14.4302	4.97323	4.11476	-2.07951	2.49312e-07	1.33862e-05	-1.87438	5.50802e-08	1.27036e-06	-0.271547	0.883593	0.942857	-0.109794	0.781079	0.891499	0.534787	0.866557	down	down	noreg	noreg	noreg	1
ENSG00000156113	KCNMA1	chr10:78629359-79398353|-	23.61	194.49	44.48	10.89	95.88	494.81	61.46	97.18	0.310593	2.6121	0.465071	0.271481	1.08716	5.8857	0.707717	1.88009	-1.97588	0.10803	0.480625	-1.86425	0.0285688	0.113883	1.43741	0.151051	0.347639	1.51844	0.0721271	0.209186	NA	NA	noreg	noreg	noreg	noreg	noreg	0
ENSG00000103460	TOX3	chr16:52471917-52581714|-	552.68	371.82	250.96	261.34	775.75	695.89	142.18	250.61	8.28355	7.62211	5.68824	6.28559	14.8259	16.6152	3.26815	5.12573	-0.862304	0.00278177	0.0404828	-1.87258	5.81911e-07	1.11753e-05	0.670682	0.00726426	0.0350054	-0.383217	0.242244	0.489933	0.0407669	0.260481	down	down	up	noreg	noreg	0
ENSG00000166342	NETO1	chr18:70409549-70535381|-	69.76	132.71	26.02	28.31	73.6	75.98	22.93	17.39	2.84779	4.87372	1.50644	1.36166	2.71786	3.09959	2.05751	2.53233	-1.90723	0.000165623	0.00412563	-1.85571	2.6538e-05	0.000343203	-0.436703	0.676346	0.823779	-0.430214	0.521777	0.757504	0.658101	0.908693	down	down	noreg	noreg	noreg	1
ENSG00000130383	FUT5	chr19:5865837-5903798|-	30.05	53.77	15.95	5.44	59.08	65.79	110.99	54.21	0.918426	1.72486	0.514886	0.193065	1.51852	2.13696	4.44656	1.77172	-1.97167	0.0136257	0.129691	0.440831	0.409218	0.690472	0.575033	0.0981567	0.257844	2.94914	0.000167929	0.00150859	0.0172952	0.153937	noreg	noreg	noreg	up	noreg	1
ENSG00000144749	LRIG1	chr3:66429221-66551687|-	8279.41	9779.45	1498.21	2050.42	8120.67	6891.23	1486.94	2570.56	128.181	189.672	29.9974	39.743	125.489	129.124	25.0671	48.4606	-2.35918	5.99589e-25	3.05402e-22	-1.85435	2.34705e-07	4.8842e-06	-0.2666	0.811256	0.905933	0.19333	0.563442	0.779921	0.198453	0.605925	down	down	noreg	noreg	noreg	0
ENSG00000159674	SPON2	chr4:1160720-1202750|-	27.9	56.06	15.11	6.53	70.7	108.41	119.25	86.95	2.18961	3.0385	1.13941	0.301947	3.47886	7.17992	9.35272	4.6891	-1.95864	0.01098	0.112461	0.238669	0.58032	0.80852	1.09307	0.0199473	0.0773481	3.25214	6.42868e-07	1.08024e-05	0.0176181	0.156219	noreg	noreg	noreg	up	noreg	0
ENSG00000132274	TRIM22	chr11:5710919-5758319|+	166.34	68.64	41.13	19.6	41.64	66.72	55.96	40.92	4.26544	2.32234	1.49894	0.517912	1.24808	2.63224	2.07666	1.76395	-1.95778	0.0049595	0.062436	-0.126212	0.804076	0.912971	-1.11672	0.188264	0.403903	0.673716	0.383936	0.645376	0.0172448	0.153748	noreg	noreg	noreg	noreg	noreg	0
ENSG00000163081	CCDC140	chr2:223162866-223169936|+	1.07	54.92	1.68	13.07	204.35	95.44	11.01	14.32	0.035697	3.04747	0.0699593	0.540691	6.67259	4.16809	0.661817	1.23942	-1.94329	0.322631	0.784118	-3.5308	1.11764e-08	2.88299e-07	2.42076	0.0798617	0.220878	0.780463	0.452934	0.706904	NA	NA	noreg	down	noreg	noreg	noreg	0
ENSG00000132692	BCAN	chr1:156611182-156629324|+	11.8	6.86	1.68	3.27	53.27	184.4	21.1	24.55	0.549224	0.459571	0.0881561	0.0945995	1.61702	5.04446	0.845022	0.711085	-1.93188	0.0796474	0.40307	-2.34673	0.00229271	0.0157217	3.67019	1.47169e-05	0.000208674	3.20638	0.00184995	0.0115984	0.239068	0.654815	noreg	down	up	up	noreg	0
ENSG00000185666	SYN3	chr22:32908539-33454358|-	27.9	43.47	13.43	5.44	65.86	303	77.97	122.75	1.40865	1.8435	0.525823	0.198716	1.70547	11.2746	3.90181	7.19592	-1.92173	0.00922833	0.0988727	-0.8454	0.303223	0.585137	2.36955	0.00301769	0.0174449	3.41071	3.18052e-07	5.67968e-06	NA	NA	noreg	noreg	up	up	noreg	0
ENSG00000170571	EMB	chr5:49692026-49739082|-	1125.74	566.31	280.34	291.83	574.31	293.74	96.32	142.18	21.9504	16.2412	6.31716	7.58493	13.8553	12.4738	3.07508	4.06368	-1.57531	0.000113454	0.00301998	-1.8299	0.000159393	0.00165131	-0.962937	0.170698	0.377765	-1.26244	0.000151278	0.00137849	0.955171	0.985052	down	down	noreg	down	noreg	0
ENSG00000139970	RTN1	chr14:60062694-60337684|-	196.39	195.63	94.84	102.36	778.65	2045.96	317.38	470.54	5.93152	5.8041	3.51666	2.79675	27.5895	74.6453	12.7924	18.1459	-1.00156	3.92282e-06	0.00016284	-1.80901	0.00141875	0.0105681	2.84905	5.53599e-08	1.7138e-06	1.99838	4.70924e-09	1.21865e-07	NA	NA	down	down	up	up	noreg	0
ENSG00000125398	SOX9	chr17:70117161-70122561|+	170.63	66.36	373.5	373.5	431.94	411.42	107.32	127.86	2.58511	1.09575	6.23076	6.19208	5.31535	6.82357	2.07124	2.13762	1.64523	0.00157977	0.0262485	-1.80813	1.14471e-14	6.07741e-13	1.83133	0.00040099	0.0033665	-1.6673	1.01639e-07	2.02767e-06	3.99187e-09	7.35679e-07	up	down	up	down	reg	0
ENSG00000155629	PIK3AP1	chr10:98353069-98480271|-	61.17	374.11	21.82	26.13	16.46	42.62	12.84	4.09	0.821555	5.85908	0.338391	0.515079	0.173093	0.643103	0.189813	0.055526	-3.19099	0.000725716	0.0140976	-1.76536	0.0784783	0.240382	-2.88099	0.0117615	0.0514854	-1.50182	0.108928	0.281083	NA	NA	down	noreg	noreg	noreg	noreg	0
ENSG00000116096	SPR	chr2:73114489-73119287|+	46.15	120.13	22.66	21.78	8.72	17.61	5.5	2.05	2.06699	6.07711	1.10669	1.18305	0.340997	0.857834	0.295727	0.0994229	-1.91165	0.0034475	0.0475982	-1.76445	0.11291	0.312134	-2.65921	0.00248052	0.0148525	-2.55739	0.0117421	0.052385	0.135072	0.504888	down	noreg	down	noreg	noreg	0
ENSG00000138378	STAT4	chr2:191894302-192016322|-	30.05	157.88	32.73	17.42	89.1	353.97	291.7	123.77	0.772237	4.32838	1.33511	0.835736	2.41539	12.2866	8.1391	4.49264	-1.90869	0.0466351	0.294071	-0.056094	0.945664	0.981253	1.23733	0.146398	0.340983	3.05024	1.20716e-06	1.91655e-05	NA	NA	noreg	noreg	noreg	up	noreg	0
ENSG00000131849	ZNF132	chr19:58944181-58951589|-	256.48	234.53	87.29	100.18	288.61	251.11	60.54	95.13	4.79183	5.45388	2.01612	2.3651	5.07751	5.76145	1.53363	2.1216	-1.4	4.06924e-10	3.66933e-08	-1.76033	9.44954e-07	1.73145e-05	0.136432	0.123207	0.302934	-0.268155	0.478013	0.723907	0.400975	0.790844	down	down	noreg	noreg	noreg	0
ENSG00000029153	ARNTL2	chr12:27485787-27576241|+	363.8	601.78	135.13	189.47	243.09	210.34	33.02	98.2	5.72162	12.8434	2.98953	3.89965	4.81752	4.59234	0.979772	2.02802	-1.5842	2.60413e-05	0.000850821	-1.75731	0.00447031	0.0270876	-1.09052	0.0123758	0.0536075	-1.30667	0.0101991	0.0468263	0.772309	0.922847	down	down	noreg	down	noreg	0
ENSG00000009694	TENM1	chrX:123509753-124097666|-	1101.06	88.09	217.39	102.36	233.4	419.76	343.07	308.92	4.3649	0.428483	1.06735	0.49965	0.924595	2.05077	1.91443	1.52316	-1.90186	0.230182	0.68838	0.0321531	0.936613	0.976773	-0.864428	0.55314	0.783835	1.02792	0.0566805	0.174836	NA	NA	noreg	noreg	noreg	noreg	noreg	0
ENSG00000242173	ARHGDIG	chr16:318726-333003|+	18.24	19.45	5.88	4.36	142.37	514.27	94.48	124.79	1.4071	1.60897	0.546535	0.815089	10.0004	41.6273	8.32722	10.0807	-1.88872	0.0111943	0.11373	-1.5492	0.0278382	0.111808	4.12274	2.18934e-08	7.46152e-07	4.42173	6.02005e-13	3.11996e-11	NA	NA	noreg	noreg	up	up	noreg	0
ENSG00000178538	CA8	chr8:61099906-61193971|-	153.46	439.32	51.2	52.27	179.17	109.34	44.95	38.87	3.14472	9.98172	1.13528	1.24064	3.56272	2.2097	1.04715	0.769054	-2.52671	2.9082e-05	0.000932674	-1.74776	9.51884e-05	0.0010437	-1.03889	0.206592	0.429181	-0.303839	0.530588	0.762403	0.122373	0.479079	down	down	noreg	noreg	noreg	0
ENSG00000187955	COL14A1	chr8:121072019-121384275|+	2532.65	11439.5	1660.2	2152.78	161.74	148.26	13400.8	7629.84	18.6069	117.77	17.2815	22.7685	1.08424	1.50882	162.678	83.5208	-1.88326	0.00776733	0.0876021	6.12072	2.91237e-59	3.10103e-56	-5.49417	6.55665e-13	6.32751e-11	2.4635	2.73055e-12	1.23699e-10	NA	NA	noreg	up	down	up	noreg	0
ENSG00000162520	SYNC	chr1:33145507-33169197|-	212.49	6.86	31.89	28.31	123	39.84	264.18	334.49	2.95292	0.125201	0.611081	0.537316	1.45852	0.973245	4.93464	6.49444	-1.87695	0.190008	0.633225	1.9129	0.0024574	0.0166957	-0.429769	0.857803	0.929553	3.31378	1.83424e-17	1.64237e-15	NA	NA	noreg	up	noreg	up	noreg	0
ENSG00000102878	HSF4	chr16:67197288-67203848|+	8.59	4.58	2.52	1.09	22.27	177.91	51.37	86.95	2.35664	0.370435	0.161483	0.107972	2.00571	13.0912	5.40636	9.53591	-1.87217	0.158671	0.586796	-0.501265	0.626563	0.83619	3.92694	0.00101892	0.00730059	5.26106	5.53369e-10	1.68592e-08	NA	NA	noreg	noreg	up	up	noreg	0
ENSG00000076554	TPD52	chr8:80870571-81143467|-	178.14	197.92	54.56	91.47	491.99	641.22	165.11	165.71	4.57071	5.37396	2.10249	2.95923	11.3495	20.4909	5.07945	3.9438	-1.37815	0.000120696	0.00319472	-1.74169	4.93556e-11	1.76154e-09	1.59134	9.56895e-11	5.70967e-09	1.17985	0.00148723	0.00964695	0.339436	0.748923	down	down	up	up	noreg	1
ENSG00000185818	NAT8L	chr4:2061239-2070816|+	419.6	364.96	102.4	130.67	515.23	461.45	115.58	169.8	6.1956	4.19245	1.16764	1.49326	6.92467	5.27073	1.51	1.91652	-1.7629	8.90592e-14	1.36456e-11	-1.74143	1.47424e-08	3.74241e-07	0.316006	0.0159748	0.0653751	0.292143	0.459303	0.713042	0.928233	0.976256	down	down	noreg	noreg	noreg	0
ENSG00000064655	EYA2	chr20:45523263-45817492|+	11.8	49.19	13.43	3.27	40.68	155.67	72.47	19.44	0.231658	1.58477	0.403429	0.0926924	0.702273	6.97451	3.41563	0.631109	-1.86795	0.115221	0.497242	-1.05742	0.281752	0.561483	1.68654	0.0606886	0.180067	2.46059	0.0187138	0.0756144	0.88845	0.963253	noreg	noreg	noreg	noreg	noreg	0
ENSG00000144278	GALNT13	chr2:154728426-155310361|+	207.12	292.88	80.58	138.29	241.15	410.49	88.06	103.31	4.01196	5.43074	1.54595	2.4835	4.60819	7.76551	2.21995	2.73229	-1.20504	0.00277595	0.0404293	-1.73378	2.14135e-05	0.000284415	0.38215	0.148284	0.343513	-0.193664	0.649379	0.826357	0.437516	0.814837	down	down	noreg	noreg	noreg	0
ENSG00000129422	MTUS1	chr8:17501304-17658426|-	603.11	615.51	217.39	369.14	863.88	893.26	309.13	206.63	11.6775	17.2298	5.30887	9.92237	19.6211	21.8079	9.28764	7.52785	-1.06857	0.00100837	0.0184682	-1.73243	1.30581e-08	3.33696e-07	0.527978	2.72519e-06	4.81915e-05	-0.18551	0.690094	0.831718	0.161989	0.550913	down	down	up	noreg	noreg	1
ENSG00000139269	INHBE	chr12:57846106-57853063|+	20.39	3.43	3.36	3.27	4.84	10.19	52.29	170.82	0.475758	0.205349	0.126579	0.090822	0.269816	0.283032	1.5585	6.1481	-1.85822	0.161048	0.589457	3.92216	6.06254e-06	9.16361e-05	-0.663968	0.730568	0.858485	5.0739	2.39383e-10	7.68606e-09	0.0100504	0.108123	noreg	up	noreg	up	noreg	0
ENSG00000011677	GABRA3	chrX:151334706-151620337|-	8.59	18.31	88.13	41.38	69.73	220.53	54.12	32.73	0.108073	0.93783	1.5637	0.814714	0.934996	3.88961	1.10401	0.582072	2.26473	0.00168098	0.0275477	-1.70498	0.0207586	0.0898915	3.43221	1.24177e-05	0.000181515	-0.57639	0.32283	0.58331	2.25267e-05	0.00113527	up	noreg	up	noreg	reg	0
ENSG00000106003	LFNG	chr7:2552163-2568811|+	675.02	971.31	331.54	493.28	1685.15	887.7	398.11	372.34	27.0838	35.1854	12.962	18.6031	59.1182	32.7121	17.8074	14.6608	-1.00923	0.00215121	0.0332855	-1.70425	2.84555e-05	0.000363343	0.644115	0.0372866	0.125138	-0.0983756	0.75484	0.876434	0.231632	0.648047	down	down	noreg	noreg	noreg	0
ENSG00000174136	RGMB	chr5:98104354-98134347|+	1641.93	1352.28	420.51	679.48	4157.67	4232.77	721.91	1822.81	25.9683	21.7027	6.90719	10.65	62.4787	65.4183	13.4911	30.3149	-1.45826	2.86659e-06	0.000120053	-1.68935	0.000846534	0.00685742	1.48657	1.35362e-14	1.842e-12	1.21003	0.00400706	0.0219795	NA	NA	down	down	up	up	noreg	1
ENSG00000147465	STAR	chr8:38001167-38008783|-	57.95	52.63	20.14	21.78	106.53	94.51	29.35	31.71	1.65328	1.80291	0.575302	0.863721	2.64776	2.99424	0.663384	1.02003	-1.40972	0.000588535	0.0116999	-1.68458	5.35047e-06	8.24334e-05	0.862476	0.00131921	0.00895972	0.542598	0.424093	0.680176	0.557286	0.877941	down	down	up	noreg	noreg	0
ENSG00000171033	PKIA	chr8:79428374-79517502|+	1295.3	1190.97	887.17	978.93	1802.33	4684.03	789.79	1183.5	25.5743	30.5355	22.6317	27.0928	31.2189	109.822	24.5914	30.9898	-0.424538	0.00172598	0.0280413	-1.68391	0.00249182	0.0168741	1.38343	0.00334692	0.0189089	0.0805758	0.872467	0.941638	NA	NA	down	down	up	noreg	noreg	1
ENSG00000183044	ABAT	chr16:8768422-8878432|+	2042.22	2203.46	1697.97	1634.45	4783.3	5612.5	1232.85	1934.31	34.2939	36.5564	29.5531	28.487	68.8967	98.4739	23.414	36.5456	-0.358734	0.00237473	0.0358804	-1.68155	1.3525e-07	2.91259e-06	1.29193	2.96514e-15	4.4951e-13	-0.0733819	0.683838	0.829548	0.000158174	0.0053963	down	down	up	noreg	reg	1
ENSG00000164708	PGAM2	chr7:44102326-44105186|-	30.05	18.31	8.39	5.44	30.99	28.73	20.18	19.44	2.28094	1.6773	0.775117	0.528947	1.86708	2.67516	1.80794	1.87213	-1.81224	0.0140788	0.132797	-0.557131	0.2892	0.570365	0.304506	0.389237	0.640027	1.51745	0.115003	0.293031	0.132992	0.500836	noreg	noreg	noreg	noreg	noreg	0
ENSG00000139116	KIF21A	chr12:39687030-39837192|-	3624.05	4413.79	1912	2600.32	5196.84	4865.65	1465.84	1624.37	49.2366	75.5588	29.7968	40.3821	78.639	62.5132	29.8247	23.6178	-0.844656	0.000336232	0.00738535	-1.66876	1.29085e-26	1.93285e-24	0.324107	0.000398412	0.00334932	-0.546162	0.0124267	0.0547728	0.00634651	0.079323	down	down	up	noreg	noreg	0
ENSG00000197872	FAM49A	chr2:16730727-16847599|-	206.05	265.42	109.95	148.09	704.08	906.23	172.45	326.31	2.88664	4.32695	2.40201	2.40277	9.01605	14.6722	3.11541	4.55973	-0.881101	0.00282347	0.0409632	-1.65836	8.65516e-05	0.000959981	1.7721	2.79138e-12	2.31556e-10	0.950722	0.0174935	0.0715685	0.113852	0.461299	down	down	up	noreg	noreg	1
ENSG00000092969	TGFB2	chr1:218519577-218617961|+	326.24	1467.83	288.73	225.4	234.37	650.48	1319.99	1922.04	3.71325	24.8799	4.24509	3.82416	2.69662	10.1807	24.5537	41.4281	-1.80891	0.0134478	0.128453	1.90634	0.000992406	0.00786945	-1.01973	0.386657	0.638242	2.65668	2.63233e-14	1.63e-12	NA	NA	noreg	up	noreg	up	noreg	0
ENSG00000112309	B3GAT2	chr6:71566382-71666741|-	306.92	658.98	141.85	207.98	321.53	349.33	85.31	123.77	2.6365	6.39385	1.3864	2.02752	2.58174	3.40397	0.877796	1.2118	-1.47667	0.00226724	0.0347103	-1.64849	1.23034e-07	2.67659e-06	-0.52585	0.532582	0.764471	-0.742594	0.0378029	0.129346	0.98098	0.993678	down	down	noreg	noreg	noreg	0
ENSG00000132639	SNAP25	chr20:10199478-10288066|+	151.32	191.06	74.7	90.38	797.06	1760.57	401.78	395.86	5.41891	7.69906	3.09473	4.26361	24.6732	65.2065	24.3485	16.7894	-1.0632	0.000194483	0.00469299	-1.64666	0.000447818	0.00402385	2.90116	5.4377e-10	2.69252e-08	2.27257	2.6623e-13	1.44659e-11	0.180165	0.579426	down	down	up	up	noreg	1
ENSG00000187135	VSTM2B	chr19:30017406-30055386|+	24.68	35.47	7.55	9.8	35.83	163.08	7.34	10.23	1.21965	1.69451	0.366596	0.472169	1.38812	7.82448	0.413229	0.493993	-1.80436	0.00369295	0.0502871	-3.46831	0.000245364	0.00241409	1.72557	0.0300422	0.106056	0.0176192	0.999999	1	0.277397	0.699277	noreg	down	noreg	noreg	noreg	0
ENSG00000130147	SH3BP4	chr2:235860617-235964358|+	638.53	1163.51	419.67	392.01	1088.57	2565.79	526.53	614.77	8.34426	15.8515	7.00623	5.32789	13.7661	34.5101	11.4775	11.9126	-1.15896	0.00155358	0.0259104	-1.6452	0.000906004	0.0072807	1.01999	0.0268239	0.0972538	0.491699	0.126252	0.313853	0.47426	0.837248	down	down	noreg	noreg	noreg	0
ENSG00000148948	LRRC4C	chr11:40135753-41481323|-	669.65	165.89	120.86	120.87	440.66	383.62	180.71	284.37	42.6938	8.74358	5.15909	4.16233	12.8343	12.0665	8.46796	10.262	-1.80087	0.0111412	0.113295	-0.792297	0.0203094	0.0885463	-0.0195825	0.812926	0.905933	0.94405	0.0151367	0.0640672	NA	NA	noreg	noreg	noreg	noreg	noreg	1
ENSG00000130528	HRC	chr19:49654455-49658681|-	20.39	21.74	6.71	5.44	106.53	30.58	80.72	56.26	0.366335	0.615161	0.191703	0.154419	2.58465	0.866139	2.39234	1.60545	-1.80074	0.0092388	0.0989287	0.0352465	0.961463	0.988966	1.70252	0.0187028	0.0738392	3.49386	4.33334e-07	7.54065e-06	0.241989	0.658212	noreg	noreg	noreg	up	noreg	0
ENSG00000103528	SYT17	chr16:19179293-19279652|+	33.27	149.87	31.06	21.78	61.98	112.12	177.96	39.89	0.72533	3.05942	0.637876	0.720386	1.25826	2.75105	3.31579	1.10523	-1.79852	0.0384984	0.259678	0.361953	0.670466	0.836871	-0.0730084	0.825394	0.911024	2.0438	0.00815208	0.0391628	0.123397	0.481749	noreg	noreg	noreg	up	noreg	0
ENSG00000171843	MLLT3	chr9:20341663-20622542|-	1824.37	4260.49	846.05	553.17	1619.29	1800.41	421.96	654.66	27.1896	142.886	20.3341	12.1372	21.7671	37.2143	11.9831	14.9926	-2.12593	2.35505e-05	0.000782774	-1.63411	1.58888e-07	3.38737e-06	-0.831352	0.208636	0.432193	-0.378112	0.244225	0.492536	NA	NA	down	down	noreg	noreg	noreg	1
ENSG00000154330	PGM5	chr9:70943224-71145977|+	66.54	25.17	15.11	11.98	6.78	6.49	196.3	143.21	2.34054	1.01788	0.580579	0.378607	0.104185	0.145724	6.7543	5.28716	-1.76882	0.0171334	0.151239	4.71349	3.66048e-20	3.38922e-18	-2.78931	0.00340755	0.0191371	3.64783	1.3169e-12	6.27897e-11	9.95202e-13	4.39666e-10	noreg	up	down	up	reg	0
ENSG00000180694	TMEM64	chr8:91634223-91803860|-	644.97	2290.41	405.4	382.21	1471.12	2280.4	687.97	493.04	14.841	50.1772	8.54475	7.52574	26.4434	47.1957	14.2225	8.16926	-1.90554	0.00240381	0.0362104	-1.63188	7.62557e-06	0.000112771	0.353925	0.357838	0.61172	0.584481	0.104839	0.273566	NA	NA	down	down	noreg	noreg	noreg	0
ENSG00000007372	PAX6	chr11:31806340-31839509|-	1911.29	4393.2	700.84	578.21	2177.13	1599.34	572.39	619.88	45.2598	158.538	26.0231	18.754	49.9516	54.8727	23.3631	19.6263	-2.30836	5.78394e-07	2.84606e-05	-1.62865	2.52743e-10	8.22423e-09	-0.739342	0.288844	0.532262	-0.101361	0.633778	0.826357	NA	NA	down	down	noreg	noreg	noreg	1
ENSG00000174473	GALNTL6	chr4:172733405-173962710|+	20.39	50.34	17.63	3.27	144.3	210.34	212.81	217.88	0.459646	1.53575	0.523949	0.187399	3.39452	5.3852	7.31932	6.93823	-1.75737	0.104031	0.468226	0.314727	0.331342	0.614908	2.326	1.1577e-05	0.000170412	4.36558	3.45927e-11	1.29617e-09	0.151712	0.533961	noreg	noreg	up	up	noreg	1
ENSG00000168772	CXXC4	chr4:105389469-105416058|-	788.77	1592.54	350	262.43	1979.57	2540.78	600.83	835.71	10.1413	22.7962	4.54753	3.34031	26.596	33.5443	8.66125	10.3277	-1.96565	6.06824e-06	0.000242293	-1.62031	4.16386e-08	9.80401e-07	0.924679	0.00607946	0.0302932	1.22999	0.00111218	0.00753786	0.523228	0.859874	down	down	up	up	noreg	1
ENSG00000021645	NRXN3	chr14:78708734-80330762|+	103.02	77.8	11.75	15.24	315.72	859.9	85.31	289.48	1.34357	1.43905	0.452328	0.236294	3.77856	14.146	1.26786	5.96451	-2.75586	7.19966e-10	6.22407e-08	-1.61867	0.0386892	0.143233	2.7008	2.89674e-06	5.06862e-05	3.7953	2.86849e-09	7.75998e-08	NA	NA	down	noreg	up	up	noreg	0
ENSG00000162493	PDPN	chr1:13909960-13944452|+	900.38	1479.27	219.07	289.65	843.54	438.29	191.72	217.88	22.5016	52.7641	7.48973	11.5915	18.2048	14.9955	7.70869	8.61899	-2.23688	1.01225e-10	1.00936e-08	-1.61123	0.000170826	0.00175552	-0.892544	0.142149	0.333509	-0.312666	0.273197	0.527339	0.155351	0.541487	down	down	noreg	noreg	noreg	1
ENSG00000154556	SORBS2	chr4:186506598-186877806|-	2887.87	1917.45	722.66	909.24	945.23	1215.72	258.68	439.85	71.0654	66.587	28.6668	34.6406	22.5767	31.318	8.02299	14.3179	-1.57014	9.6276e-08	5.51495e-06	-1.59639	2.3046e-05	0.000302743	-1.15297	0.0104012	0.0465105	-1.22417	5.51756e-05	0.000577557	0.801914	0.93139	down	down	down	down	noreg	1
ENSG00000147642	SYBU	chr8:110586207-110704020|-	328.39	287.16	112.47	137.2	549.13	351.19	122	171.85	9.3012	9.63618	3.51954	4.64118	16.0367	10.6481	4.01496	4.91608	-1.31324	9.57905e-09	6.99716e-07	-1.58145	4.97288e-05	0.000588335	0.54856	0.0233443	0.0873835	0.235032	0.553034	0.779449	0.578538	0.885733	down	down	noreg	noreg	noreg	0
ENSG00000180806	HOXC9	chr12:54388679-54397121|+	3.22	132.71	15.11	26.13	7.75	391.96	67.88	58.31	0.127343	9.28824	1.2586	1.24261	0.240267	20.5227	4.21939	3.63226	-1.73151	0.265621	0.728131	-1.62932	0.263734	0.541365	1.55607	0.484029	0.725583	1.61337	0.00355701	0.0199821	NA	NA	noreg	noreg	noreg	up	noreg	0
ENSG00000250151	ARPC4-TTLL3	chr3:9834766-9877085|+	4.29	20.59	0	7.62	17.43	8.34	3.67	5.11	0.103214	2.8793	0	1.53248	3.29636	1.55759	0.703671	1.01599	-1.72988	0.393434	0.833857	-1.51881	0.132361	0.348513	0.0504898	0.796688	0.900736	0.20459	0.852114	0.929108	0.592122	0.888777	noreg	noreg	noreg	noreg	noreg	1
ENSG00000213967	ZNF726	chr19:24097678-24127961|+	459.31	411.86	182.97	141.56	236.31	139.92	47.7	75.69	17.3655	16.4655	7.58001	5.67916	8.77532	5.78632	2.1131	3.42226	-1.43255	3.30939e-09	2.57722e-07	-1.57476	0.00115318	0.00888699	-1.21136	0.00657818	0.0323017	-1.39509	0.00119076	0.00801916	0.942353	0.980806	down	down	down	down	noreg	1
ENSG00000164418	GRIK2	chr6:101846664-102517958|+	112.68	161.31	52.04	39.2	183.04	584.69	128.42	123.77	2.41576	4.4125	1.40881	1.23056	3.84042	12.1079	4.61251	4.15307	-1.59346	3.69533e-05	0.00114555	-1.57185	0.014394	0.0682528	1.48646	0.011287	0.0497886	1.4668	0.00211978	0.0129745	NA	NA	down	noreg	up	up	noreg	0
ENSG00000003249	DBNDD1	chr16:90071273-90086536|-	82.63	116.69	34.41	26.13	165.61	247.41	50.45	85.92	2.37148	3.95256	1.43503	0.910149	4.73886	10.3066	1.98246	3.48896	-1.72615	3.13478e-05	0.00099458	-1.56582	0.000677198	0.00571518	1.05105	0.00165441	0.0107721	1.17147	0.0537251	0.1677	0.827181	0.942557	down	down	up	noreg	noreg	0
ENSG00000215218	UBE2QL1	chr5:6448736-6495022|+	97.66	129.28	27.7	32.67	276.98	997.96	251.34	169.8	1.16882	1.93696	0.419119	0.491278	2.52006	15.0178	4.7261	2.57585	-1.92102	1.48784e-07	8.29581e-06	-1.56273	0.0243985	0.101261	2.49008	0.000127788	0.00129119	2.80251	3.10472e-10	9.81978e-09	NA	NA	down	noreg	up	up	noreg	0
ENSG00000175161	CADM2	chr3:85008132-86123579|+	382.04	65.21	102.4	37.02	528.79	825.61	270.6	329.37	6.2884	1.50551	1.94198	1.35395	6.90035	8.97808	4.89787	4.35484	-1.68648	0.0869856	0.424587	-1.14084	0.000979664	0.00779097	1.59848	0.0444115	0.142239	2.10546	0.000357354	0.00289404	NA	NA	noreg	down	noreg	up	noreg	0
ENSG00000048740	CELF2	chr10:11047259-11378666|+	1239.5	1148.64	488.49	651.17	1046.92	1371.39	295.37	511.45	11.9515	14.7349	6.49718	8.71742	8.90023	16.1045	4.96752	7.87878	-1.07927	3.06389e-07	1.62197e-05	-1.55086	6.00814e-05	0.000696203	0.0181151	0.356145	0.609913	-0.498281	0.103493	0.271463	0.358036	0.757695	down	down	noreg	noreg	noreg	0
ENSG00000171877	FRMD5	chr15:44162962-44487450|-	232.88	276.86	126.74	126.31	362.21	769.09	110.99	271.07	3.04794	4.12338	1.91444	2.04553	4.30843	11.2585	2.41163	3.76644	-1.01974	4.49119e-06	0.000183603	-1.53455	0.0147638	0.0696895	1.15015	0.00480078	0.0252451	0.594371	0.258182	0.509893	0.476662	0.838193	down	noreg	up	noreg	noreg	0
ENSG00000227124	ZNF717	chr3:75758794-75834734|-	160.97	164.75	70.5	53.36	212.1	181.62	63.29	69.56	2.73422	3.88929	1.69429	1.33193	3.20026	4.59494	1.45637	1.88422	-1.4025	1.63148e-06	7.26876e-05	-1.5328	1.42167e-07	3.05468e-06	0.273517	0.0375322	0.125624	0.101093	0.930941	0.973277	0.70569	0.919241	down	down	noreg	noreg	noreg	1
ENSG00000118785	SPP1	chr4:88896819-88904562|+	42.93	446.18	7.55	6.53	21.31	91.73	11.01	27.62	1.66758	25.9556	0.460537	0.336543	0.762844	4.96235	0.670997	1.5566	-5.12375	0.000111486	0.00297601	-1.51805	0.125738	0.336719	-2.11331	0.143402	0.335615	1.45516	0.156255	0.364115	NA	NA	down	noreg	noreg	noreg	noreg	1
ENSG00000144285	SCN1A	chr2:166845670-166984523|-	873.55	27.46	193.89	92.56	140.43	369.72	29.35	36.82	16.2838	0.604559	4.91736	1.24559	2.04073	6.26453	0.750925	0.697958	-1.66057	0.384232	0.826919	-2.91303	2.77688e-06	4.56055e-05	-0.820624	0.654394	0.820649	-2.11382	0.000118518	0.00111624	NA	NA	noreg	down	noreg	down	noreg	0
ENSG00000169554	ZEB2	chr2:145141648-145282147|-	2199.97	2821.26	926.62	1181.47	2457.99	1720.72	638.44	795.82	32.2179	60.7069	22.3884	25.306	43.1664	32.8037	18.4935	16.178	-1.26326	4.79741e-08	2.93545e-06	-1.50851	4.82258e-07	9.40281e-06	-0.264982	0.885119	0.944063	-0.555631	0.0169781	0.0700424	0.590654	0.888425	down	down	noreg	noreg	noreg	1
ENSG00000214595	EML6	chr2:54950636-55199157|+	654.63	936.99	214.87	114.34	269.24	352.11	99.07	114.57	5.6399	10.6354	2.55008	1.19452	2.43561	4.56477	5.12192	2.18223	-2.278	8.83408e-08	5.07583e-06	-1.50616	5.14681e-07	1.00044e-05	-1.35701	0.000451473	0.00372258	-0.623847	0.149119	0.35246	0.0696051	0.356037	down	down	down	noreg	noreg	1
ENSG00000104219	ZDHHC2	chr8:17013538-17082308|+	1312.47	1203.55	691.61	865.68	1094.38	1502.97	425.63	472.58	15.9862	22.3053	11.4689	13.3474	11.742	21.1067	6.17559	7.85484	-0.703641	0.000130023	0.00339864	-1.4977	2.83378e-08	6.84034e-07	0.0458916	0.341915	0.593877	-0.79392	0.000936252	0.00654313	0.015923	0.14695	down	down	noreg	down	noreg	0
ENSG00000164434	FABP7	chr6:123100620-123105219|+	6816.7	10310.3	1171.71	1368.76	2300.13	2574.13	822.82	865.38	472.707	761.991	88.1511	101.889	160.81	190.029	64.1913	64.5636	-2.76336	1.10614e-23	4.343e-21	-1.49519	3.66156e-19	3.01191e-17	-1.81302	1.48857e-08	5.21413e-07	-0.589614	0.0103125	0.0472106	0.000116302	0.00423692	down	down	down	down	reg	0
ENSG00000139722	VPS37B	chr12:123349882-123380991|-	463.6	654.4	291.25	262.43	597.55	496.67	196.3	183.1	10.1877	15.5832	6.7366	5.98781	9.88192	11.1924	5.75018	4.40059	-1.02222	0.000135194	0.00352402	-1.49301	1.82079e-10	6.02716e-09	-0.0310342	0.448949	0.698	-0.545315	0.0911647	0.248073	0.184396	0.584756	down	down	noreg	noreg	noreg	0
ENSG00000081803	CADPS2	chr7:121958481-122526813|-	314.44	1110.88	313.07	145.91	342.84	429.02	189.88	91.04	3.85701	17.5568	4.9619	2.77694	3.62679	7.3904	3.26054	1.40944	-1.63727	0.0245553	0.19274	-1.42126	0.00299248	0.0196014	-0.884869	0.336974	0.587788	-0.708292	0.183181	0.406377	NA	NA	noreg	down	noreg	noreg	noreg	0
ENSG00000100060	MFNG	chr22:37865101-37882439|-	85.85	37.75	26.86	13.07	172.39	286.32	128.42	192.31	5.85997	2.00528	1.74388	0.724433	9.24321	15.7109	4.90934	7.87343	-1.63608	0.0237204	0.188067	-0.483108	0.271044	0.55018	1.89183	0.000718153	0.00546634	3.00596	1.09491e-07	2.16619e-06	0.304144	0.724719	noreg	noreg	up	up	noreg	0
ENSG00000162706	CADM3	chr1:159141399-159173103|+	316.58	312.33	166.19	92.56	898.75	2208.12	383.43	708.87	6.99277	6.84742	3.43386	1.86069	15.2421	45.6914	9.39531	14.8027	-1.28677	0.000811995	0.0153824	-1.47582	0.0113613	0.0567653	2.30453	2.20898e-06	4.07637e-05	2.07777	2.62966e-05	0.00029942	NA	NA	down	noreg	up	up	noreg	0
ENSG00000143839	REN	chr1:204123944-204135465|-	5.37	4.58	0	3.27	1.94	4.63	2581.27	4842.43	0.208086	0.225738	0	0.162582	0.0685767	0.229567	135.453	241.439	-1.63083	0.369543	0.813551	10.1743	1.11899e-68	1.78722e-65	-0.597643	0.783089	0.891558	11.1501	1.59121e-86	1.51738e-82	1.31475e-15	1.23573e-12	noreg	up	noreg	up	reg	0
ENSG00000170381	SEMA3E	chr7:82993222-83278326|-	153.46	177.33	98.2	8.71	206.29	827.47	39.44	41.94	3.21233	4.31949	2.31348	0.524375	4.32585	14.4948	2.31842	0.709059	-1.62639	0.132672	0.537591	-3.63321	9.26276e-07	1.70048e-05	1.6439	0.0113586	0.049987	-0.393642	0.555759	0.779449	NA	NA	noreg	down	up	noreg	noreg	0
ENSG00000258659	TRIM34	chr11:5640994-5665628|+	23.61	20.59	14.27	0	26.15	4.63	32.11	5.11	0.838868	0.691677	0.505523	0.0383592	0.941891	0.399234	8.43102	0.483005	-1.62619	0.348111	0.804197	0.314362	0.815304	0.918208	-0.522047	0.764042	0.878922	1.38323	0.436169	0.691511	0.400102	0.790812	noreg	noreg	noreg	noreg	noreg	0
ENSG00000136999	NOV	chr8:120428546-120436593|+	69.76	6.86	10.91	14.16	23.24	45.4	100.9	105.36	1.52532	0.182201	0.293088	0.377758	0.463862	1.21036	3.15387	3.64258	-1.62611	0.184245	0.625768	1.62141	0.0011146	0.00861737	-0.158507	0.974346	0.998687	3.04061	4.33593e-09	1.13126e-07	NA	NA	noreg	up	noreg	up	noreg	0
ENSG00000136002	ARHGEF4	chr2:131594489-131804836|+	182.44	520.55	142.69	86.02	582.05	1820.8	524.69	285.39	4.67033	14.7778	4.48158	4.20329	12.6458	46.892	17.3489	6.34767	-1.62447	0.0100142	0.105023	-1.53254	0.0215793	0.0925668	1.77318	0.00847009	0.0393869	1.82455	0.000374295	0.00300683	NA	NA	noreg	noreg	up	up	noreg	0
ENSG00000085563	ABCB1	chr7:87133175-87342611|-	407.8	113.26	36.93	136.11	6.78	8.34	17.43	8.18	5.76724	1.6337	0.726949	2.08391	0.478448	0.337091	0.322343	0.447097	-1.61045	0.0703271	0.376859	0.797462	0.379748	0.66307	-5.10703	1.12546e-08	4.02423e-07	-2.75626	0.000366312	0.00295154	0.00153047	0.0292673	noreg	noreg	down	down	reg	0
ENSG00000121966	CXCR4	chr2:136871919-136875735|-	790.92	764.23	291.25	438.83	3953.32	3939.96	1065.9	1712.34	31.2095	31.6724	12.2659	18.2924	158.91	163.643	48.4225	71.4067	-1.10375	3.75427e-05	0.00115889	-1.47324	3.37969e-06	5.41598e-05	2.34357	3.15385e-66	2.98275e-62	1.92805	1.41126e-10	4.68095e-09	0.278598	0.700895	down	down	up	up	noreg	0
ENSG00000145088	EAF2	chr3:121554030-121605373|+	51.51	102.97	28.54	22.87	101.69	81.54	41.28	32.73	3.17727	8.9624	2.80663	1.99688	5.64682	7.35216	4.33409	2.91557	-1.59445	0.00415494	0.0546526	-1.27221	0.00156963	0.0114779	0.246278	0.328605	0.578515	0.525854	0.445393	0.700985	0.559162	0.878489	noreg	down	noreg	noreg	noreg	0
ENSG00000139132	FGD4	chr12:32552463-32798984|+	1561.44	1409.49	952.64	935.37	1659.97	1756.86	556.8	652.61	25.7093	27.9182	22.7975	27.2063	22.5058	49.3625	17.0041	14.8415	-0.663776	6.31158e-07	3.07714e-05	-1.46416	2.68998e-15	1.52083e-13	0.201743	0.026369	0.0960338	-0.642564	0.0126824	0.0555658	7.97984e-05	0.00313852	down	down	noreg	noreg	reg	1
ENSG00000107165	TYRP1	chr9:12685439-12710290|+	3.22	0	0	1.09	15.5	7.41	322.89	31.71	0.215782	0	0	0.195345	0.465756	0.652951	11.5237	1.70588	-1.59191	0.662269	0.898176	3.99281	0.000902384	0.0072577	2.83099	0.0770363	0.215267	8.34716	0.0217519	0.0847329	NA	NA	noreg	up	noreg	noreg	noreg	0
ENSG00000135773	CAPN9	chr1:230883130-230937749|+	22.54	53.77	5.04	20.69	86.19	25.95	0.92	14.32	1.66149	3.19322	0.259745	0.632502	3.69437	1.32365	0.0280915	0.616001	-1.5863	0.0987447	0.455561	-2.84995	0.0368026	0.137927	0.555403	0.368483	0.622549	-0.755518	0.594099	0.804997	0.966874	0.98924	noreg	noreg	noreg	noreg	noreg	0
ENSG00000135299	ANKRD6	chr6:90142889-90343553|+	816.67	827.16	417.15	420.32	1277.42	1846.74	643.94	472.58	17.8599	22.9851	12.058	10.8182	34.1412	53.4852	20.7118	17.3659	-0.982707	7.78224e-15	1.34554e-12	-1.44892	1.56085e-05	0.000213528	0.926408	0.000126566	0.00128226	0.41491	0.231092	0.47377	0.179718	0.578769	down	down	up	noreg	noreg	0
ENSG00000205213	LGR4	chr11:27387508-27494322|-	2136.66	5818.7	910.67	871.13	3594.98	2485.18	914.55	1261.24	32.5975	90.4112	13.9536	15.7158	60.2917	40.3465	15.6655	20.4779	-2.16654	2.77517e-05	0.000902722	-1.44865	9.80836e-06	0.00014092	-0.387817	0.787813	0.895309	0.288199	0.400217	0.658297	NA	NA	down	down	noreg	noreg	noreg	0
ENSG00000110076	NRXN2	chr11:64373646-64490660|-	113.75	101.82	229.14	278.76	680.84	1834.7	303.63	602.49	3.33296	4.07052	6.2064	7.50872	13.0999	44.9926	8.76611	18.3167	1.22498	3.94444e-07	2.01975e-05	-1.44108	0.0221305	0.0943611	3.54459	1.58306e-10	8.93838e-09	0.835155	0.0301495	0.10911	NA	NA	up	noreg	up	noreg	noreg	1
ENSG00000138670	RASGEF1B	chr4:82347547-82965397|-	169.56	812.28	216.55	112.16	276.02	983.14	149.52	118.66	3.80049	20.5811	5.51804	2.93527	5.89666	29.9327	5.32361	5.84352	-1.5816	0.0528698	0.317927	-2.19638	0.00123859	0.00945773	0.358889	0.501043	0.740235	-0.293613	0.464978	0.718236	NA	NA	noreg	down	noreg	noreg	noreg	0
ENSG00000104435	STMN2	chr8:80523049-80578410|+	1464.86	1385.46	773.02	986.55	10431.5	19933.3	4243.42	6724.57	39.3227	51.2382	28.182	31.4654	263.664	736.636	156.301	237.784	-0.707527	0.000144615	0.00368797	-1.43622	0.00160905	0.0117125	3.4132	5.18561e-18	1.19617e-15	2.64	1.42599e-21	1.87561e-19	0.0763836	0.374898	down	down	up	up	noreg	0
ENSG00000100592	DAAM1	chr14:59655364-59838123|+	1767.49	2538.67	1069.31	1017.04	3262.8	3723.14	1087.91	1435.13	28.0239	56.8543	24.0823	20.7009	56.9521	70.8209	25.2824	24.9923	-1.0542	2.32917e-05	0.00077829	-1.43552	3.33066e-09	9.22476e-08	0.698049	0.00036093	0.00308216	0.274186	0.414407	0.672415	0.262878	0.682632	down	down	up	noreg	noreg	1
ENSG00000033122	LRRC7	chr1:70034081-70617628|+	110.54	53.77	25.18	30.49	164.64	454.97	104.57	136.05	1.54477	0.969327	0.693105	0.656932	2.37407	7.55929	1.76022	2.38971	-1.57365	0.00437485	0.0569396	-1.3313	0.0277061	0.111441	1.91497	0.00343961	0.0192771	2.11179	2.83017e-06	4.12984e-05	0.963391	0.98805	noreg	noreg	up	up	noreg	0
ENSG00000186297	GABRA5	chr15:27111510-27194354|+	45.07	110.97	15.95	37.02	7.75	42.62	33.02	31.71	1.16301	3.47459	0.477869	1.08346	0.412638	1.26959	1.10214	0.805943	-1.57315	0.0327185	0.235528	0.395909	0.687394	0.847613	-1.63128	0.191756	0.408626	0.289313	0.60761	0.814271	0.0537875	0.308508	noreg	noreg	noreg	noreg	noreg	0
ENSG00000104267	CA2	chr8:86376081-86393722|+	129.85	321.48	52.04	21.78	338	406.78	203.64	66.49	5.11014	13.5783	2.23953	1.32949	10.4862	17.0595	10.5163	4.14305	-2.6144	0.000183553	0.00447509	-1.42519	0.0223287	0.0949738	0.722623	0.0643744	0.18798	1.87163	0.0125817	0.0552292	0.195499	0.601177	down	noreg	noreg	noreg	noreg	0
ENSG00000109854	HTATIP2	chr11:20385231-20405329|+	11.8	66.36	13.43	13.07	2.91	29.65	19.26	11.25	0.973706	5.03068	0.843813	0.650426	0.270789	1.46641	1.78634	0.452579	-1.568	0.124486	0.519291	-0.0579704	0.963972	0.9899	-1.26347	0.498929	0.738727	0.20374	0.826974	0.915436	0.192312	0.597106	noreg	noreg	noreg	noreg	noreg	0
ENSG00000075407	ZNF37A	chr10:38383264-38412276|+	999.11	695.59	358.39	422.5	755.41	499.44	228.41	228.11	13.51	8.95631	4.72122	5.64662	14.3566	7.83192	6.71261	4.64021	-1.12934	3.57518e-05	0.00111553	-1.42379	8.62016e-06	0.000125447	-0.433508	0.553022	0.783787	-0.774462	0.005248	0.0274069	0.567363	0.884058	down	down	noreg	down	noreg	1
ENSG00000143324	XPR1	chr1:180601140-180859387|+	2559.48	2554.69	1702.16	1745.52	3781.9	5865.47	1609.86	1930.22	24.9624	31.9425	19.882	22.6893	32.5479	51.3816	18.2164	19.5636	-0.578777	2.87337e-10	2.70758e-08	-1.41246	1.13133e-05	0.00016026	0.915634	0.000456346	0.00375785	0.0381515	0.986152	1	0.0153636	0.143756	down	down	up	noreg	noreg	0
ENSG00000154678	PDE1C	chr7:31790793-32338941|-	304.78	176.19	40.29	27.22	238.25	225.17	114.66	58.31	4.03165	2.35688	0.527758	0.905546	2.51286	3.43882	2.50418	1.21465	-2.84035	9.39329e-10	8.01022e-08	-1.38487	0.00239539	0.0163091	-0.0536277	0.706794	0.84156	1.35732	0.0312268	0.111884	0.0158226	0.146446	down	down	noreg	noreg	noreg	0
ENSG00000137501	SYTL2	chr11:85405267-85522184|-	324.09	939.28	188.01	248.27	1072.1	688.47	144.02	193.33	10.1468	35.8339	7.11467	9.28051	37.1635	23.238	4.71361	4.44429	-1.54424	0.00746333	0.0850387	-2.3497	1.22237e-10	4.11016e-09	0.478773	0.222489	0.449801	-0.371038	0.224736	0.464877	NA	NA	noreg	down	noreg	noreg	noreg	1
ENSG00000122779	TRIM24	chr7:138145079-138274738|+	2900.75	3324.65	1890.17	1888.17	2556.78	2117.31	876.02	874.58	29.3624	50.7034	28.2312	28.9432	30.6811	37.4387	17.9221	16.4822	-0.729905	6.52944e-08	3.83345e-06	-1.38196	1.76351e-12	7.59539e-11	-0.413479	0.275371	0.517705	-1.1099	1.52019e-05	0.000185734	0.00327573	0.05062	down	down	noreg	down	noreg	0
ENSG00000221818	EBF2	chr8:25699246-25902913|-	167.41	133.86	521.22	527.03	666.31	1070.24	306.38	345.74	2.01109	1.78467	7.2511	7.68313	6.78158	14.028	4.68117	4.51259	1.78873	2.61313e-18	6.39573e-16	-1.37895	6.39202e-05	0.00073491	2.52711	5.50614e-12	4.18267e-10	-0.684786	0.011447	0.051393	1.66235e-15	1.42041e-12	up	down	up	noreg	reg	0
ENSG00000162630	B3GALT2	chr1:193148175-193155784|-	693.26	157.88	167.87	126.31	294.42	1034.1	77.05	99.22	10.9737	3.16694	3.40373	2.54503	4.30792	20.8334	1.78303	2.0146	-1.54222	0.0394049	0.263968	-2.88068	2.2562e-05	0.000297198	0.642348	0.366198	0.619954	-0.738874	0.062188	0.187347	NA	NA	noreg	down	noreg	noreg	noreg	0
ENSG00000107105	ELAVL2	chr9:23690102-23826335|-	2052.95	1789.31	668.11	1024.66	3495.23	5201.08	1099.84	2179.81	40.9403	38.1171	18.4516	22.6565	85.1477	119.788	33.0095	55.4074	-1.19568	1.71473e-05	0.000601784	-1.37452	0.00249769	0.0169015	1.17845	1.7276e-05	0.000239571	0.954153	0.00646922	0.032443	0.709033	0.920799	down	down	up	up	noreg	1
ENSG00000135318	NT5E	chr6:86159809-86205500|+	168.49	29.75	34.41	34.85	17.43	44.48	33.94	35.8	3.40374	0.547914	0.640554	0.657526	0.29617	1.09199	0.911274	0.70186	-1.5291	0.0943468	0.443806	0.205887	0.768818	0.894124	-1.67894	0.173873	0.382508	0.0100453	0.972278	0.997433	0.0628899	0.336235	noreg	noreg	noreg	noreg	noreg	0
ENSG00000172379	ARNT2	chr15:80696692-80890278|+	1366.13	1344.27	983.7	1014.86	1127.31	1142.52	366	489.97	11.1534	13.6111	10.0162	10.0446	9.04509	11.3628	3.51422	5.28542	-0.449519	1.97423e-05	0.000676479	-1.37315	1.57165e-08	3.96344e-07	-0.255929	0.841666	0.919547	-1.22333	5.39291e-06	7.42625e-05	0.00024461	0.00746838	down	down	noreg	down	reg	1
ENSG00000103740	ACSBG1	chr15:78459810-78538030|-	91.22	21.74	11.75	28.31	68.76	59.3	33.02	36.82	2.6356	1.20484	0.277151	0.609252	1.34482	1.41738	0.688169	1.27037	-1.5133	0.111663	0.489282	-0.840121	0.0361417	0.136115	0.181122	0.661487	0.820649	0.801958	0.211727	0.447074	0.451632	0.82433	noreg	noreg	noreg	noreg	noreg	0
ENSG00000177108	ZDHHC22	chr14:77597613-77609077|-	199.61	114.41	36.09	75.13	318.63	570.79	82.56	217.88	3.65554	2.3954	0.701185	1.45054	5.93078	11.5222	1.76623	4.23946	-1.51319	0.00599621	0.0718858	-1.53438	0.013137	0.0634216	1.50204	0.00123176	0.00848461	1.43356	0.00903252	0.0425459	0.911616	0.971185	noreg	noreg	up	up	noreg	0
ENSG00000127241	MASP1	chr3:186935942-187009810|-	392.78	61.78	125.9	33.76	693.43	591.18	225.66	279.25	6.97856	1.56208	2.67364	0.671992	12.7105	14.2104	4.57158	6.66416	-1.51276	0.154469	0.578568	-1.31309	9.09245e-08	2.02165e-06	1.4988	0.0596258	0.177806	1.66105	0.0163083	0.0679704	NA	NA	noreg	down	noreg	noreg	noreg	0
ENSG00000075223	SEMA3C	chr7:80371854-80551675|-	937.94	364.96	255.16	206.89	163.67	543	1774.97	1404.45	12.1349	11.0621	6.76325	6.40857	1.94013	13.2684	37.3019	34.4323	-1.50509	0.0045633	0.0585432	2.20452	0.000460396	0.00411949	-0.882617	0.411445	0.661719	2.78264	1.46737e-15	1.08894e-13	NA	NA	noreg	up	noreg	up	noreg	0
ENSG00000102032	RENBP	chrX:153200716-153210232|-	96.58	38.9	28.54	19.6	84.26	144.55	59.62	86.95	5.81234	2.27812	1.60571	1.02411	4.27666	9.00529	4.25046	5.74434	-1.50109	0.025426	0.197288	-0.609344	0.208142	0.467782	0.756041	0.161411	0.364417	1.60636	0.00732132	0.0359229	0.323701	0.742427	noreg	noreg	noreg	up	noreg	0
ENSG00000198729	PPP1R14C	chr6:150464212-150571493|+	309.07	1166.94	188.01	338.65	624.67	585.62	465.99	1137.47	9.11091	36.832	6.01045	10.7539	15.7287	18.5629	17.2274	36.3187	-1.499	0.0340608	0.241514	0.437865	0.387085	0.668668	-0.286356	0.958372	0.987714	1.60624	0.000179219	0.00159357	NA	NA	noreg	noreg	noreg	up	noreg	0
ENSG00000027075	PRKCH	chr14:61654277-62017694|+	33.27	9.15	7.55	7.62	9.68	12.05	66.96	43.98	1.49514	0.421872	0.978663	0.422909	0.354219	0.477601	3.73021	4.93978	-1.49446	0.121522	0.513323	2.38805	5.0983e-05	0.000601317	-0.96502	0.454816	0.70256	2.86998	4.30882e-05	0.000466389	0.00107624	0.02286	noreg	up	noreg	up	reg	0
ENSG00000130222	GADD45G	chr9:92219928-92221470|+	321.95	453.05	87.29	84.93	450.34	679.21	177.04	249.59	24.7585	32.6447	6.34586	6.20513	25.1728	49.2065	14.3033	18.191	-2.17887	6.62648e-14	1.04069e-11	-1.37132	0.00021336	0.00213427	0.543487	0.0338915	0.116683	1.30868	0.000657321	0.00486662	0.0887788	0.406322	down	down	noreg	up	noreg	0
ENSG00000242441	GTF2A1L	chr2:48844937-48960287|+	24.68	2.29	0	9.8	47.46	55.6	74.3	25.57	0.819371	0.320875	0	0.424527	1.4763	2.93526	1.83223	1.11764	-1.48796	0.505677	0.888688	-0.00733674	0.994717	0.998858	1.93391	0.074294	0.209492	3.34922	0.00214277	0.0130984	0.886187	0.962143	noreg	noreg	noreg	up	noreg	0
ENSG00000185681	MORN5	chr9:124922190-124962367|+	4.29	3.43	1.68	1.09	15.5	9.27	13.76	11.25	0.335102	0.416028	0.143739	0.414674	2.22343	1.31702	2.1022	1.5103	-1.48772	0.318544	0.779749	0.0501891	0.944413	0.980744	1.68054	0.060242	0.179097	3.17589	0.0246535	0.0936008	0.761517	0.922847	noreg	noreg	noreg	noreg	noreg	0
ENSG00000110042	DTX4	chr11:58938903-58976060|+	3762.49	4908.03	1499.89	2323.73	3928.14	2110.83	818.23	1474	37.7214	58.729	18.9806	29.7276	40.5985	25.6448	11.7397	17.9299	-1.19374	8.07395e-05	0.00225091	-1.36431	0.00476645	0.028468	-0.521817	0.434054	0.684462	-0.738185	0.0187173	0.0756144	0.977427	0.992505	down	down	noreg	noreg	noreg	0
ENSG00000172238	ATOH1	chr4:94750042-94751221|+	22.54	1.14	4.2	4.36	5.81	0	188.96	213.79	1.36172	0.0717635	0.268085	0.276093	0.2694	0	13.6563	13.5443	-1.48208	0.354873	0.809368	6.15056	6.35709e-19	4.99344e-17	-2.02687	0.458272	0.705536	5.55743	3.9992e-24	7.0623e-22	0.0551642	0.312437	noreg	up	noreg	up	noreg	0
ENSG00000067715	SYT1	chr12:79257773-79845788|+	2046.51	1354.57	513.67	443.19	2273.98	2858.6	927.39	1027	29.7249	35.3411	11.0633	8.0091	32.9979	48.2519	17.9428	23.0662	-1.83885	3.36951e-10	3.09765e-08	-1.3587	1.04708e-09	3.11138e-08	0.593692	0.0228995	0.0860439	1.03034	0.00112092	0.0075917	0.215726	0.626772	down	down	noreg	up	noreg	0
ENSG00000005108	THSD7A	chr7:11414247-11871824|-	536.58	323.77	1447.01	1338.27	2944.17	4296.71	1054.89	1713.36	4.19473	3.46863	16.2989	13.9395	31.4642	47.0081	10.2978	21.4256	1.68494	1.25325e-07	7.05036e-06	-1.35423	0.000389462	0.00359354	3.07317	1.37633e-14	1.85952e-12	-0.0088442	0.840896	0.922968	5.43181e-10	1.21556e-07	up	down	up	noreg	reg	1
ENSG00000074527	NTN4	chr12:96051583-96184930|-	457.17	789.4	175.42	197.09	286.67	287.25	77.05	143.21	8.49645	17.0998	3.49385	4.46636	4.45187	6.54995	2.19823	3.02864	-1.75237	8.65906e-07	4.05942e-05	-1.34887	0.00114887	0.00885726	-1.11904	0.0119552	0.0522006	-0.758087	0.0457239	0.149068	0.295208	0.715961	down	down	noreg	noreg	noreg	0
ENSG00000224940	PRRT4	chr7:127990379-128001739|-	3.22	8.01	98.2	42.47	65.86	141.77	51.37	28.64	0.170038	0.313539	2.98171	1.93474	2.21304	5.59283	1.50252	1.04574	3.64472	9.60022e-06	0.000361852	-1.33958	0.0362345	0.136358	4.20884	2.13195e-08	7.31865e-07	-0.814056	0.191701	0.419176	5.29509e-08	6.03255e-06	up	noreg	up	noreg	reg	0
ENSG00000011201	KAL1	chrX:8496915-8700227|-	187.8	1073.13	345.8	107.8	454.22	1284.29	352.24	648.52	1.7679	12.825	4.10591	1.38862	4.35558	14.0387	4.17639	6.89146	-1.47462	0.121562	0.513323	-0.764529	0.226553	0.491023	0.463353	0.428672	0.679399	1.14159	0.0940244	0.253317	NA	NA	noreg	noreg	noreg	noreg	noreg	0
ENSG00000085433	WDR47	chr1:109512836-109584850|-	771.6	810	437.29	532.48	2340.81	3413.65	902.62	1327.73	10.416	13.2881	7.1677	9.24344	31.8856	55.0624	15.4317	21.7474	-0.716789	2.9538e-05	0.000941917	-1.33414	0.000142089	0.00148489	1.8633	4.08285e-12	3.21779e-10	1.20156	1.69632e-05	0.000203858	0.0934038	0.416759	down	down	up	up	noreg	0
ENSG00000268403	AC132192.1	chr11:9481747-9482010|-	3.22	8.01	0.84	3.27	3.87	1.85	6.42	1.02	5.50931	6.86423	0.822356	3.11419	5.49869	1.65461	4.45962	0.866474	-1.46861	0.301855	0.766266	0.41821	0.792793	0.906712	-0.971204	0.591722	0.800202	0.85832	0.61317	0.817674	0.300797	0.721471	noreg	noreg	noreg	noreg	noreg	1
ENSG00000170017	ALCAM	chr3:105085753-105295744|+	3458.79	456.48	880.46	548.81	706.99	1254.64	3564.62	1792.13	39.5082	7.53189	14.6187	8.6824	8.11677	20.3634	68.7018	28.8181	-1.46241	0.257094	0.716935	1.48589	0.00336213	0.0214509	-0.997063	0.409047	0.658927	1.90608	7.10856e-05	0.000720375	NA	NA	noreg	up	noreg	up	noreg	1
ENSG00000137968	SLC44A5	chr1:75667816-76076801|-	881.06	467.92	240.89	246.09	848.39	306.71	230.24	218.9	13.031	7.55403	3.87296	3.87085	12.9974	5.0811	3.89428	3.50837	-1.48075	0.000141803	0.00363594	-1.32727	0.0201701	0.0881397	-0.223863	0.966301	0.993185	-0.116693	0.656993	0.826357	NA	NA	down	noreg	noreg	noreg	noreg	0
ENSG00000187416	LHFPL3	chr7:103969104-104549001|+	30.05	42.33	16.79	9.8	142.37	224.24	27.52	16.37	0.808819	0.956469	0.553539	0.20412	3.25192	6.49952	0.679561	0.617042	-1.45008	0.016624	0.148481	-3.02627	2.33072e-09	6.59831e-08	2.3406	3.59284e-08	1.16168e-06	0.723029	0.438042	0.693243	0.0217185	0.179457	noreg	down	up	noreg	noreg	0
ENSG00000101198	NKAIN4	chr20:61872136-61904046|-	650.33	565.17	333.21	398.54	1455.62	1490.92	488	661.82	32.1741	29.2948	17.5801	20.7839	64.7772	79.3785	29.2569	36.5072	-0.743393	0.000120095	0.00318329	-1.32387	7.57223e-08	1.7074e-06	1.27747	2.69525e-13	2.83226e-11	0.651975	0.0215119	0.0842628	0.0451615	0.276981	down	down	up	noreg	noreg	0
ENSG00000184515	BEX5	chrX:101408680-101411029|-	16.1	29.75	5.04	11.98	21.31	210.34	25.68	59.33	1.30525	2.777	0.481382	1.13495	1.71257	19.7126	2.58916	5.58542	-1.44495	0.0757513	0.391555	-1.41504	0.215526	0.477711	2.33716	0.0300608	0.106082	2.32096	0.0032668	0.018532	NA	NA	noreg	noreg	noreg	up	noreg	0
ENSG00000151632	AKR1C2	chr10:5029967-5060223|-	28.98	51.48	9.23	20.69	209.19	632.88	100.9	130.93	1.21135	3.21575	0.70539	0.7783	9.89203	33.3774	4.90943	5.55749	-1.44168	0.0378211	0.25732	-1.82756	0.00382418	0.0238492	3.38763	3.26529e-07	8.05254e-06	2.95382	1.00999e-08	2.43829e-07	0.331146	0.748215	noreg	down	up	up	noreg	0
ENSG00000149201	CCDC81	chr11:86085778-86134151|+	24.68	117.84	23.5	29.4	83.29	65.79	30.27	39.89	0.964326	3.94435	0.805576	1.28164	1.71086	2.69693	1.7225	2.42258	-1.43917	0.10389	0.468226	-1.05328	0.0135627	0.0650509	0.0648975	0.709119	0.843127	0.407414	0.517794	0.754861	0.565237	0.883162	noreg	noreg	noreg	noreg	noreg	0
ENSG00000137842	TMEM62	chr15:43415477-43477344|+	154.53	164.75	62.11	79.49	114.28	179.76	54.12	61.37	5.24056	6.16346	2.27345	4.1319	5.02565	7.40628	2.81915	3.05798	-1.18446	1.13522e-05	0.000419497	-1.31414	0.00149599	0.0110363	-0.118792	0.768784	0.882858	-0.294004	0.488208	0.729196	0.863402	0.954859	down	down	noreg	noreg	noreg	0
ENSG00000081913	PHLPP1	chr18:60382672-60647666|+	1109.65	909.53	601.8	662.06	749.6	861.75	307.29	326.31	14.7436	17.3013	12.3535	10.2123	9.51379	17.1698	4.74105	8.5142	-0.686669	0.000213466	0.00511178	-1.31216	4.84913e-11	1.73392e-09	-0.325494	0.693355	0.836356	-0.996188	0.000135443	0.00125153	0.0146359	0.138806	down	down	noreg	down	noreg	0
ENSG00000101938	CHRDL1	chrX:109917084-110039286|-	361.65	1292.79	137.65	147	186.92	395.66	142.18	86.95	6.02794	29.5056	3.0347	3.48149	2.64764	9.01293	3.62605	1.9022	-2.54754	8.31743e-05	0.00231195	-1.31041	0.0170539	0.078083	-1.50582	0.0954103	0.252404	-0.313052	0.465548	0.718918	NA	NA	down	noreg	noreg	noreg	noreg	0
ENSG00000198353	HOXC4	chr12:54410715-54449814|+	1.07	37.75	13.43	1.09	1.94	117.68	29.35	16.37	0.05101	1.80766	0.587881	0.0510322	0.0654415	5.823	1.54235	0.732539	-1.41323	0.474717	0.878659	-1.35209	0.401269	0.683238	1.62328	0.369177	0.623425	1.65496	0.207661	0.442022	NA	NA	noreg	noreg	noreg	noreg	noreg	0
ENSG00000165434	PGM2L1	chr11:74041363-74109518|-	879.99	927.83	654.68	716.5	3014.87	4971.28	1320.91	1833.04	6.04957	6.88681	4.9012	5.33242	20.4898	37.0625	11.2439	13.7808	-0.409146	0.00159392	0.0263963	-1.30696	0.000500056	0.00441662	2.14325	2.53049e-11	1.68536e-09	1.20174	1.01142e-05	0.000129636	0.0203027	0.171837	down	down	up	up	noreg	1
ENSG00000121989	ACVR2A	chr2:148602086-148688393|+	1521.74	1329.4	675.66	694.72	2000.87	2342.48	827.4	904.25	24.8106	27.4648	13.5845	13.0744	36.4034	46.9283	17.4211	22.1965	-1.06709	6.12146e-13	8.29964e-11	-1.2923	1.55016e-11	5.89493e-10	0.607271	0.000383345	0.00323849	0.337564	0.239206	0.485179	0.25741	0.676912	down	down	up	noreg	noreg	0
ENSG00000088881	EBF4	chr20:2673480-2740754|+	133.07	106.4	61.27	58.8	344.78	300.22	110.99	147.3	5.86458	3.41877	2.1603	1.84629	7.62477	8.85255	3.58693	4.80405	-1.00568	0.000904801	0.0169166	-1.28639	7.48035e-06	0.000110795	1.42946	6.82446e-09	2.57141e-07	1.10509	0.0102148	0.0468781	0.366992	0.765844	down	down	up	up	noreg	0
ENSG00000170419	VSTM2A	chr7:54610018-54638773|+	28.98	11.44	6.71	8.71	97.82	197.37	9.17	60.35	0.882273	0.385407	0.268571	0.308727	1.84944	5.41422	0.506311	1.27445	-1.40257	0.0976415	0.453239	-2.05655	0.0348447	0.132559	2.86862	2.93106e-05	0.0003701	2.17216	0.0382539	0.130283	0.349745	0.751122	noreg	noreg	up	noreg	noreg	0
ENSG00000140839	CLEC18B	chr16:74442529-74455368|-	30.05	99.53	10.91	4.36	122.03	211.27	70.63	63.42	1.21195	6.16009	0.686487	0.162215	8.4535	12.1908	3.87891	2.98741	-3.08697	0.00108725	0.0195893	-1.27924	0.00378296	0.0236324	1.36294	0.0265544	0.0964987	3.13431	1.60754e-05	0.000194332	0.11235	0.458223	down	down	noreg	up	noreg	0
ENSG00000118432	CNR1	chr6:88849583-88876078|-	257.56	514.83	841.85	2217.02	965.57	3149.56	522.86	1137.47	2.86674	6.60664	11.734	29.8718	11.4342	40.8688	9.38273	18.1827	1.97012	0.000958353	0.017707	-1.27781	0.0687492	0.218842	2.41354	0.000151904	0.00149028	-0.88153	0.0546421	0.170033	NA	NA	up	noreg	up	noreg	noreg	0
ENSG00000176595	KBTBD11	chr8:1922044-1955102|+	773.75	583.47	1253.96	1087.82	1047.89	1441.81	447.64	555.44	8.20967	5.53075	11.9931	10.3421	9.12989	13.7273	5.05957	5.3322	0.77788	0.000949499	0.0175779	-1.27769	1.05981e-05	0.000150909	0.87532	0.00134601	0.00909275	-1.22317	2.76264e-05	0.000312881	2.25219e-08	3.09026e-06	up	down	up	down	reg	0
ENSG00000006611	USH1C	chr11:17515442-17565963|-	1.07	1.14	0.84	0	0	0	246.75	252.66	0.0685538	0.401705	0.0267362	0	0	0	12.4304	8.35022	-1.39604	0.629063	0.893579	Inf	7.17998e-33	1.85961e-30	#NAME?	0.374	0.624004	9.21677	1.81503e-30	6.29385e-28	0.00205489	0.0361696	noreg	up	noreg	up	reg	0
ENSG00000075391	RASAL2	chr1:178062864-178448644|+	1499.2	1498.72	857.8	871.13	2326.28	1587.29	789.79	786.61	12.1442	13.6576	7.64366	7.32247	15.2295	14.0601	9.33512	5.99862	-0.803918	1.64973e-14	2.77596e-12	-1.27685	7.86852e-06	0.000115739	0.384522	0.0222435	0.0842482	-0.133236	0.548515	0.779181	0.114175	0.461859	down	down	noreg	noreg	noreg	1
ENSG00000185386	MAPK11	chr22:50702142-50709196|-	570.92	660.12	186.33	276.58	1056.61	1628.06	500.84	583.06	17.0282	20.274	5.89513	8.80416	27.1828	52.565	17.1273	18.3142	-1.4235	2.71727e-07	1.4466e-05	-1.27452	8.15189e-05	0.000912612	1.12486	5.08228e-05	0.000598204	1.22741	6.13962e-06	8.34603e-05	0.806716	0.933669	down	down	up	up	noreg	0
ENSG00000165323	FAT3	chr11:92085262-92629618|+	7748.2	9277.2	4105.17	4938.21	9738.03	11397.4	3696.71	4876.18	63.2416	116.389	44.4626	57.7325	97.7719	144.193	44.2916	57.7388	-0.923582	4.88029e-07	2.44611e-05	-1.26806	2.40284e-07	4.97868e-06	0.311971	0.00745352	0.035692	-0.0770801	0.667654	0.826357	0.25434	0.672789	down	down	up	noreg	noreg	0
ENSG00000158201	ABHD3	chr18:19230858-19284766|-	317.65	939.28	193.05	290.74	677.93	700.52	82.56	106.38	12.3992	37.0819	8.44751	10.0079	26.9424	26.8685	4.0278	3.92832	-1.3887	0.0204041	0.170525	-2.83316	5.05868e-31	1.10176e-28	0.133146	0.50175	0.7407	-1.35645	5.6464e-05	0.000588139	NA	NA	noreg	down	noreg	down	noreg	0
ENSG00000104490	NCALD	chr8:102698771-103137135|-	3759.27	5759.21	1472.19	1941.53	3821.61	3452.56	1469.51	1480.14	94.6547	160.208	46.1049	59.5173	97.7826	99.462	42.1126	45.4079	-1.49053	9.5116e-07	4.44621e-05	-1.26745	1.25561e-16	8.0217e-15	-0.387949	0.569044	0.788501	-0.210798	0.346091	0.606639	0.515115	0.855929	down	down	noreg	noreg	noreg	1
ENSG00000135540	NHSL1	chr6:138743180-139013708|-	1499.2	2115.37	773.86	925.57	2156.8	1290.77	676.05	734.44	17.237	34.4711	11.373	13.8201	26.7015	21.44	10.9918	14.0194	-1.0993	1.63217e-05	0.000579422	-1.2546	0.000303275	0.00288684	-0.0682454	0.66039	0.820649	-0.268858	0.234411	0.478301	0.780857	0.923063	down	down	noreg	noreg	noreg	1
ENSG00000183696	UPP1	chr7:48128225-48148330|+	254.34	481.65	82.25	152.45	220.81	240.92	100.9	87.97	11.4265	25.0876	4.21209	7.40458	7.08918	9.62268	5.35376	4.57266	-1.66214	0.000960422	0.017714	-1.2545	2.12892e-06	3.5792e-05	-0.672627	0.290218	0.532263	-0.313417	0.499259	0.737958	0.350339	0.751122	down	down	noreg	noreg	noreg	0
ENSG00000130176	CNN1	chr19:11649532-11661138|+	44	157.88	50.36	27.22	41.64	26.87	240.33	353.92	1.50898	7.3253	2.97739	2.03998	1.3355	1.55334	17.2879	20.5683	-1.38317	0.0844792	0.418202	3.15032	1.29868e-13	6.20713e-12	-1.55898	0.0971059	0.255959	2.93728	2.20057e-09	6.04746e-08	8.95521e-06	0.000529371	noreg	up	noreg	up	reg	0
ENSG00000132688	NES	chr1:156638555-156647189|-	20342.8	23229	8457.94	12488.7	19949.6	14871.2	6067	8233.35	207.204	267.492	98.3059	144.28	172.207	172.002	71.5071	96.0102	-1.06909	2.52798e-05	0.000830004	-1.24997	2.03135e-05	0.00027088	-0.323443	0.645165	0.820649	-0.550669	0.0210336	0.0827527	0.714493	0.922847	down	down	noreg	noreg	noreg	1
ENSG00000116711	PLA2G4A	chr1:186798085-186958113|+	210.34	480.51	141.01	96.91	161.74	38.92	47.7	34.78	3.96334	11.2115	3.41656	2.30792	3.06933	0.900857	1.24262	0.844742	-1.54359	0.00336261	0.0465969	-1.24609	0.132525	0.348766	-1.78366	0.056981	0.171623	-1.5284	0.00235681	0.0141438	NA	NA	down	noreg	noreg	down	noreg	0
ENSG00000170345	FOS	chr14:75745477-75748933|+	199.61	26.31	57.07	30.49	206.29	151.04	113.74	187.19	13.776	1.8334	3.94031	1.46948	10.913	9.76585	7.08734	13.0143	-1.37491	0.185866	0.628835	-0.214442	0.606185	0.826914	0.661414	0.3976	0.647658	1.78105	0.00175683	0.0111021	NA	NA	noreg	noreg	noreg	up	noreg	0
ENSG00000144810	COL8A1	chr3:99357319-99518070|+	244.68	374.11	157.79	81.67	8.72	126.95	405.45	2176.74	4.21331	7.65654	2.73806	1.75474	0.298638	1.68018	7.83642	33.9201	-1.37392	0.00378777	0.0513556	4.27966	0.0412403	0.150383	-2.18943	0.103134	0.26701	3.43072	6.10959e-07	1.033e-05	NA	NA	noreg	noreg	noreg	up	noreg	1
ENSG00000132718	SYT11	chr1:155829300-155854990|+	2794.5	2805.24	1477.22	1689.99	5748.88	8486.86	2533.58	3331.6	27.6804	34.8159	18.5154	20.7571	54.8414	105.901	34.5014	42.3145	-0.832869	2.78799e-11	2.9685e-09	-1.24565	9.95461e-05	0.00108412	1.34608	2.07928e-07	5.45488e-06	0.88896	0.000351986	0.00286272	0.203565	0.612552	down	down	up	up	noreg	1
ENSG00000111218	PRMT8	chr12:3490515-3703139|+	428.19	328.35	73.86	223.23	516.2	337.29	66.96	201.51	8.51694	7.53265	1.5778	5.28996	8.35703	8.76504	1.6363	4.51694	-1.36625	0.0211706	0.174532	-1.63688	0.00986211	0.0506884	0.173958	0.281665	0.525724	-0.146103	0.843873	0.923881	NA	NA	noreg	noreg	noreg	noreg	noreg	0
ENSG00000145569	FAM105A	chr5:14581884-14615116|+	133.07	818	173.74	198.18	234.37	544.85	358.66	317.1	2.99052	21.0371	3.43512	4.86609	4.22376	11.9198	8.76096	8.87107	-1.36304	0.106161	0.475112	-0.170845	0.735719	0.874932	-0.28753	0.986644	1	0.861513	0.00619007	0.0313731	NA	NA	noreg	noreg	noreg	up	noreg	0
ENSG00000075275	CELSR1	chr22:46756731-46933067|-	504.38	225.38	143.53	142.65	202.41	108.41	269.69	116.61	3.644	1.36946	0.903276	0.899436	0.914574	0.601086	2.45098	0.930724	-1.36139	0.00449286	0.0579551	0.35133	0.565119	0.802224	-1.23133	0.090283	0.242572	0.432821	0.38849	0.646965	0.0223339	0.182293	noreg	noreg	noreg	noreg	noreg	1
ENSG00000174776	WDR49	chr3:167196472-167371771|-	244.68	86.95	68.83	62.07	412.57	176.06	72.47	63.42	8.26517	5.56315	3.98957	3.39191	11.4085	6.47762	1.99853	3.14567	-1.35158	0.0275058	0.209149	-2.07927	0.00013842	0.00145093	0.827786	0.167153	0.373112	0.0540137	0.96505	0.992849	0.503604	0.851646	noreg	down	noreg	noreg	noreg	0
ENSG00000182718	ANXA2	chr15:60639333-60695082|-	1630.13	5150.57	1469.67	1214.13	744.76	1040.59	5022.2	6828.9	63.9981	256.947	75.9556	61.6501	29.1066	54.2953	280.731	350.913	-1.34383	0.0204591	0.170805	2.76429	5.71615e-19	4.58392e-17	-1.92523	0.0061802	0.0306659	2.14267	1.34562e-11	5.43723e-10	NA	NA	noreg	up	down	up	noreg	0
ENSG00000101210	EEF1A2	chr20:62119366-62130505|-	61.17	29.75	20.98	15.24	426.13	1246.3	315.55	571.8	1.92597	1.18317	0.813569	0.575481	9.93453	48.0551	14.9307	22.1127	-1.33581	0.0357136	0.248636	-0.882113	0.169016	0.407981	4.20127	1.24424e-09	5.76223e-08	4.61433	8.01291e-24	1.32889e-21	NA	NA	noreg	noreg	up	up	noreg	0
ENSG00000165966	PDZRN4	chr12:41582250-41968392|+	89.07	56.06	335.73	200.36	159.8	1927.36	476.08	394.84	1.34756	1.18585	6.9325	4.11497	2.24886	41.2445	10.8592	8.38272	1.87852	3.26974e-05	0.00103219	-1.2266	0.237671	0.506528	3.84611	0.000449243	0.00370905	0.700056	0.140387	0.337731	NA	NA	up	noreg	up	noreg	noreg	0
ENSG00000134278	SPIRE1	chr18:12446511-12658133|-	1274.91	1067.41	625.3	678.39	1698.71	1973.69	745.76	799.91	13.565	14.017	9.8233	9.8963	22.6223	27.4105	16.2301	13.073	-0.855936	7.58559e-07	3.60096e-05	-1.21406	8.51323e-11	2.91887e-09	0.648782	0.000439211	0.00363893	0.245631	0.383678	0.645056	0.108707	0.451315	down	down	up	noreg	noreg	1
ENSG00000167614	TTYH1	chr19:54926393-54948080|+	2602.41	2375.07	693.29	1110.69	4065.66	3730.55	1364.02	1945.56	121.083	96.1645	26.9108	42.7313	245.409	156.337	58.6567	75.9849	-1.47759	3.44318e-07	1.79254e-05	-1.20248	7.26697e-06	0.000107968	0.647357	3.3406e-07	8.17432e-06	0.87547	0.00135878	0.00896081	0.543541	0.871809	down	down	up	up	noreg	0
ENSG00000116745	RPE65	chr1:68894505-68915642|-	59.02	2.29	15.95	8.71	5.81	48.18	511.85	104.34	1.31169	0.0585201	0.412677	0.223963	0.128106	1.23765	14.3473	2.70028	-1.32221	0.381905	0.825483	3.55062	0.00306549	0.0199637	-0.183345	0.988342	1	4.64321	1.32081e-09	3.74301e-08	NA	NA	noreg	up	noreg	up	noreg	0
ENSG00000177311	ZBTB38	chr3:141043055-141168634|+	367.02	366.1	208.99	147	494.89	696.81	272.44	234.24	4.32133	8.8317	4.78851	3.37413	7.60287	15.0981	6.28927	5.6727	-1.04928	0.000147133	0.00374713	-1.19884	7.77604e-05	0.000877196	0.700906	0.00230149	0.0139752	0.509219	0.26541	0.51901	0.654395	0.907478	down	down	up	noreg	noreg	1
ENSG00000134243	SORT1	chr1:109852192-109940573|-	1315.69	1303.09	851.08	994.17	1421.72	2042.26	604.5	873.56	11.7677	15.308	9.43039	10.4951	15.1745	22.1231	7.17715	10.4566	-0.515971	0.000283866	0.00642998	-1.1954	0.000502794	0.00443264	0.403537	0.033047	0.114526	-0.320118	0.195868	0.425659	0.0781289	0.379598	down	down	noreg	noreg	noreg	0
ENSG00000167191	GPRC5B	chr16:19868616-19897489|-	920.77	982.75	515.35	479.12	1054.67	930.32	355.91	494.06	15.7344	19.5436	10.6443	8.83753	19.926	17.1253	6.19161	9.96317	-0.945731	3.04848e-11	3.22762e-09	-1.18989	1.19699e-05	0.000168206	0.0604635	0.0582885	0.174691	-0.226509	0.378529	0.640066	0.389775	0.784139	down	down	noreg	noreg	noreg	0
ENSG00000135048	TMEM2	chr9:74298282-74431606|-	4961.21	5655.1	2143.65	3093.59	4724.23	2956.83	1419.98	1870.89	51.7828	74.4253	32.064	43.1589	55.3188	45.357	23.9231	32.2344	-1.03165	2.60492e-05	0.000850821	-1.18871	0.000703978	0.00590479	-0.466906	0.412684	0.66326	-0.670341	0.0047929	0.0255122	0.815907	0.937726	down	down	noreg	down	noreg	1
ENSG00000198513	ATL1	chr14:50999227-51099786|+	438.92	423.3	214.87	288.56	654.69	992.4	271.52	434.73	9.48629	11.2972	6.09754	7.81642	15.2856	26.3593	7.56136	12.4673	-0.788252	0.000526657	0.010661	-1.18869	0.00299526	0.0196062	0.933787	0.000539135	0.00431925	0.488396	0.145778	0.346972	0.369686	0.768054	down	down	up	noreg	noreg	1
ENSG00000178033	FAM26E	chr6:116832809-116845955|+	552.68	226.52	129.26	189.47	455.18	88.95	83.47	146.28	3.25324	1.45884	0.839461	1.2233	2.75702	0.575421	0.60717	0.9542	-1.30353	0.015739	0.142948	-1.21014	0.156399	0.387882	-0.51802	0.712256	0.844978	-0.472263	0.217166	0.454244	NA	NA	noreg	noreg	noreg	noreg	noreg	1
ENSG00000103811	CTSH	chr15:79213400-79241916|-	25.76	66.36	20.14	17.42	24.21	17.61	87.14	71.6	0.902004	3.99754	0.712697	1.55891	1.08248	0.87883	4.27282	2.44202	-1.30119	0.0623182	0.351211	1.96013	1.69756e-05	0.000231405	-1.13927	0.218182	0.444806	2.07921	0.00020367	0.00178101	9.46369e-05	0.00355797	noreg	up	noreg	up	reg	0
ENSG00000143126	CELSR2	chr1:109792641-109818372|+	2257.92	1827.07	1218.71	1255.51	3625.98	1878.25	890.7	1492.42	16.0253	11.9871	8.67153	8.27	21.3903	13.8407	7.67463	10.4139	-0.73362	3.7572e-05	0.00115889	-1.17422	0.0136061	0.0652428	0.430205	0.120024	0.297213	-0.0541285	0.74615	0.870109	0.442164	0.818134	down	noreg	noreg	noreg	noreg	0
ENSG00000179520	SLC17A8	chr12:100750857-100815837|+	518.34	38.9	1.68	2.18	183.04	113.97	85.31	42.96	8.09958	0.689386	0.0682139	0.0356468	2.61975	1.93666	1.56502	0.709145	-7.18917	0.000100121	0.00269941	-1.17414	0.0328503	0.126605	-0.907743	0.529899	0.762035	5.05576	8.55378e-09	2.09151e-07	NA	NA	down	noreg	noreg	up	noreg	0
ENSG00000144681	STAC	chr3:36421836-36589499|+	42.93	153.3	59.59	20.69	26.15	35.21	95.4	65.47	0.887292	6.42972	1.42238	0.613627	0.330806	0.720413	3.01617	1.93617	-1.29009	0.149473	0.569316	1.42627	0.00269719	0.0179681	-1.67718	0.0723678	0.205438	1.0027	0.1893	0.415458	0.00908962	0.101284	noreg	up	noreg	noreg	noreg	0
ENSG00000242616	GNG10	chr9:114423615-114432526|+	493.65	744.78	328.18	347.36	344.78	276.13	133.93	136.05	25.2354	35.4979	15.8754	16.6869	17.0383	13.1975	7.02774	6.57604	-0.883922	0.00193091	0.0307565	-1.16674	1.00797e-05	0.000144385	-0.996068	0.012382	0.0536187	-1.32324	1.58305e-05	0.000191694	0.550416	0.873951	down	down	noreg	down	noreg	0
ENSG00000178445	GLDC	chr9:6532464-6645650|-	1052.77	1131.48	444.85	562.97	757.35	580.06	288.03	294.6	15.9615	19.5634	8.45506	9.96291	10.5884	10.2318	6.48635	5.33072	-1.12728	1.68067e-09	1.38638e-07	-1.16396	3.62249e-06	5.77609e-05	-0.707695	0.0223261	0.0844429	-0.790581	0.00249034	0.0148239	0.930592	0.97694	down	down	noreg	down	noreg	1
ENSG00000117394	SLC2A1	chr1:43391052-43424530|-	7751.42	5961.71	1627.46	4070.35	6036.51	1106.38	1679.57	1397.29	235.895	148.596	41.6457	107.904	199.534	27.1008	46.2365	37.989	-1.28368	0.00845668	0.0932636	-1.17885	0.135523	0.353873	-0.940978	0.349842	0.602379	-0.88895	0.0257258	0.0967354	NA	NA	noreg	noreg	noreg	noreg	noreg	1
ENSG00000183166	CALN1	chr7:71244476-71912136|-	30.05	26.31	9.23	14.16	54.23	340.07	6.42	19.44	1.23894	0.180661	0.299323	0.0968666	2.43532	3.37735	0.245413	1.96511	-1.28202	0.0262312	0.201859	-3.90017	0.000318765	0.00301701	2.80651	0.00202328	0.01261	0.144715	0.907161	0.960227	NA	NA	noreg	down	up	noreg	noreg	0
ENSG00000196233	LCOR	chr10:98592017-98740800|+	1439.1	1510.16	937.53	1048.62	2170.36	2657.53	976.92	1146.67	23.3133	19.6989	13.5904	16.8919	38.5663	37.0468	15.7888	15.6715	-0.580862	4.44008e-06	0.000182174	-1.15078	2.96856e-07	6.05271e-06	0.711035	1.45178e-05	0.000206878	0.0965325	0.766917	0.883439	0.0182554	0.160133	down	down	up	noreg	noreg	1
ENSG00000101445	PPP1R16B	chr20:37434348-37551667|+	246.83	234.53	58.75	141.56	66.82	212.19	27.52	53.19	2.27494	8.66284	2.03747	4.25898	0.574114	7.69258	1.32612	2.33924	-1.28091	0.0104059	0.108348	-1.75753	0.0214813	0.0922911	-0.786748	0.419948	0.671343	-1.31143	0.0201512	0.0799011	0.937374	0.979175	noreg	noreg	noreg	noreg	noreg	0
ENSG00000106701	FSD1L	chr9:108210077-108314714|+	760.87	720.76	447.36	499.81	1594.11	1824.5	681.55	823.44	9.96344	11.685	6.21276	6.64054	26.0799	25.6056	10.0051	10.9231	-0.656115	5.59099e-06	0.000224665	-1.14961	7.61978e-08	1.71611e-06	1.20623	3.46743e-12	2.80284e-10	0.668053	0.012376	0.0545958	0.0316746	0.224179	down	down	up	noreg	noreg	0
ENSG00000270898	ASB3	chr2:53897430-54087297|-	13.95	45.76	0	25.04	7.75	1.85	4.59	28.64	1.31057	5.41192	0	2.86345	1.13394	0.159766	96.4226	3.34207	-1.27678	0.517332	0.891168	1.82185	0.202513	0.460941	-2.6368	0.0420377	0.136412	0.407872	0.7438	0.868268	0.183128	0.583439	noreg	noreg	noreg	noreg	noreg	1
ENSG00000226976	COX6A1P2	chr6:37012607-37013177|+	201.75	85.8	51.2	68.6	55.2	56.52	53.2	125.82	31.7259	14.1128	8.73147	11.5688	8.02509	9.32892	8.7924	20.7925	-1.27637	0.0226539	0.182295	0.712214	0.226478	0.490971	-1.36388	0.0590545	0.176548	0.579489	0.298186	0.558422	0.0109862	0.114731	noreg	noreg	noreg	noreg	noreg	0
ENSG00000100503	NIN	chr14:51186481-51297839|-	5462.37	5964	3461.4	4207.55	3767.37	3898.27	1818.08	1557.88	34.4799	52.2749	28.4718	36.19	25.6859	38.4911	19.2647	16.9231	-0.586313	0.000265621	0.0060628	-1.14787	1.97769e-10	6.51279e-09	-0.57589	0.00820973	0.0384648	-1.18373	2.71673e-06	3.99141e-05	0.016099	0.14813	down	down	down	down	noreg	0
ENSG00000140044	JDP2	chr14:75894419-75940814|+	91.22	156.74	63.79	39.2	262.46	270.57	633.85	754.9	3.90739	6.39533	2.20835	1.577	8.19243	11.3882	24.3684	27.7992	-1.27287	0.0108166	0.111515	1.41567	2.39485e-11	8.91254e-10	1.10413	0.00024027	0.002186	3.75322	8.35634e-21	1.02821e-18	7.2955e-07	6.20547e-05	noreg	up	up	up	reg	0
ENSG00000100427	MLC1	chr22:50497820-50524331|-	326.24	145.3	90.65	106.71	392.23	296.52	66.96	103.31	6.38312	3.23308	2.72535	3.23087	8.16449	5.59211	1.46675	2.26664	-1.26866	0.0114648	0.115413	-1.98259	1.20785e-07	2.63064e-06	0.546611	0.164304	0.368765	-0.212962	0.555219	0.779449	0.347172	0.751122	noreg	down	noreg	noreg	noreg	0
ENSG00000009709	PAX7	chr1:18957500-19075360|+	92.29	855.76	259.35	135.02	883.25	1389.92	146.77	110.47	1.00855	13.8506	4.1716	2.28547	10.7368	22.5443	2.8075	2.31847	-1.26786	0.210167	0.662075	-3.10811	5.83943e-17	3.846e-15	1.26167	0.119715	0.296815	-0.616459	0.172957	0.390696	NA	NA	noreg	down	noreg	noreg	noreg	0
ENSG00000165521	EML5	chr14:89078775-89259096|-	359.51	364.96	240.05	266.78	323.47	666.24	196.3	242.43	4.12245	3.85894	2.78817	3.0548	2.89893	5.66746	2.37295	2.48338	-0.525892	0.00150197	0.0252058	-1.14003	0.0147656	0.0696895	0.450087	0.14798	0.343093	-0.208174	0.43643	0.691731	0.245493	0.662022	down	noreg	noreg	noreg	noreg	0
ENSG00000119632	IFI27L2	chr14:94594116-94596590|-	105.17	193.35	73.86	51.18	240.18	157.52	221.99	293.57	21.2161	37.5649	14.0405	9.76555	44.657	30.39	44.4357	55.0724	-1.26148	0.00880564	0.0958701	0.408524	0.269785	0.548615	0.413896	0.158492	0.359156	2.04375	2.67629e-06	3.94758e-05	0.00977989	0.106452	noreg	noreg	noreg	up	noreg	0
ENSG00000102996	MMP15	chr16:58059470-58080805|+	604.19	422.16	229.14	315.78	549.13	810.79	262.35	340.63	10.0279	6.42964	3.52471	5.31566	6.99587	13.9431	4.63259	5.25253	-0.92606	0.00329442	0.045905	-1.13969	0.00071405	0.00597359	0.405996	0.112632	0.284398	0.146047	0.635136	0.826357	0.648596	0.905479	down	down	noreg	noreg	noreg	0
ENSG00000003436	TFPI	chr2:188328957-188430487|-	964.77	93.81	323.98	121.96	193.7	114.9	286.2	193.33	18.9784	3.11591	8.6369	2.98588	5.91254	3.3385	13.9778	8.04441	-1.25264	0.4054	0.841706	0.672228	0.12907	0.343052	-1.77834	0.139162	0.328787	0.104758	0.987886	1	NA	NA	noreg	noreg	noreg	noreg	noreg	0
ENSG00000107438	PDLIM1	chr10:96997329-97050781|-	30.05	78.94	28.54	17.42	25.18	78.76	10.09	24.55	1.71952	4.09262	1.63013	0.863631	0.891246	4.32252	0.613077	1.21947	-1.25042	0.0849982	0.419889	-1.55391	0.0836497	0.252001	-0.0683923	0.826378	0.911024	-0.407936	0.53802	0.769502	0.887633	0.963032	noreg	noreg	noreg	noreg	noreg	0
ENSG00000158806	NPM2	chr8:21881636-21894408|+	9.66	11.44	6.71	2.18	32.93	79.69	7.34	8.18	1.62039	2.21025	1.32908	0.399134	3.245	5.04599	6.0322	0.426446	-1.24829	0.227944	0.68641	-2.82519	0.000246031	0.00241816	2.41617	0.000635679	0.00494809	0.803621	0.610308	0.816027	0.121915	0.478447	noreg	down	up	noreg	noreg	0
ENSG00000181751	C5orf30	chr5:102594403-102614361|+	1032.38	932.41	574.1	435.56	532.66	534.66	210.98	262.89	23.1055	23.9581	14.5933	11.1075	12.1728	12.5456	4.95942	5.81595	-0.968294	2.80884e-05	0.000909544	-1.13742	5.87819e-07	1.12549e-05	-0.880384	0.000723992	0.00550411	-1.09133	0.00127188	0.00845204	0.613671	0.897099	down	down	down	down	noreg	0
ENSG00000076344	RGS11	chr16:318300-325980|-	25.76	14.87	11.75	5.44	67.79	132.51	89.9	42.96	0.762287	0.866962	0.325727	0.0858378	1.9501	3.94592	3.88134	0.831779	-1.2455	0.127677	0.526774	-0.555602	0.383244	0.665151	2.30159	0.000143824	0.00142949	2.9498	0.000168629	0.00151417	0.892072	0.96455	noreg	noreg	up	up	noreg	0
ENSG00000185414	MRPL30	chr2:99771461-99814089|+	309.07	105.25	154.44	20.69	512.32	91.73	84.39	294.6	9.44702	3.77001	8.55416	3.20606	9.76226	5.83118	3.48373	8.1094	-1.24211	0.237568	0.692848	-0.640593	0.514534	0.771564	0.543932	0.457612	0.70522	1.11375	0.295361	0.555042	NA	NA	noreg	noreg	noreg	noreg	noreg	1
ENSG00000067646	ZFY	chrY:2803112-2850547|+	722.24	843.17	467.51	498.72	709.89	673.65	316.47	297.66	8.79756	18.545	11.0422	10.6228	10.8187	13.9313	7.17677	7.93157	-0.706066	1.71456e-05	0.000601784	-1.13676	3.26837e-10	1.05103e-08	-0.178174	0.754709	0.872872	-0.653814	0.0191674	0.0768954	0.0438676	0.271883	down	down	noreg	noreg	noreg	1
ENSG00000183150	GPR19	chr12:12813825-12849141|-	222.14	489.66	111.63	192.74	387.39	362.31	64.21	135.02	7.85514	20.7318	5.00285	9.19333	14.6881	16.4298	2.92959	7.48248	-1.23824	0.020375	0.170525	-1.87939	4.25918e-05	0.000516328	0.07483	0.489703	0.730845	-0.611353	0.173145	0.390841	0.571422	0.884058	noreg	down	noreg	noreg	noreg	1
ENSG00000172159	FRMD3	chr9:85857905-86153461|-	48.29	157.88	41.13	46.82	258.58	525.39	115.58	90.02	0.535467	1.91107	0.838694	0.568663	3.69483	6.92777	1.46094	1.15552	-1.23814	0.0764714	0.393362	-1.89585	9.46305e-05	0.00103817	1.92695	0.00259531	0.0153743	1.22504	0.00767933	0.0373242	0.376631	0.774961	noreg	down	up	up	noreg	0
ENSG00000165023	DIRAS2	chr9:93372114-93405386|-	354.14	73.22	60.43	123.05	200.47	559.67	154.11	286.41	4.61778	1.07923	0.899561	1.82038	2.47555	8.28554	2.67967	4.27433	-1.23674	0.1475	0.565819	-0.754885	0.244629	0.516361	0.830824	0.269607	0.510405	1.26359	0.00356629	0.0200224	NA	NA	noreg	noreg	noreg	up	noreg	0
ENSG00000197757	HOXC6	chr12:54384408-54424607|+	0	61.78	10.07	16.33	0	97.29	74.3	35.8	0	2.08002	0.385184	0.62061	0	3.69956	2.96531	1.42761	-1.23649	0.551735	0.893579	0.214249	0.913393	0.964429	0.655232	0.872156	0.937906	2.05993	0.00276321	0.0161162	NA	NA	noreg	noreg	noreg	up	noreg	0
ENSG00000228727	SAPCD1	chr6:31730576-31732628|+	60.1	51.48	30.22	17.42	19.37	25.95	13.76	28.64	5.86543	4.9666	3.17469	1.8368	1.73435	2.72315	1.22047	3.35324	-1.23378	0.0135335	0.128945	-0.0636297	0.921808	0.968766	-1.30002	0.0329428	0.114228	-0.168038	0.72983	0.858105	0.0789653	0.382193	noreg	noreg	noreg	noreg	noreg	0
ENSG00000108679	LGALS3BP	chr17:76967320-76976191|-	357.36	258.56	138.49	126.31	766.06	1070.24	438.47	378.47	10.9472	10.0001	6.17078	5.13941	22.0708	41.5099	15.997	12.2948	-1.22733	1.52848e-05	0.000546597	-1.13347	9.1289e-05	0.00100554	1.57599	9.69355e-07	2.02154e-05	1.62531	3.52995e-06	5.03163e-05	0.957161	0.985632	down	down	up	up	noreg	0
ENSG00000166033	HTRA1	chr10:124221041-124274424|+	121.27	255.13	83.09	78.4	273.11	350.26	599	1087.35	4.09715	11.2117	3.7023	3.55482	7.42583	15.7875	28.7441	45.5393	-1.22892	0.0104919	0.108943	1.46843	0.00033863	0.00318772	0.727851	0.0402722	0.132582	3.38433	1.98179e-19	2.11154e-17	0.000147445	0.00509959	noreg	up	noreg	up	reg	0
ENSG00000198208	RPS6KL1	chr14:75370657-75390099|-	193.17	201.36	93.17	111.07	618.86	1266.68	289.87	551.35	5.30542	6.59098	2.77598	2.90274	17.5017	41.8051	9.48139	17.2795	-0.960856	2.8418e-05	0.000913952	-1.13215	0.0353799	0.134116	2.25679	1.16129e-07	3.27848e-06	2.04224	1.22953e-07	2.415e-06	0.571215	0.884058	down	noreg	up	up	noreg	0
ENSG00000164588	HCN1	chr5:45259349-45696253|-	524.77	123.56	6.71	4.36	116.22	24.09	34.86	27.62	5.39446	1.46462	0.0803406	0.0518003	0.972222	0.286833	0.494303	0.331515	-5.88038	3.11893e-10	2.89554e-08	-1.13093	0.211056	0.471897	-2.20813	0.0514628	0.159005	2.4966	0.00405698	0.0221959	NA	NA	down	noreg	noreg	up	noreg	0
ENSG00000100767	PAPLN	chr14:73704205-73741348|+	149.17	77.8	56.24	41.38	32.93	11.12	84.39	147.3	2.35656	1.1253	1.11709	0.716553	0.838477	0.361966	0.976188	1.80411	-1.2257	0.0154708	0.14153	2.42862	0.000661679	0.00560395	-2.36534	0.00494285	0.0257915	1.24704	0.020195	0.0800083	2.99082e-05	0.00140906	noreg	up	down	noreg	reg	0
ENSG00000150394	CDH8	chr16:61681146-62070939|-	404.58	145.3	114.15	123.05	370.93	832.1	109.16	199.47	7.54145	5.46155	4.24825	5.68267	9.12564	22.7648	5.21353	10.4307	-1.22476	0.0338457	0.240653	-1.93039	0.000700734	0.00588015	1.12949	0.0629564	0.184884	0.379774	0.41381	0.671961	NA	NA	noreg	down	noreg	noreg	noreg	0
ENSG00000243449	C4orf48	chr4:2043689-2045697|+	66.54	24.03	22.66	16.33	34.87	74.13	27.52	65.47	18.9091	5.75692	5.42411	3.75408	6.43486	18.1131	6.98137	16.4618	-1.22429	0.0985532	0.455117	-0.197566	0.784376	0.902963	0.267289	0.561897	0.788501	1.25368	0.0994043	0.263494	0.362074	0.762166	noreg	noreg	noreg	noreg	noreg	0
ENSG00000116983	HPCAL4	chr1:40144320-40157361|-	61.17	70.93	36.09	20.69	256.65	889.55	48.62	119.68	0.744109	0.939845	0.482818	0.275091	2.91886	11.8383	0.708124	1.60568	-1.22358	0.010633	0.109923	-2.73648	0.000428171	0.00387091	3.11713	1.93358e-06	3.63555e-05	1.56754	0.025227	0.0953297	NA	NA	noreg	down	up	noreg	noreg	0
ENSG00000148411	NACC2	chr9:138898383-138987131|-	492.58	596.06	211.51	226.49	500.7	572.65	268.77	211.74	4.89732	5.70626	2.0586	2.12328	3.86259	5.5628	2.92738	2.00442	-1.32344	2.21062e-11	2.38065e-09	-1.12404	1.39606e-05	0.00019319	-0.0204015	0.337392	0.587965	0.133617	0.725304	0.855209	0.542637	0.871318	down	down	noreg	noreg	noreg	0
ENSG00000180628	PCGF5	chr10:92979908-93044088|+	436.78	1309.95	411.27	340.83	492.95	410.49	464.15	362.11	5.08388	21.2736	5.85644	5.43623	5.76788	6.46772	7.9954	6.22274	-1.22241	0.0337813	0.240431	-0.0931652	0.732717	0.873283	-0.951146	0.224012	0.451775	0.135669	0.783576	0.891828	NA	NA	noreg	noreg	noreg	noreg	noreg	0
ENSG00000263203	CHTF8	chr16:69152757-69154331|-	49.37	62.92	134.29	148.09	93.94	79.69	34.86	42.96	2.20667	2.8279	6.11525	6.66681	3.95921	3.60098	1.38907	1.94472	1.32037	6.03989e-06	0.000241672	-1.12366	0.00337724	0.0215259	0.628812	0.0159712	0.0653746	-1.85946	4.56514e-06	6.35985e-05	6.50665e-09	1.1585e-06	up	down	noreg	down	reg	0
ENSG00000107249	GLIS3	chr9:3824127-4348392|-	130.93	276.86	111.63	64.25	241.15	373.43	239.41	260.84	4.69487	14.6328	4.67713	2.55275	7.74042	19.6975	10.6851	12.3245	-1.2178	0.0286099	0.213961	-0.262723	0.440553	0.718241	0.591771	0.105072	0.270032	1.5081	0.00164663	0.0104997	0.188878	0.590596	noreg	noreg	noreg	up	noreg	1
ENSG00000071282	LMCD1	chr3:8543393-8609805|+	90.15	610.93	208.15	93.65	175.29	105.63	108.24	78.76	4.3294	30.9394	9.84405	4.84935	7.51132	4.90942	5.32513	3.99332	-1.21768	0.200928	0.651083	-0.551037	0.220899	0.483943	-1.31937	0.249606	0.484236	-0.690521	0.168737	0.384348	NA	NA	noreg	noreg	noreg	noreg	noreg	0
ENSG00000198838	RYR3	chr15:33603163-34158303|+	787.7	1134.91	97.36	107.8	221.78	242.77	56.87	152.41	3.26021	6.91077	0.663543	0.828329	1.11308	1.53209	0.211013	2.11625	-3.23814	2.22759e-30	1.74921e-27	-1.11869	0.0515299	0.177197	-2.04915	5.63259e-11	3.51619e-09	0.028688	0.958189	0.988583	0.000142785	0.00497973	down	noreg	down	noreg	reg	0
ENSG00000143858	SYT2	chr1:202559724-202679545|-	1090.33	1036.52	288.73	638.1	2196.5	1611.38	241.25	341.65	7.86341	8.63188	2.42447	5.32639	15.3177	13.4734	2.18608	2.88034	-1.21383	0.00498263	0.0626017	-2.67387	8.7963e-17	5.71491e-15	0.840273	9.69939e-06	0.000145606	-0.669061	0.0811715	0.227949	0.0205142	0.172849	noreg	down	up	noreg	noreg	0
ENSG00000196812	ZSCAN16	chr6:28092338-28097860|+	265.07	274.58	126.74	184.03	326.38	331.73	117.41	179.01	9.78554	14.9723	7.02797	10.1287	10.5424	18.1637	6.91763	9.86288	-0.808631	0.00334525	0.0463904	-1.11729	0.000605836	0.00519994	0.286306	0.00803108	0.0378823	-0.0681699	0.826953	0.915436	0.462742	0.831201	down	down	up	noreg	noreg	1
ENSG00000205269	TMEM170B	chr6:11537938-11583757|+	1612.96	1780.16	1071.83	1295.8	2329.19	2970.72	1059.48	1327.73	17.3923	18.1427	9.2314	13.2427	32.702	28.153	12.3124	16.3228	-0.530157	0.0014784	0.0248767	-1.11678	1.43542e-05	0.000198065	0.643356	0.000218124	0.00202644	0.0118807	0.97227	0.997433	0.0487666	0.2901	down	down	up	noreg	noreg	1
ENSG00000167131	CCDC103	chr17:42976510-42982758|+	16.1	34.32	14.27	7.62	25.18	18.53	2.75	2.05	1.67015	3.02842	1.52888	0.65513	2.06926	1.66342	0.268058	0.18346	-1.20766	0.129583	0.531128	-3.15173	0.000662433	0.00560786	-0.205923	0.963797	0.991258	-2.18992	0.0894255	0.244589	0.427681	0.81003	noreg	down	noreg	noreg	noreg	1
ENSG00000136160	EDNRB	chr13:78469616-78493903|-	1583.98	2227.49	397.84	156.8	1536	2816.91	1047.55	921.64	23.5847	34.7044	6.22284	2.40376	23.0051	44.85	18.6558	16.1257	-2.78335	1.09122e-07	6.213e-06	-1.10957	0.00451917	0.0273232	0.191632	0.310024	0.556208	1.82796	0.000670119	0.0049441	NA	NA	down	down	noreg	up	noreg	0
ENSG00000081479	LRP2	chr2:169983619-170219195|-	3203.38	2018.13	924.94	1466.76	3175.63	2102.49	1102.59	1298.06	15.8805	15.6992	7.01788	8.73855	22.6225	17.1477	11.3159	11.45	-1.14026	0.00212123	0.0329297	-1.10213	0.000357499	0.00334398	0.0155595	0.573491	0.788501	0.00538922	0.958595	0.988654	0.890002	0.963891	down	down	noreg	noreg	noreg	0
ENSG00000174080	CTSF	chr11:66330934-66336312|-	81.56	66.36	62.95	1.09	171.42	120.46	85.31	0	2.45584	2.72348	2.66292	0.195915	4.29992	4.20593	2.13419	0	-1.20328	0.426514	0.851132	-1.73308	0.572388	0.802457	0.980602	0.00165693	0.0107811	0.413746	0.936788	0.976498	NA	NA	noreg	noreg	up	noreg	noreg	0
ENSG00000183018	SPNS2	chr17:4402133-4442330|+	40.78	48.05	19.3	19.6	236.31	448.48	58.71	114.57	1.67878	1.35404	0.556931	0.606125	5.14995	11.1239	1.47685	2.54444	-1.20068	0.00708336	0.0819478	-1.95037	0.000407368	0.00371791	2.94653	1.24118e-10	7.24598e-09	2.15501	0.000211306	0.00183768	0.154417	0.539924	noreg	down	up	up	noreg	0
ENSG00000221866	PLXNA4	chr7:131808091-132333447|-	26.83	22.88	171.22	137.2	141.4	730.17	96.32	301.76	0.158348	0.193913	1.07318	1.0472	0.704442	3.87582	0.787592	3.24464	2.62502	3.3811e-13	4.75524e-11	-1.10006	0.238602	0.507859	4.132	1.09638e-06	2.25659e-05	0.368107	0.607574	0.814271	NA	NA	up	noreg	up	noreg	noreg	0
ENSG00000152932	RAB3C	chr5:57878048-58155213|+	331.61	638.39	139.33	287.47	2759.19	6990.38	780.62	1223.39	4.94949	18.1344	3.90779	8.56021	31.9837	88.4195	17.6122	23.8689	-1.1984	0.023273	0.185456	-2.24968	4.8543e-05	0.000577155	3.32929	3.67801e-09	1.47181e-07	2.23126	1.27727e-10	4.28122e-09	NA	NA	noreg	down	up	up	noreg	0
ENSG00000145908	ZNF300	chr5:150273954-150284545|-	1351.11	914.11	946.77	38.11	1357.8	1919.94	910.88	58.31	18.3592	15.9327	16.4075	0.653827	18.3167	33.3418	18.3957	1.04997	-1.19807	0.492624	0.888688	-1.71755	0.12185	0.32995	0.533059	0.048895	0.152595	-0.0231776	0.946661	0.981982	NA	NA	noreg	noreg	noreg	noreg	noreg	1
ENSG00000168060	NAALADL1	chr11:64812290-64826021|-	11.8	14.87	8.39	3.27	9.68	6.49	27.52	21.48	0.726586	1.34813	0.572184	0.382135	0.686019	0.405282	2.52657	2.66712	-1.19679	0.191947	0.635754	1.63517	0.0207243	0.0898442	-0.722212	0.546765	0.777481	2.07121	0.0383103	0.130427	0.0120266	0.121351	noreg	noreg	noreg	noreg	noreg	0
ENSG00000214447	FAM187A	chr17:42977135-42982758|+	136.29	173.9	83.93	74.05	160.77	159.38	63.29	82.86	2.60785	3.34722	1.64205	1.43584	3.09124	3.14912	1.29534	1.61596	-0.981806	0.000780156	0.0149289	-1.09741	0.000407212	0.00371791	0.0455786	0.295462	0.539238	-0.112296	0.716043	0.848966	0.75327	0.922847	down	down	noreg	noreg	noreg	1
ENSG00000244274	DBNDD2	chr20:44034697-44039250|+	122.34	139.58	39.45	59.89	101.69	104.71	41.28	53.19	6.70236	9.26353	2.68134	3.77931	5.17047	6.59904	2.93038	3.67516	-1.41129	4.97332e-05	0.00147835	-1.0936	0.00191492	0.0135279	-0.343677	0.676616	0.823935	-0.0725083	0.88501	0.948147	0.418426	0.804437	down	down	noreg	noreg	noreg	0
ENSG00000163995	ABLIM2	chr4:7967039-8160559|-	68.68	100.68	22.66	20.69	76.51	112.12	39.44	47.05	2.96028	5.28899	1.15209	0.898786	3.10213	5.10917	2.63577	1.91726	-1.97439	6.32027e-06	0.000251822	-1.09089	0.0106404	0.0537376	0.155469	0.373742	0.624004	0.996583	0.114533	0.292108	0.113183	0.459526	down	noreg	noreg	noreg	noreg	0
ENSG00000186854	TRABD2A	chr2:85048774-85134132|-	26.83	9.15	5.04	10.89	8.72	17.61	15.59	8.18	0.989332	0.661368	0.276653	1.15661	0.598767	2.55482	1.40618	0.742907	-1.19274	0.214923	0.668501	-0.110295	0.903949	0.95936	-0.450987	0.814414	0.905933	0.578282	0.544619	0.775067	0.316972	0.738193	noreg	noreg	noreg	noreg	noreg	1
ENSG00000015475	BID	chr22:18216906-18257536|-	268.29	284.87	448.2	539.01	332.19	458.67	163.28	199.47	7.54025	13.868	23.8563	30.0031	9.44104	15.7398	7.23405	6.89258	0.824653	1.19593e-05	0.000439348	-1.09057	0.000482804	0.00428797	0.515725	0.0138422	0.0585345	-1.44441	1.31523e-07	2.5701e-06	4.86921e-08	5.65009e-06	up	down	noreg	down	reg	0
ENSG00000025039	RRAGD	chr6:90074355-90121989|-	732.97	981.61	301.32	345.18	887.12	1136.96	443.97	484.86	9.03751	18.76	5.19232	7.08511	11.5002	21.1062	8.13853	8.28846	-1.41741	2.28207e-09	1.80705e-07	-1.08947	5.27659e-06	8.13606e-05	0.239417	0.0921446	0.246523	0.522751	0.059819	0.182102	0.357199	0.757094	down	down	noreg	noreg	noreg	0
ENSG00000180616	SSTR2	chr17:71161151-71167185|+	76.19	94.96	41.97	30.49	482.3	761.68	292.62	281.3	2.14214	3.29841	1.38147	0.996986	14.4942	24.8548	10.5731	9.67807	-1.24708	0.00144982	0.0245052	-1.08144	0.00137731	0.0103358	2.86162	1.62131e-15	2.53446e-13	2.98566	8.59023e-13	4.2554e-11	0.941021	0.980411	down	down	up	up	noreg	0
ENSG00000169432	SCN9A	chr2:167051695-167232503|-	192.1	50.34	64.63	42.47	151.08	459.6	27.52	31.71	1.46954	0.583039	0.557857	0.386925	0.964686	3.55861	0.259915	0.323316	-1.18708	0.125279	0.52086	-3.33238	6.03477e-07	1.15316e-05	1.33283	0.0896871	0.241245	-0.854531	0.121338	0.304654	NA	NA	noreg	down	noreg	noreg	noreg	0
ENSG00000071073	MGAT4A	chr2:99235569-99347589|-	638.53	769.95	277.82	335.38	926.83	986.84	416.45	467.47	6.82463	10.3063	4.41888	6.05771	13.2304	15.2912	7.6037	8.31901	-1.21055	6.87883e-09	5.10388e-07	-1.08003	2.24889e-09	6.3855e-08	0.442204	0.000303599	0.00266477	0.527551	0.0536312	0.167516	0.714431	0.922847	down	down	up	noreg	noreg	0
ENSG00000170456	DENND5B	chr12:31535157-31744031|-	1256.67	1798.47	904.8	779.66	1854.63	2559.31	1008.11	1032.11	11.0409	18.1872	11.1837	10.4268	14.7671	26.8128	14.5163	12.6616	-0.866995	0.00103612	0.0188663	-1.07887	2.91706e-05	0.000371238	0.530831	0.0170504	0.0688105	0.276439	0.438941	0.693988	0.530733	0.864759	down	down	noreg	noreg	noreg	0
ENSG00000108370	RGS9	chr17:63133549-63223821|+	51.51	25.17	25.18	8.71	22.27	53.74	64.21	51.15	2.38721	0.822958	1.35773	0.884715	0.466097	2.93348	2.28718	1.47473	-1.18141	0.155115	0.580021	0.636659	0.318338	0.600637	-0.0125164	0.795114	0.899711	1.76711	0.0245515	0.0933318	0.112019	0.457569	noreg	noreg	noreg	noreg	noreg	0
ENSG00000150722	PPP1R1C	chr2:182818968-182996125|+	21.46	19.45	8.39	9.8	6.78	13.9	6.42	15.34	1.50351	3.10383	1.13107	1.23948	0.16395	1.88687	0.879504	1.53879	-1.18014	0.0611495	0.347249	0.105479	0.921036	0.968349	-0.984397	0.347345	0.600222	0.258562	0.838569	0.922791	0.150945	0.531957	noreg	noreg	noreg	noreg	noreg	0
ENSG00000159784	FAM131B	chr7:143050493-143059863|-	685.75	740.21	518.71	412.7	1146.68	1784.66	553.13	805.03	11.7714	11.5994	8.45966	7.10861	17.8529	29.1929	10.3333	14.1414	-0.622329	0.00299419	0.0430832	-1.07665	0.0039175	0.0242751	1.03963	0.000148751	0.00146619	0.54417	0.165312	0.37899	0.259334	0.679247	down	down	up	noreg	noreg	0
ENSG00000149571	KIRREL3	chr11:126293254-126873355|-	34.34	29.75	81.42	75.13	98.78	321.54	60.54	135.02	0.826081	0.529812	1.81847	1.83373	1.73335	8.07338	2.59679	2.96268	1.2792	0.000315474	0.00702899	-1.07225	0.159774	0.393097	2.71339	7.05709e-05	0.000784744	0.321024	0.615734	0.819889	0.00260421	0.0430238	up	noreg	up	noreg	reg	0
ENSG00000147481	SNTG1	chr8:50822349-51706678|+	66.54	12.58	16.79	18.51	64.89	244.63	22.02	42.96	2.29854	0.599399	0.89236	0.943671	2.08884	12.0998	0.676077	1.93983	-1.17701	0.224764	0.681825	-2.22009	0.00708413	0.0391558	1.96788	0.0473339	0.149143	0.880341	0.235502	0.479659	0.396688	0.789032	noreg	down	noreg	noreg	noreg	1
ENSG00000135454	B4GALNT1	chr12:58017193-58027138|-	241.46	80.08	46.16	98	216.94	334.51	113.74	196.4	5.40163	1.7618	0.890347	3.07588	8.65532	9.81488	3.45331	4.40299	-1.174	0.104068	0.468226	-0.797556	0.0790221	0.24163	0.7782	0.154723	0.352896	1.10521	0.0139505	0.0599379	0.719712	0.922847	noreg	noreg	noreg	noreg	noreg	0
ENSG00000198105	ZNF248	chr10:38091751-38147034|-	912.18	797.41	380.22	397.45	1124.4	1492.78	571.48	647.5	12.5798	18.2813	7.61965	7.2239	16.512	30.5195	11.1271	13.017	-1.14668	8.74856e-13	1.16109e-10	-1.06818	2.93041e-05	0.000372689	0.614356	0.00335848	0.0189364	0.648439	0.0223162	0.086418	0.881626	0.959872	down	down	up	noreg	noreg	0
ENSG00000007350	TKTL1	chrX:153524024-153558700|+	13.95	121.27	23.5	37.02	74.57	57.45	0	8.18	0.344706	3.48202	0.61951	0.969577	3.31966	1.50305	0.0140414	0.251063	-1.17038	0.283993	0.746196	-3.98366	0.00272391	0.0181335	-0.03454	0.832638	0.914513	-2.88677	0.012365	0.0545767	0.80916	0.935106	noreg	down	noreg	noreg	noreg	0
ENSG00000115363	EVA1A	chr2:75696428-75796848|-	83.71	395.85	97.36	117.6	691.49	301.15	76.14	28.64	6.30071	22.053	5.31635	9.17118	44.7344	18.9992	5.29841	1.47684	-1.16671	0.135615	0.542278	-3.20574	2.99873e-06	4.86652e-05	1.04959	0.122564	0.301904	-1.03678	0.0805963	0.22691	NA	NA	noreg	down	noreg	noreg	noreg	0
ENSG00000121207	LRAT	chr4:155548097-155674270|+	156.68	11.44	42.81	32.67	15.5	17.61	138.51	76.72	1.91643	0.21834	0.577585	0.511605	0.272399	0.294431	2.57933	1.92163	-1.16582	0.330204	0.790059	2.73748	7.24113e-07	1.35929e-05	-2.34455	0.100711	0.262715	1.51184	0.00784025	0.0379612	NA	NA	noreg	up	noreg	up	noreg	0
ENSG00000151136	BTBD11	chr12:107712190-108053419|+	324.09	591.48	148.56	233.03	217.91	519.83	103.65	241.41	4.66481	8.29884	2.07712	4.59748	2.2558	7.02623	1.48591	2.86893	-1.27482	0.003599	0.0492927	-1.06464	0.105313	0.297001	-0.311569	0.921033	0.963994	-0.145171	0.711392	0.845812	0.615064	0.897954	down	noreg	noreg	noreg	noreg	0
ENSG00000147027	TMEM47	chrX:34645181-34675405|-	3554.3	4522.48	1247.25	1501.61	2919.96	1325.06	901.7	1085.3	55.7205	72.378	20.1631	24.1251	46.428	21.2991	17.0457	17.585	-1.56569	8.60899e-14	1.32988e-11	-1.06057	0.0232722	0.0979219	-0.928011	0.115661	0.289957	-0.468235	0.0360932	0.124954	0.250781	0.668342	down	noreg	noreg	noreg	noreg	0
ENSG00000170113	NIPA1	chr15:23043277-23100005|-	711.5	605.21	365.11	443.19	830.95	1183.29	475.16	471.56	9.17041	7.98395	4.18548	5.49432	9.46653	12.5439	5.62116	5.61317	-0.715406	0.000415564	0.00876032	-1.05467	0.00017925	0.0018313	0.613294	0.00961488	0.0436312	0.228053	0.408946	0.667415	0.286316	0.709434	down	down	up	noreg	noreg	0
ENSG00000150687	PRSS23	chr11:86502101-86663952|+	1825.44	3966.47	969.43	1648.61	1008.18	821.91	421.04	822.41	53.2738	173.626	41.1277	70.5	28.4372	34.0404	21.9363	31.7411	-1.15805	0.0179709	0.156869	-0.524814	0.215954	0.478383	-1.66212	0.00119033	0.00824731	-1.07413	0.0022377	0.0135786	0.203259	0.612336	noreg	noreg	down	down	noreg	0
ENSG00000110628	SLC22A18	chr11:2920951-2946476|+	19.32	19.45	10.91	6.53	34.87	19.46	104.57	59.33	1.18134	0.854402	1.09437	0.871176	2.83632	1.34954	5.70669	4.19405	-1.15791	0.0963438	0.449789	1.63007	0.0064989	0.0364845	0.486803	0.274329	0.516415	3.23195	2.92474e-06	4.25806e-05	0.00504333	0.068699	noreg	up	noreg	up	noreg	0
ENSG00000169918	OTUD7A	chr15:31775329-32162992|-	28.98	25.17	5.04	19.6	58.11	79.69	19.26	40.92	0.868234	0.857431	0.110435	0.669538	1.38071	4.54377	0.672799	2.10492	-1.15491	0.1728	0.607486	-1.16302	0.0485866	0.169588	1.34766	0.00114407	0.00802375	1.28848	0.122435	0.306883	0.886046	0.962075	noreg	noreg	up	noreg	noreg	0
ENSG00000091129	NRCAM	chr7:107788068-108097161|-	1409.06	1145.21	538.85	639.19	860.98	1461.27	380.68	712.96	16.3701	15.5502	9.17624	9.36128	9.90703	23.4567	5.77548	14.6016	-1.12783	3.24762e-08	2.04698e-06	-1.05395	0.0269465	0.109188	-0.137386	0.818504	0.908007	-0.107249	0.669337	0.826357	0.810883	0.935628	down	noreg	noreg	noreg	noreg	0
ENSG00000129675	ARHGEF6	chrX:135747706-135864247|-	985.16	584.62	296.28	153.54	207.25	241.85	131.17	79.79	10.0358	8.34755	4.5112	2.12191	2.05473	3.56506	2.00545	1.09199	-1.80885	0.000153959	0.0038745	-1.05381	0.00725263	0.0398389	-1.80545	0.000107387	0.00112223	-1.09238	0.0299019	0.108466	0.0984562	0.427432	down	down	down	noreg	noreg	0
ENSG00000087258	GNAO1	chr16:56225302-56391356|+	124.49	110.97	32.73	43.56	255.68	422.54	131.17	188.21	4.54533	3.29747	0.775905	0.916426	4.75915	17.919	1.65351	7.61964	-1.63794	6.05217e-07	2.97029e-05	-1.05316	0.0120303	0.0592051	1.52626	2.46512e-05	0.000322906	2.06574	6.67237e-07	1.11726e-05	0.365613	0.764982	down	noreg	up	up	noreg	1
ENSG00000174740	PABPC5	chrX:90689594-90693583|+	211.41	175.04	108.27	108.89	261.49	226.09	110.99	118.66	5.48033	5.02117	2.58939	2.34642	6.63573	5.88325	2.77666	2.45137	-0.841551	0.000544574	0.0109765	-1.05159	3.63665e-05	0.000450841	0.335351	0.0435936	0.140281	0.0806454	0.895531	0.953683	0.459271	0.828953	down	down	noreg	noreg	noreg	1
ENSG00000204267	TAP2	chr6:32789610-32806557|-	77.27	121.27	52.88	37.02	87.16	126.02	24.77	20.46	1.28614	2.13491	1.16112	0.530017	1.31191	2.34333	2.74359	1.64512	-1.14938	0.0107073	0.11057	-2.20174	1.70922e-06	2.95925e-05	0.102673	0.442162	0.691884	-0.991211	0.103145	0.270813	0.14169	0.516279	noreg	down	noreg	noreg	noreg	0
ENSG00000147234	FRMPD3	chrX:106765680-106848481|+	49.37	82.37	21.82	38.11	177.23	134.36	160.53	119.68	0.413727	1.00615	0.239838	0.432729	1.73994	1.56168	2.00509	1.52707	-1.14926	0.0340989	0.241589	-0.117281	0.742606	0.878931	1.24198	0.000325086	0.00281676	2.22503	1.53491e-06	2.38581e-05	0.149216	0.528795	noreg	noreg	up	up	noreg	0
ENSG00000166448	TMEM130	chr7:98444111-98468394|-	19.32	4.58	7.55	3.27	92.01	195.52	218.32	153.44	0.338834	0.247303	0.521455	0.0982367	2.61904	4.29737	8.56196	3.48287	-1.14844	0.341408	0.798837	0.406134	0.439722	0.717436	3.589	2.02718e-05	0.000274671	5.10247	2.12714e-17	1.88692e-15	0.783513	0.924052	noreg	noreg	up	up	noreg	0
ENSG00000154118	JPH3	chr16:87635441-87731762|+	49.37	161.31	44.48	51.18	245.02	567.09	155.02	152.41	0.782324	3.03554	1.06319	1.05344	2.98455	10.0567	3.21734	2.51326	-1.14813	0.0983526	0.454555	-1.36707	0.00767567	0.0416511	1.94664	0.00352989	0.0196899	1.68425	2.04564e-05	0.000241128	0.629736	0.900765	noreg	down	up	up	noreg	0
ENSG00000184486	POU3F2	chr6:99282580-99286660|+	2729.04	2897.91	1017.27	1626.83	2097.72	1651.23	661.37	1115.99	36.7731	46.056	16.3306	25.955	19.4515	26.3575	13.3028	17.9566	-1.10268	0.000112422	0.00299675	-1.04354	0.00433232	0.0263765	-0.585868	0.0553121	0.167692	-0.573042	0.062045	0.187087	0.797114	0.929422	down	down	noreg	noreg	noreg	1
ENSG00000138944	KIAA1644	chr22:44639547-44708731|-	341.26	356.95	235.85	197.09	314.75	902.52	314.63	262.89	2.61	3.36236	2.24159	1.86205	2.23975	8.53908	3.36248	2.50793	-0.697773	0.000730881	0.0141419	-1.04097	0.0769931	0.237342	0.801921	0.0855901	0.23277	0.415686	0.30269	0.562936	NA	NA	down	noreg	noreg	noreg	noreg	0
ENSG00000142871	CYR61	chr1:86046444-86049645|+	634.24	296.31	333.21	88.2	88.13	77.84	528.36	640.34	19.8476	9.00791	12.0043	2.61553	2.20093	2.53181	17.1594	19.3954	-1.14492	0.130795	0.534121	2.85013	3.56969e-28	5.79803e-26	-2.48719	1.46755e-05	0.000208399	1.47159	0.0276546	0.102453	NA	NA	noreg	up	down	noreg	noreg	0
ENSG00000197584	KCNMB2	chr3:177990720-178562217|+	71.9	179.62	20.14	22.87	33.9	170.5	44.95	52.17	3.87986	9.13469	1.36737	0.75223	2.24988	7.29435	3.52322	4.35612	-2.55724	3.69571e-05	0.00114555	-1.04013	0.234063	0.501347	-0.299319	0.972879	0.997615	1.175	0.044916	0.147163	NA	NA	down	noreg	noreg	noreg	noreg	0
ENSG00000196104	SPOCK3	chr4:167654535-168155947|-	21.46	30.89	608.52	178.58	228.56	1280.58	407.28	309.94	1.19791	1.12145	25.7062	7.68144	7.15459	39.7793	16.6535	9.56631	3.90927	6.02201e-08	3.5735e-06	-1.03845	0.206618	0.465558	4.84932	2.80763e-08	9.3497e-07	-0.134125	0.67469	0.826357	NA	NA	up	noreg	up	noreg	noreg	0
ENSG00000080298	RFX3	chr9:3218297-3526004|-	1606.52	1447.24	1105.4	1198.89	2595.52	2157.16	1104.43	1168.16	12.9619	15.5027	10.2371	11.5293	18.7115	21.9674	11.2061	12.6587	-0.416749	0.00212465	0.0329556	-1.02973	1.29477e-07	2.80086e-06	0.638154	2.232e-05	0.000297941	-0.0199897	0.858767	0.933349	0.00451865	0.06377	down	down	up	noreg	noreg	1
ENSG00000127249	ATP13A4	chr3:193119866-193310900|-	15.02	6.86	6.71	3.27	21.31	32.43	62.38	36.82	0.372293	0.285879	0.110405	0.236313	0.947321	1.71221	2.57048	2.35259	-1.13852	0.267635	0.729609	0.920601	0.117021	0.320312	1.29576	0.0622758	0.183196	3.31304	6.64444e-05	0.000678387	0.162161	0.551132	noreg	noreg	noreg	up	noreg	1
ENSG00000127415	IDUA	chr4:980785-998316|+	11.8	11.44	8.39	2.18	35.83	62.08	104.57	86.95	0.616173	0.690189	0.380215	0.290232	1.29648	3.75489	5.26444	4.82439	-1.13772	0.278458	0.74216	1.00289	0.0320883	0.124344	2.07461	0.000466763	0.00382863	4.17928	5.62557e-09	1.43055e-07	0.0984225	0.427403	noreg	noreg	up	up	noreg	0
ENSG00000114805	PLCH1	chr3:155093369-155462856|-	2446.8	2237.79	976.14	1182.56	1830.42	989.62	633.85	717.06	19.1398	22.3857	10.2049	12.2537	13.0862	10.5613	7.56848	8.31207	-1.12905	1.0058e-11	1.17008e-09	-1.02708	0.00923616	0.0480626	-0.732204	0.169214	0.375359	-0.676233	0.00325224	0.0184824	0.721721	0.922847	down	down	noreg	down	noreg	1
ENSG00000104722	NEFM	chr8:24770525-24776607|+	751.21	853.47	2935.98	7475.37	2663.31	2008.9	614.59	1643.81	13.8405	21.8628	77.0209	195.818	33.6814	50.8883	19.1003	45.7188	2.68169	3.51484e-08	2.1934e-06	-1.01689	0.0631725	0.205597	1.54182	9.82774e-16	1.65975e-13	-2.20479	3.29039e-06	4.71837e-05	NA	NA	up	noreg	up	down	noreg	0
ENSG00000130513	GDF15	chr19:18485541-18499987|+	36.49	34.32	15.11	17.42	70.7	26.87	71.55	72.63	1.95618	2.11004	1.01139	1.01517	2.45597	1.60268	5.51863	4.50984	-1.13302	0.0188084	0.161406	0.598556	0.344423	0.630307	0.462508	0.330513	0.581279	2.14796	8.89046e-05	0.000870319	0.0507086	0.297527	noreg	noreg	noreg	up	noreg	0
ENSG00000137449	CPEB2	chr4:15004298-15071777|+	119.12	49.19	43.65	33.76	199.51	304.86	167.87	185.15	1.49809	0.703191	0.521412	0.536674	2.4363	3.45971	2.16363	2.09675	-1.1298	0.0644411	0.357819	-0.480575	0.166194	0.403097	1.58329	0.00380502	0.0208857	2.18928	6.39584e-07	1.07567e-05	0.504247	0.851712	noreg	noreg	up	up	noreg	0
ENSG00000003096	KLHL13	chrX:117031776-117251303|-	625.65	670.42	454.92	455.16	809.65	1616.01	453.14	719.1	10.7832	13.0793	9.08349	8.78695	13.9496	31.1443	9.43673	13.9295	-0.519687	0.000155115	0.00389254	-1.01625	0.0348239	0.132559	0.904232	0.0106558	0.0474085	0.365207	0.317399	0.579109	0.326957	0.744446	down	noreg	up	noreg	noreg	0
ENSG00000127418	FGFRL1	chr4:1003724-1020685|+	530.14	621.23	279.5	300.54	570.43	473.5	288.03	215.83	7.34622	14.1193	6.52517	7.10979	7.99172	10.21	5.85901	4.71858	-0.999147	2.33273e-08	1.51595e-06	-1.01512	0.000434471	0.00392046	-0.141318	0.669627	0.820649	-0.203109	0.53191	0.763845	0.941811	0.980601	down	down	noreg	noreg	noreg	0
ENSG00000092847	AGO1	chr1:36335409-36395211|+	2673.24	3760.53	1960.68	2061.31	3867.13	3812.09	1774.05	1963.97	12.3553	23.1246	12.4013	12.2069	17.5969	21.7971	10.7232	10.754	-0.687326	0.00322764	0.0453086	-1.00426	1.2263e-11	4.71008e-10	0.255295	0.0323257	0.112459	-0.10563	0.581237	0.795105	0.241851	0.658029	down	down	noreg	noreg	noreg	0
ENSG00000113269	RNF130	chr5:179338651-179499118|-	2543.38	2649.65	1750.01	1827.19	3862.28	3015.2	1527.3	1843.27	73.5321	90.0724	54.7457	61.4376	91.0262	74.1029	61.398	54.9145	-0.547723	2.03382e-08	1.36404e-06	-0.994605	5.05579e-05	0.00059667	0.405304	0.00114369	0.00802375	-0.0858361	0.634075	0.826357	0.0764488	0.375116	down	down	up	noreg	noreg	0
ENSG00000171766	GATM	chr15:45653322-45694525|-	357.36	196.78	125.06	130.67	158.83	354.89	110.08	207.65	7.93541	6.02727	3.9553	4.69694	3.13317	10.0691	5.47405	6.60378	-1.12657	0.00461518	0.0590945	-0.660952	0.264758	0.542537	-0.10926	0.852227	0.926603	0.31316	0.524118	0.75977	0.469239	0.834666	noreg	noreg	noreg	noreg	noreg	1
ENSG00000152192	POU4F1	chr13:79172497-79177673|-	71.9	61.78	34.41	27.22	622.73	1023.91	27.52	123.77	0.861073	0.881157	0.495644	0.38969	5.83734	14.668	0.521471	1.78744	-1.12515	0.00394082	0.0526651	-3.41388	7.66085e-06	0.000113119	3.62266	9.1503e-21	3.03646e-18	1.29549	0.107631	0.278414	NA	NA	noreg	down	up	noreg	noreg	0
ENSG00000188763	FZD9	chr7:72848109-72850450|+	178.14	207.08	71.34	103.45	161.74	150.11	73.38	79.79	5.74927	5.95733	2.07785	2.99298	3.78726	4.3371	2.57109	2.32236	-1.15232	0.000172442	0.00425372	-0.991182	0.00039342	0.00361992	-0.304842	0.744609	0.865766	-0.190483	0.642336	0.826357	0.641013	0.903323	down	down	noreg	noreg	noreg	0
ENSG00000147145	LPAR4	chrX:78003206-78012591|+	282.24	366.1	197.24	149.18	301.2	180.69	110.99	125.82	6.8884	9.45181	5.19799	3.83521	6.93331	4.63942	3.29623	3.25487	-0.911435	0.00195176	0.0309621	-0.990317	0.0124811	0.0609305	-0.42806	0.58089	0.79047	-0.548806	0.134279	0.327322	0.95463	0.984956	down	noreg	noreg	noreg	noreg	0
ENSG00000185559	DLK1	chr14:101192042-101201539|+	187.8	28.6	74.7	25.04	5300.47	2595.45	3041.76	4011.83	7.05694	1.3151	3.34151	1.0851	153.284	110.418	148.704	170.655	-1.12189	0.292606	0.754268	-0.128487	0.772295	0.895667	5.18931	2.27484e-08	7.68761e-07	6.14396	3.08074e-33	1.54621e-30	NA	NA	noreg	noreg	up	up	noreg	0
ENSG00000205683	DPF3	chr14:73086004-73360809|-	35.41	208.22	49.52	63.16	155.92	501.3	65.13	121.73	0.586478	7.43298	1.83212	2.59879	4.12862	20.7662	2.30114	4.79328	-1.12187	0.212828	0.665166	-1.78236	0.0123591	0.0604887	1.43167	0.0894478	0.240772	0.729711	0.141421	0.339695	NA	NA	noreg	noreg	noreg	noreg	noreg	1
ENSG00000105971	CAV2	chr7:115927434-116148595|+	13.95	22.88	12.59	4.36	96.85	120.46	49.53	70.58	0.395964	0.740767	0.580343	0.347723	2.33758	3.19773	2.13538	3.12222	-1.12171	0.213167	0.665675	-0.821866	0.0354001	0.134166	2.56069	4.83335e-09	1.87727e-07	2.82543	0.000289513	0.00242494	0.843256	0.948305	noreg	noreg	up	up	noreg	0
ENSG00000122042	UBL3	chr13:30338508-30424821|-	685.75	642.96	490.17	488.92	925.86	1349.15	623.76	496.11	10.2761	9.47928	7.29818	7.23493	13.0633	19.9779	10.5491	7.40552	-0.450306	0.000975119	0.0179289	-0.98727	0.00200635	0.0140548	0.775848	0.00147052	0.00980019	0.193818	0.582461	0.79598	0.101067	0.434055	down	down	up	noreg	noreg	1
ENSG00000170558	CDH2	chr18:25530930-25757410|-	7438.06	7411.24	3418.6	3606.47	3971.72	5454.05	2415.24	2240.16	95.1822	125.081	57.6973	57.205	49.2713	90.2141	46.6883	38.8851	-1.08993	6.61277e-37	7.78902e-34	-0.982899	0.000125452	0.00132914	-0.655712	0.115216	0.289225	-0.593606	0.0157035	0.0659759	0.719235	0.922847	down	down	noreg	noreg	noreg	1
ENSG00000197933	ZNF823	chr19:11832080-11849824|-	233.95	425.59	153.6	152.45	408.7	303	110.99	113.54	4.39378	13.3355	5.74014	5.20645	7.20875	11.5163	5.36734	6.7127	-1.11647	0.00406835	0.0539004	-1.62947	3.94422e-08	9.3212e-07	0.109809	0.392247	0.641591	-0.446802	0.189409	0.415484	0.358014	0.757695	noreg	down	noreg	noreg	noreg	0
ENSG00000154134	ROBO3	chr11:124735282-124751366|+	220	372.96	108.27	167.69	4651.59	11202.8	808.14	3496.28	6.28257	8.50472	4.18027	6.01745	75.5897	214.397	18.7909	67.4359	-1.11562	0.00804963	0.0901386	-1.85086	0.0203365	0.0886242	4.7408	1.03359e-18	2.64194e-16	3.96326	6.31705e-13	3.23868e-11	NA	NA	noreg	noreg	up	up	noreg	1
ENSG00000213626	LBH	chr2:30454397-30546596|+	369.17	303.18	748.68	525.94	1157.33	2228.51	525.61	1161	11.6198	7.42302	28.0379	14.4343	34.6075	60.8503	14.6156	32.7856	0.915427	0.00171642	0.02791	-0.973507	0.0800508	0.24414	2.33224	1.57328e-08	5.48039e-07	0.404048	0.472722	0.723907	0.00176714	0.0324401	up	noreg	up	noreg	reg	0
ENSG00000141449	GREB1L	chr18:18822203-19102947|+	2139.88	2724.01	871.23	1351.34	1852.7	1177.73	575.15	934.93	34.3908	52.2787	15.9406	27.8504	31.1927	21.2546	12.1582	18.9985	-1.14249	0.000139312	0.00359161	-0.971442	0.0170837	0.0781259	-0.682592	0.14008	0.329952	-0.5576	0.0605907	0.183806	0.625725	0.900765	down	noreg	noreg	noreg	noreg	1
ENSG00000136048	DRAM1	chr12:102271129-102405908|+	68.68	84.66	36.93	35.93	61.98	19.46	18.35	22.5	1.13235	2.03138	0.966501	0.952288	1.73782	0.824152	0.700513	2.19754	-1.08265	0.00227398	0.0347288	-0.960714	0.237421	0.506245	-0.912926	0.33056	0.581307	-0.834888	0.166608	0.380864	0.592967	0.888954	down	noreg	noreg	noreg	noreg	0
ENSG00000197410	DCHS2	chr4:155155527-155412930|-	279.02	108.69	91.49	90.38	171.42	387.32	217.4	143.21	2.9849	1.22294	0.915244	0.866764	1.63236	3.95358	2.80325	1.7219	-1.10306	0.0484318	0.300641	-0.596135	0.278444	0.557699	0.527223	0.302067	0.546634	0.987542	0.0222727	0.0863207	0.562481	0.88123	noreg	noreg	noreg	noreg	noreg	1
ENSG00000079102	RUNX1T1	chr8:92967203-93115514|-	60.1	81.23	449.04	248.27	397.08	816.35	187.13	423.48	0.704387	2.34376	11.9361	6.34853	6.87134	14.8999	6.11014	10.1031	2.29788	1.76721e-07	9.70984e-06	-0.95898	0.106789	0.299745	3.10199	5.19994e-11	3.31168e-09	-0.191555	0.546751	0.77737	2.8863e-06	0.000200951	up	noreg	up	noreg	reg	0
ENSG00000154447	SH3RF1	chr4:170015407-170192256|-	610.63	540	369.31	411.61	456.15	734.8	271.52	327.33	9.2061	7.80991	5.84331	6.71496	5.12285	10.4907	3.8249	6.48694	-0.569901	0.00074435	0.0143516	-0.958007	0.00757384	0.0411919	0.0497048	0.453744	0.701591	-0.382971	0.14281	0.341618	0.333733	0.748923	down	down	noreg	noreg	noreg	0
ENSG00000131037	EPS8L1	chr19:55583388-55599291|+	81.56	99.53	31.89	53.36	128.81	119.53	66.96	97.18	7.9729	8.95948	3.42418	4.97163	10.9253	12.245	6.1055	8.08488	-1.10015	0.00841725	0.0929844	-0.563823	0.11355	0.313272	0.455586	0.0180442	0.0718541	0.945122	0.0470145	0.152299	0.334497	0.748923	noreg	noreg	noreg	noreg	noreg	0
ENSG00000196345	ZKSCAN7	chr3:44596685-44635665|+	183.51	194.49	282.85	291.83	463.9	623.61	279.78	266.98	3.50688	4.39226	7.43281	7.61583	8.24061	15.755	8.1698	6.95203	0.594518	0.000846254	0.0159326	-0.957344	0.000405028	0.00370184	1.52457	2.62366e-09	1.08592e-07	-0.0718748	0.754032	0.875867	1.65226e-07	1.64335e-05	up	down	up	noreg	reg	1
ENSG00000021300	PLEKHB1	chr11:73357223-73373864|+	66.54	102.97	58.75	20.69	28.09	44.48	57.79	28.64	2.567	4.86451	3.9527	1.35455	2.8378	2.02906	1.97313	1.7694	-1.09515	0.108838	0.482189	0.289002	0.650593	0.83619	-1.22399	0.0604394	0.179524	0.121638	0.967005	0.994002	0.0886526	0.406322	noreg	noreg	noreg	noreg	noreg	0
ENSG00000120278	PLEKHG1	chr6:150920999-151164799|+	1558.23	2264.1	821.71	987.64	1423.66	1212.94	736.59	590.22	12.1597	22.2351	9.89294	10.1153	12.2957	12.5087	15.3826	8.51267	-1.08951	4.74619e-05	0.00141754	-0.955147	7.25849e-05	0.000824636	-0.535773	0.238994	0.471164	-0.447513	0.112889	0.289073	0.687122	0.915838	down	down	noreg	noreg	noreg	1
ENSG00000124374	PAIP2B	chr2:71409869-71454213|-	380.97	656.69	301.32	187.29	749.6	656.04	266.02	321.19	3.77751	6.66583	3.08641	1.90695	7.70203	6.68861	2.93462	3.30179	-1.09195	0.0117034	0.117277	-1.22507	7.48952e-08	1.69274e-06	0.437893	0.0483685	0.151522	0.265181	0.65481	0.826357	0.812751	0.93633	noreg	down	noreg	noreg	noreg	1
ENSG00000163633	C4orf36	chr4:87797358-87857354|-	32.19	72.08	20.98	28.31	32.93	24.09	13.76	15.34	0.969143	5.34465	1.28134	1.93652	1.43232	1.20821	0.898161	0.582116	-1.0916	0.0798532	0.403412	-0.935723	0.118573	0.323405	-0.87079	0.325838	0.575948	-0.760271	0.295231	0.554909	0.572543	0.884058	noreg	noreg	noreg	noreg	noreg	0
ENSG00000172602	RND1	chr12:49250928-49259681|-	93.36	113.26	39.45	47.91	131.71	117.68	48.62	77.74	4.28206	4.97577	1.6867	2.1356	5.10506	5.26912	2.69467	4.5529	-1.25285	0.000137854	0.00357852	-0.947609	0.0181985	0.0818559	0.271391	0.0792471	0.219749	0.532456	0.31526	0.576413	0.533819	0.866333	down	noreg	noreg	noreg	noreg	1
ENSG00000046889	PREX2	chr8:68864353-69149265|+	2643.19	2873.89	1570.39	1706.32	1399.45	569.87	541.21	455.19	17.3095	31.0701	15.654	17.2021	11.939	6.91068	5.8525	5.84852	-0.761864	2.25422e-10	2.14561e-08	-0.947068	0.0677001	0.216654	-1.48621	0.00926803	0.0423544	-1.71746	4.73562e-10	1.45594e-08	NA	NA	down	noreg	down	down	noreg	0
ENSG00000063015	SEZ6	chr17:27281919-27333458|-	97.66	18.31	11.75	43.56	30.99	138.07	20.18	83.88	2.21035	1.544	0.606984	1.90799	0.540054	5.18291	0.695486	1.79255	-1.08865	0.319059	0.780205	-0.670171	0.519912	0.775338	0.543851	0.51241	0.750778	0.911862	0.257861	0.509365	0.809473	0.935106	noreg	noreg	noreg	noreg	noreg	0
ENSG00000107742	SPOCK2	chr10:73818793-73848790|-	167.41	187.63	106.6	60.98	1001.4	1797.63	261.43	320.17	3.72359	5.08974	2.38829	1.54435	13.296	31.1162	4.26592	6.04466	-1.08861	0.00649743	0.0764361	-2.2331	1.88005e-08	4.68569e-07	2.97888	5.99275e-15	8.92542e-13	1.79522	0.000142828	0.00130972	0.0203577	0.172071	noreg	down	up	up	noreg	0
ENSG00000130958	SLC35D2	chr9:99082988-99145992|-	177.07	263.13	124.22	83.85	115.25	67.64	122	62.4	9.25687	11.628	6.71399	3.86238	5.18553	3.69544	8.53398	3.03692	-1.08731	0.00528856	0.0651038	0.0490269	0.928596	0.971955	-1.26719	0.0164061	0.06675	-0.174229	0.698061	0.836323	0.0627746	0.33581	noreg	noreg	noreg	noreg	noreg	0
ENSG00000168785	TSPAN5	chr4:99391518-99579780|-	505.46	752.79	333.21	295.09	944.26	1632.69	542.12	771.27	11.3137	15.8953	8.92014	6.04676	24.1966	36.0261	12.0316	16.0522	-1.01006	0.000507537	0.0103406	-0.939097	0.0205379	0.0891776	1.03425	0.00254865	0.015174	1.06375	0.00183165	0.0115029	0.975098	0.99204	down	noreg	up	up	noreg	0
ENSG00000139266	MARCH9	chr12:58148881-58154190|+	184.58	159.02	64.63	90.38	210.16	295.59	106.41	151.39	7.06042	6.99178	2.5171	3.7155	6.24829	9.84986	4.63489	5.49011	-1.16087	0.000126064	0.00331354	-0.938797	0.0116619	0.0578272	0.557659	0.0263152	0.0959431	0.733888	0.0643499	0.191947	0.672771	0.914178	down	noreg	noreg	noreg	noreg	0
ENSG00000198879	SFMBT2	chr10:7200586-7453450|-	158.83	318.05	108.27	118.69	368.99	393.81	140.35	285.39	1.5333	3.96539	0.935016	1.16627	4.36511	5.17259	1.94747	4.56819	-1.08052	0.0148588	0.137945	-0.808879	0.0691905	0.219717	0.677689	0.0295512	0.104792	0.907492	0.0408849	0.136823	0.713227	0.922847	noreg	noreg	noreg	noreg	noreg	1
ENSG00000151967	SCHIP1	chr3:159557650-159615149|+	969.06	874.06	497.72	607.61	1172.82	1735.55	433.88	1054.61	32.8503	35.9026	26.6625	28.5786	53.0254	88.5204	20.7859	49.3388	-0.749043	3.74136e-05	0.00115779	-0.934592	0.0789719	0.241515	0.658058	0.00635734	0.0313557	0.42937	0.336847	0.597062	NA	NA	down	noreg	up	noreg	noreg	1
ENSG00000188130	MAPK12	chr22:50683879-50700254|-	529.07	618.94	240.05	227.58	531.69	744.07	348.57	303.8	13.705	22.6964	7.09219	7.54943	11.7332	22.8294	10.0877	7.30032	-1.30475	2.25408e-12	2.83202e-10	-0.93259	0.00154285	0.011321	0.152234	0.195803	0.41409	0.480332	0.173597	0.391353	0.29818	0.718337	down	down	noreg	noreg	noreg	0
ENSG00000188163	FAM166A	chr9:140138036-140142222|-	28.98	19.45	10.07	13.07	34.87	21.31	21.1	56.26	1.33265	0.787195	0.710311	0.533209	1.37442	0.867509	1.0662	2.7988	-1.07769	0.0822628	0.410792	0.493604	0.517888	0.774159	0.214255	0.51116	0.749774	1.74122	0.0283199	0.104334	0.156706	0.543899	noreg	noreg	noreg	noreg	noreg	0
ENSG00000145920	CPLX2	chr5:175223313-175311023|+	242.53	233.39	73.86	121.96	451.31	1423.28	344.9	617.83	3.76948	4.12707	1.22157	1.6745	6.24285	23.6446	6.13843	11.9237	-1.29469	0.000123655	0.00326386	-0.929111	0.160828	0.394576	1.97778	0.000566966	0.00450406	2.29762	6.96211e-10	2.08121e-08	NA	NA	down	noreg	up	up	noreg	0
ENSG00000197406	DIO3	chr14:102027688-102029789|+	244.68	82.37	35.25	45.73	1292.92	234.43	144.93	641.36	8.7363	2.66809	1.15668	1.49055	39.1835	7.6259	5.18865	21.0144	-2.02697	0.00208079	0.0325162	-0.926456	0.355788	0.642617	2.22344	0.0125024	0.0539791	3.27932	1.02145e-07	2.03352e-06	NA	NA	down	noreg	noreg	up	noreg	0
ENSG00000166228	PCBD1	chr10:72642037-72648541|-	156.68	342.07	135.13	102.36	136.56	189.96	133.93	115.59	11.009	27.1669	11.4375	8.18138	8.09387	15.5854	12.4054	9.38225	-1.07695	0.0314692	0.229694	-0.35298	0.297055	0.577771	-0.611202	0.483148	0.724665	0.0712517	0.958505	0.988654	0.201532	0.609949	noreg	noreg	noreg	noreg	noreg	0
ENSG00000188042	ARL4C	chr2:235401685-235405697|-	1076.38	1986.09	784.77	679.48	1840.11	1979.25	1591.51	1259.19	17.0972	33.1817	13.5042	11.5851	25.1096	33.8205	30.2476	21.4268	-1.07224	0.00382658	0.0517329	-0.386537	0.0845635	0.253839	0.318632	0.124065	0.304527	0.961152	0.00463702	0.0248254	0.159042	0.546968	noreg	noreg	noreg	up	noreg	0
ENSG00000177551	NHLH2	chr1:116378998-116386538|-	16.1	207.08	47	59.89	220.81	1799.48	296.29	270.05	0.437371	5.46157	1.2443	1.50945	4.85001	45.7001	8.47363	6.22906	-1.07089	0.350646	0.805606	-1.80074	0.053093	0.180903	3.17834	0.0950233	0.251873	2.40549	6.73381e-12	2.86668e-10	NA	NA	noreg	noreg	noreg	up	noreg	0
ENSG00000136014	USP44	chr12:95910336-95945266|-	934.72	1481.56	439.81	721.95	276.98	144.55	62.38	151.39	17.1745	35.54	10.8309	17.539	5.19562	4.58768	2.06182	3.0494	-1.06917	0.00546474	0.0667271	-0.947234	0.133099	0.349639	-2.51906	2.63164e-07	6.71761e-06	-2.4422	4.945e-09	1.2762e-07	0.402586	0.792151	noreg	noreg	down	down	noreg	1
ENSG00000099260	PALMD	chr1:100111499-100160097|+	420.68	56.06	13.43	13.07	105.56	63.94	40.36	47.05	6.93969	1.77501	0.421479	0.329801	1.61156	1.97693	1.12861	1.13595	-4.1812	0.000107451	0.00288055	-0.920795	0.050861	0.175387	-1.49191	0.199711	0.419738	1.72209	0.00915002	0.0429615	NA	NA	down	noreg	noreg	up	noreg	0
ENSG00000091428	RAPGEF4	chr2:173600002-173917621|+	38.63	29.75	126.74	89.29	102.66	210.34	52.29	109.45	0.702223	0.954045	5.05524	3.0733	2.24249	5.33767	1.5541	5.33219	1.6521	5.90903e-05	0.0017212	-0.920515	0.137924	0.357611	2.19453	3.50644e-05	0.000432643	-0.417583	0.3323	0.592832	0.000223073	0.00696734	up	noreg	up	noreg	reg	0
ENSG00000165443	PHYHIPL	chr10:60936350-61007534|+	309.07	653.26	242.57	218.87	1313.25	1334.32	99.07	195.37	9.60302	17.6439	4.8964	6.06725	22.0512	30.5859	4.09149	4.30671	-1.06823	0.0161923	0.14587	-3.13603	1.21794e-14	6.43058e-13	1.46007	5.55526e-05	0.000646234	-0.648149	0.0888403	0.243478	0.00204315	0.0360292	noreg	down	up	noreg	reg	0
ENSG00000116667	C1orf21	chr1:184356192-184598154|+	1468.08	1678.34	794.85	828.66	1396.54	1846.74	777.87	901.18	29.7763	47.1564	20.1668	22.2254	25.095	38.5374	21.9613	26.7025	-0.964418	1.18618e-11	1.36309e-09	-0.915717	0.000327289	0.00309158	0.0437445	0.283636	0.52789	0.0485279	0.945496	0.981254	0.929223	0.976619	down	down	noreg	noreg	noreg	1
ENSG00000205111	CDKL4	chr2:39402787-39456729|-	15.02	10.3	6.71	5.44	15.5	30.58	11.92	21.48	2.62915	1.03539	0.447309	0.359903	1.66428	4.13917	2.48841	1.67772	-1.06698	0.191029	0.634597	-0.431384	0.570052	0.802224	0.863628	0.174606	0.383674	1.45805	0.16254	0.374121	0.692772	0.916128	noreg	noreg	noreg	noreg	noreg	0
ENSG00000108830	RND2	chr17:41177258-41184057|+	807.01	1576.52	558.16	586.92	1977.63	1910.68	1990.54	1589.59	26.0499	60.4583	20.6613	23.1481	53.9502	66.6654	85.6304	58.2984	-1.06675	0.00606083	0.0724302	-0.0836231	0.697935	0.853166	0.706041	0.0136403	0.0579279	1.64457	2.61057e-08	5.83006e-07	0.0585986	0.323981	noreg	noreg	noreg	up	noreg	1
ENSG00000147509	RGS20	chr8:54764368-54871863|+	759.8	775.67	228.3	512.88	550.09	311.34	63.29	137.07	34.8469	45.4048	14.866	29.2731	24.7224	20.953	4.06062	11.9139	-1.06628	0.0159594	0.144462	-2.07147	0.000184091	0.00187675	-0.833864	0.0864022	0.234409	-1.8872	4.14937e-05	0.00045095	0.417864	0.804437	noreg	down	noreg	down	noreg	0
ENSG00000167702	KIFC2	chr8:145691426-145699585|+	302.63	139.58	142.69	69.69	446.47	1060.05	466.9	598.4	10.3583	3.81928	4.44325	2.7692	13.4121	35.4077	13.1717	19.7534	-1.06376	0.0781492	0.398113	-0.466511	0.363343	0.649478	1.76842	0.00280135	0.016398	2.32657	1.64278e-06	2.54312e-05	0.706365	0.919434	noreg	noreg	up	up	noreg	0
ENSG00000133318	RTN3	chr11:63448918-63527363|+	2029.34	1875.12	1410.92	1262.05	2538.38	3307.09	1260.37	1795.2	53.9752	55.4381	40.7527	38.5409	70.818	90.7242	45.8512	54.3601	-0.555677	0.000180988	0.00442973	-0.902443	0.00316608	0.0205004	0.582194	0.00185326	0.0117751	0.192998	0.643525	0.826357	0.276731	0.698065	down	down	up	noreg	noreg	1
ENSG00000106868	SUSD1	chr9:114803065-114937688|-	244.68	227.67	133.45	101.27	203.38	230.73	113.74	114.57	4.78324	5.95709	3.18133	2.26519	4.04825	8.10578	3.1684	3.22524	-1.01665	0.000138465	0.00358113	-0.892407	0.000413594	0.00376756	-0.121801	0.68079	0.827286	-0.0399607	0.823909	0.913369	0.745893	0.922847	down	down	noreg	noreg	noreg	0
ENSG00000144406	UNC80	chr2:210636717-210864024|+	784.48	130.42	279.5	161.16	265.36	301.15	254.09	281.3	6.09634	0.920242	2.45486	1.45283	1.45389	2.19613	2.07445	1.97773	-1.06183	0.222322	0.680138	-0.0471789	0.830345	0.924525	-0.69151	0.576428	0.788501	0.280937	0.649806	0.826357	NA	NA	noreg	noreg	noreg	noreg	noreg	1
ENSG00000136504	KAT7	chr17:47865917-47906458|+	1536.76	1426.65	1072.67	960.42	1348.12	997.04	720.08	515.54	37.4	41.9221	27.7751	24.4998	30.2968	27.7971	17.1045	17.6076	-0.552581	0.00022333	0.00529418	-0.888424	0.00579566	0.0334175	-0.337574	0.623445	0.820649	-0.718433	0.030457	0.10991	0.344477	0.751122	down	down	noreg	noreg	noreg	1
ENSG00000198756	COLGALT2	chr1:183898796-184006863|-	391.7	475.93	282.02	253.72	473.58	244.63	209.14	169.8	4.98301	6.2184	4.06324	3.83368	6.19588	3.62486	3.28166	2.15887	-0.70419	0.000853533	0.0160536	-0.886593	0.0493769	0.171535	-0.272677	0.89919	0.952625	-0.499518	0.143404	0.342681	0.780806	0.923063	down	noreg	noreg	noreg	noreg	0
ENSG00000104332	SFRP1	chr8:41119481-41167016|-	2487.58	3718.2	1843.17	1155.33	208.22	269.64	4815.81	5375.36	33.7651	53.8797	26.9402	16.7934	2.54811	4.08537	79.0922	78.7679	-1.05501	0.00385282	0.0519417	4.4488	2.86339e-82	7.83997e-79	-3.69893	1.83148e-27	9.89784e-25	1.765	4.95604e-06	6.86431e-05	3.74434e-32	1.75965e-28	noreg	up	down	up	reg	0
ENSG00000152503	TRIM36	chr5:114460459-114516243|-	396	467.92	255.16	298.36	1133.12	1412.16	613.67	731.38	8.9163	11.4146	6.87271	8.50166	21.2926	36.6139	15.0354	16.1125	-0.652896	0.00122287	0.0215586	-0.886125	0.000229829	0.00227761	1.55886	3.22748e-13	3.35427e-11	1.28096	1.38456e-06	2.16623e-05	0.335164	0.748923	down	down	up	up	noreg	0
ENSG00000185885	IFITM1	chr11:313506-315272|+	184.58	38.9	43.65	65.33	147.21	126.02	77.97	179.01	16.6852	3.64272	4.17322	6.24976	12.8946	12.1064	9.10152	16.8566	-1.05082	0.212662	0.664954	-0.056204	0.914203	0.964953	0.289951	0.570223	0.788501	1.23759	0.0157743	0.0661921	NA	NA	noreg	noreg	noreg	noreg	noreg	0
ENSG00000197376	OR8S1	chr12:48901137-48923680|+	2.15	2.29	0	2.18	0	0	71.55	203.56	0.0517961	0.0701751	0	0.0671903	0	0	2.45602	7.08277	-1.05066	0.614267	0.893579	Inf	1.22716e-13	5.87993e-12	#NAME?	0.214513	0.439941	6.98096	4.38004e-15	3.02667e-13	0.0158209	0.146446	noreg	up	noreg	up	noreg	0
ENSG00000173193	PARP14	chr3:122399465-122449687|+	544.09	721.9	404.56	319.05	419.35	308.56	232.08	153.44	3.71476	6.95872	3.82188	3.32774	2.63345	3.28615	2.4072	1.23266	-0.814486	0.00253596	0.0377509	-0.880712	0.018331	0.0822983	-0.798434	0.0411092	0.134436	-0.908434	0.0218308	0.0849536	0.984237	0.994625	down	noreg	noreg	noreg	noreg	0
ENSG00000121281	ADCY7	chr16:50280048-50352046|+	96.58	203.64	83.93	62.07	269.24	263.16	392.6	254.7	2.37669	7.18199	2.82509	1.39496	4.60075	5.88589	8.36313	5.08699	-1.04643	0.042902	0.277941	0.318118	0.344833	0.630516	0.826441	0.0182583	0.0725284	2.14847	2.18736e-06	3.29521e-05	0.0480116	0.287455	noreg	noreg	noreg	up	noreg	0
ENSG00000179627	ZBTB42	chr14:105266933-105271049|+	109.46	173.9	64.63	65.33	92.97	76.91	51.37	38.87	2.20062	4.16024	1.27521	1.98996	1.46647	2.00415	1.15985	0.687504	-1.13362	0.00253578	0.0377509	-0.876939	0.0282356	0.112931	-0.738095	0.190597	0.406809	-0.52628	0.281876	0.538104	0.50186	0.851556	down	noreg	noreg	noreg	noreg	0
ENSG00000118946	PCDH17	chr13:58205944-58303445|+	742.63	1543.34	448.2	441.01	1339.4	881.21	568.72	612.72	6.12289	15.2127	4.59273	4.45995	9.17117	8.51798	6.57118	6.2312	-1.37071	0.00101439	0.0185424	-0.87565	0.00456591	0.027493	-0.0418459	0.672694	0.821912	0.409952	0.180758	0.402219	0.335383	0.748923	down	down	noreg	noreg	noreg	0
ENSG00000187720	THSD4	chr15:71389291-72075722|+	40.78	81.23	348.32	320.14	264.39	544.85	197.22	234.24	0.23622	0.888343	3.05528	3.62671	1.42508	4.66076	2.40855	2.02865	2.44581	1.77181e-09	1.44552e-07	-0.873572	0.0613453	0.201361	2.72959	4.68605e-07	1.08757e-05	-0.631606	0.0370416	0.12745	2.46294e-08	3.3234e-06	up	noreg	up	noreg	reg	0
ENSG00000205929	C21orf62	chr21:34162985-34186053|-	112.68	25.17	24.34	43.56	66.82	37.99	51.37	24.55	2.29888	0.420952	0.525209	1.54938	0.841754	1.10369	1.42805	0.41553	-1.03764	0.239774	0.695204	-0.427929	0.520706	0.776233	-0.39525	0.822623	0.908953	0.1611	0.749515	0.872643	0.466467	0.833268	noreg	noreg	noreg	noreg	noreg	0
ENSG00000154153	FAM134B	chr5:16473147-16617167|-	69.76	58.35	30.22	32.67	373.83	435.51	114.66	173.89	2.22246	1.96463	0.613876	1.12419	6.99014	10.8358	3.47674	3.65608	-1.03713	0.00545639	0.0667271	-1.45459	1.18467e-05	0.000166829	2.65945	1.3292e-21	5.13097e-19	2.1981	1.07968e-06	1.72894e-05	0.216104	0.627315	noreg	down	up	up	noreg	0
ENSG00000244165	P2RY11	chr19:10222214-10226048|+	86.93	41.19	37.77	25.04	27.12	24.09	31.19	67.51	3.77918	3.26722	2.06686	1.52279	1.36128	0.98496	2.01766	3.13342	-1.03599	0.0875194	0.425143	0.979038	0.122483	0.331381	-1.32293	0.0857444	0.232992	0.651941	0.395345	0.65276	0.0150999	0.141782	noreg	noreg	noreg	noreg	noreg	0
ENSG00000112394	SLC16A10	chr6:111408781-111552397|+	139.51	203.64	100.72	67.51	73.6	70.42	64.21	48.08	3.60404	4.09916	1.83924	1.48963	2.91233	3.14654	1.63386	1.53921	-1.03456	0.00940319	0.100109	-0.323421	0.40309	0.684593	-1.25252	0.00301929	0.0174488	-0.583259	0.230112	0.472784	0.122382	0.479079	noreg	noreg	down	noreg	noreg	0
ENSG00000160446	ZDHHC12	chr9:131483148-131486406|-	88	132.71	52.04	56.62	100.72	38.92	49.53	46.03	6.79527	9.22834	4.02228	3.9656	6.7926	3.54063	3.93344	4.33572	-1.03203	0.00561882	0.0680602	-0.511623	0.428867	0.708298	-0.660448	0.484319	0.725846	-0.185296	0.679147	0.827014	0.367835	0.766496	noreg	noreg	noreg	noreg	noreg	0
ENSG00000153002	CPB1	chr3:148508889-148577974|+	4.29	5.72	1.68	3.27	2.91	105.63	0	4.09	0.282098	0.226487	0.132876	0.05996	0.0801745	8.13207	0.00962357	0.418582	-1.03184	0.397125	0.836413	-4.70241	0.0649809	0.209993	3.43828	0.0421539	0.136648	-0.273415	0.891143	0.951936	0.214423	0.625208	noreg	noreg	noreg	noreg	noreg	0
ENSG00000110092	CCND1	chr11:69455855-69469242|+	5687.74	9404.19	3511.76	4351.28	3668.59	3565.61	2472.12	1379.9	88.372	153.914	69.9806	82.2783	57.711	67.0351	51.9851	28.6742	-0.951183	0.00299475	0.0430832	-0.872588	0.0194239	0.0858377	-1.06087	0.00670767	0.0327759	-1.02948	0.00497229	0.0262401	0.72582	0.922847	down	noreg	down	down	noreg	1
ENSG00000121454	LHX4	chr1:180199421-180249380|+	348.78	81.23	105.76	106.71	192.73	101.93	44.03	39.89	2.7674	0.728274	0.956602	0.959527	1.92833	0.917893	0.438394	0.362244	-1.0288	0.169478	0.601616	-1.77643	0.000373442	0.00346941	-0.545329	0.672377	0.821683	-1.34011	0.00223118	0.0135476	NA	NA	noreg	down	noreg	down	noreg	0
ENSG00000111859	NEDD9	chr6:11183531-11382581|-	796.28	848.89	435.61	410.52	567.53	346.55	217.4	272.09	8.75498	12.6764	6.53016	6.28466	6.09835	5.25338	3.07839	4.08709	-0.968454	1.20315e-11	1.37422e-09	-0.866727	0.021121	0.0911723	-0.84785	0.0516822	0.15936	-0.789598	0.0076786	0.0373242	0.727104	0.922847	down	noreg	noreg	down	noreg	1
ENSG00000148826	NKX6-2	chr10:134598297-134599556|-	38.63	8.01	10.07	13.07	150.11	88.03	15.59	11.25	2.26024	0.571418	0.732981	0.943324	5.39949	6.30635	1.57417	0.810518	-1.025	0.308662	0.773845	-3.11291	2.05644e-08	5.06604e-07	2.35212	0.00478664	0.0251778	0.214387	0.8061	0.905847	0.0601767	0.328838	noreg	down	up	noreg	noreg	0
ENSG00000163328	GPR155	chr2:175296966-175351822|-	97.66	60.64	44.48	33.76	148.18	138.07	159.61	226.06	0.785498	0.691415	0.492816	0.344221	1.30823	1.42641	1.93403	2.59061	-1.02497	0.0262912	0.202074	0.463793	0.149754	0.377404	0.854643	0.0111492	0.0492725	2.30138	3.42876e-07	6.08876e-06	0.00917828	0.102011	noreg	noreg	up	up	noreg	1
ENSG00000151883	PARP8	chr5:49961733-50142356|+	1322.13	723.05	440.65	456.25	405.79	387.32	237.58	187.19	21.6121	17.2058	12.7076	9.84851	9.53696	12.0443	8.34153	6.35917	-1.20008	0.00105944	0.0191984	-0.865287	0.000606591	0.00520408	-1.36662	0.00633773	0.0313005	-1.07826	0.000843812	0.00598037	0.350725	0.751122	down	down	down	down	noreg	1
ENSG00000153823	PID1	chr2:229715242-230136001|-	69.76	10.3	31.89	7.62	122.03	517.98	142.18	329.37	1.39423	0.272022	0.832474	0.20245	2.83133	13.619	4.56384	8.77405	-1.02122	0.410247	0.842947	-0.409277	0.618849	0.83619	2.99908	0.00596547	0.0298826	3.57689	8.88668e-07	1.45357e-05	NA	NA	noreg	noreg	up	up	noreg	0
ENSG00000108551	RASD1	chr17:17397751-17399709|-	85.85	149.87	25.18	16.33	139.46	78.76	36.69	80.81	2.95195	5.96909	1.01724	0.655265	3.33564	3.1502	1.86645	3.45058	-2.51111	1.57538e-06	7.06896e-05	-0.86051	0.162717	0.39753	-0.111302	0.817027	0.907424	1.50102	0.0363904	0.125777	0.0314036	0.223392	down	noreg	noreg	noreg	noreg	0
ENSG00000143590	EFNA3	chr1:155036224-155060014|+	129.85	133.86	55.4	29.4	205.32	367.87	135.76	174.92	5.24758	6.15626	2.84023	1.42036	6.40239	15.6207	6.52821	8.55087	-1.64191	0.000192095	0.00465325	-0.850009	0.0493107	0.171475	1.12006	0.00217208	0.0133392	1.87334	0.000541843	0.00413858	0.249659	0.666976	down	noreg	up	up	noreg	1
ENSG00000196747	HIST1H2AI	chr6:27775899-27776429|+	3385.81	4942.35	6676.04	7512.39	2519.98	1243.52	855.84	1185.55	685.615	909.803	1278.7	1421.9	375.374	229.676	160.826	219.063	0.758619	0.00270224	0.0396408	-0.848424	0.061633	0.201959	-1.14593	0.0348203	0.119036	-2.7971	8.60258e-30	2.64626e-27	0.00760787	0.0903999	up	noreg	noreg	down	noreg	0
ENSG00000121570	DPPA4	chr3:109044988-109056419|-	1689.15	1823.64	871.23	1104.15	424.19	262.23	187.13	185.15	50.3234	75.9579	33.3512	41.7427	13.136	10.2219	8.57967	9.14971	-0.84186	4.31632e-06	0.000177999	-0.847662	0.0189251	0.0842449	-2.35544	4.25198e-12	3.33718e-10	-2.40769	7.61029e-21	9.4865e-19	0.797373	0.929436	down	noreg	down	down	noreg	1
ENSG00000149927	DOC2A	chr16:30016830-30034591|-	104.1	37.75	25.18	45.73	71.67	79.69	33.94	62.4	3.22205	1.05657	0.784895	1.44699	2.07464	2.6155	1.46463	2.20461	-1.01576	0.1544	0.578493	-0.619044	0.205616	0.464141	0.0935764	0.66293	0.820649	0.442018	0.447549	0.702149	0.601025	0.891895	noreg	noreg	noreg	noreg	noreg	0
ENSG00000155760	FZD7	chr2:202899310-202903160|+	2037.93	6762.55	2053.84	2325.91	2135.49	2297.08	1524.55	1674.49	35.4235	114.239	35.0518	39.4488	31.3076	38.9737	30.114	28.637	-1.01573	0.0848977	0.419612	-0.436106	0.00620372	0.0351673	-0.98944	0.219774	0.446827	-0.453211	0.0391774	0.132598	NA	NA	noreg	down	noreg	noreg	noreg	1
ENSG00000123636	BAZ2B	chr2:160175490-160473203|-	3599.37	3306.34	2389.58	2557.85	5052.54	3728.69	2557.42	2213.56	41.8637	54.5223	40.0832	42.0217	66.663	61.2147	61.0755	43.3011	-0.491469	2.91986e-05	0.000932674	-0.844727	0.00118467	0.00908217	0.346634	0.0176654	0.0706729	-0.0523901	0.793762	0.898574	0.181289	0.580921	down	down	noreg	noreg	noreg	1
ENSG00000125675	GRIA3	chrX:122318006-122624766|+	96.58	110.97	67.15	35.93	299.26	338.21	206.39	287.44	1.6509	3.05403	1.44233	0.846183	5.4602	7.58095	6.54244	7.84575	-1.01468	0.0279334	0.21108	-0.334763	0.254749	0.530132	1.61885	7.7547e-13	7.40809e-11	2.26024	7.51321e-06	9.99944e-05	0.291048	0.712654	noreg	noreg	up	up	noreg	0
ENSG00000121083	DYNLL2	chr17:56160776-56168592|+	2650.7	2904.77	1761.76	2132.09	2140.33	2654.75	1129.19	1481.16	75.1115	77.8375	47.7763	57.4415	54.8106	71.4443	34.1525	40.1607	-0.523723	0.00124686	0.0218589	-0.843577	0.00136426	0.0102459	-0.212355	0.931954	0.969899	-0.576947	0.0120036	0.0532871	0.294447	0.715119	down	down	noreg	noreg	noreg	0
ENSG00000154654	NCAM2	chr21:22370633-22915650|+	59.02	32.03	174.58	118.69	219.84	1082.29	455.9	253.68	1.01123	0.838507	5.19825	3.31997	2.68474	29.0656	18.5951	7.94014	1.67964	0.000487424	0.00998478	-0.840026	0.302433	0.584376	3.83795	5.44059e-06	8.82392e-05	1.27472	0.00940107	0.0439238	NA	NA	up	noreg	up	up	noreg	0
ENSG00000110446	SLC15A3	chr11:60704556-60720002|-	80.49	192.2	82.25	53.36	34.87	33.36	58.71	83.88	3.23926	9.24932	3.44838	2.98709	3.71002	0.87904	2.60959	3.17864	-1.01302	0.0874636	0.425143	1.0971	0.0124204	0.0607269	-1.99892	0.00297232	0.0172199	0.0723484	0.984981	1	0.00263633	0.0433198	noreg	noreg	down	noreg	reg	0
ENSG00000157470	FAM81A	chr15:59664892-59815748|+	77.27	118.98	31.89	66.42	93.94	114.9	16.51	23.53	1.82163	2.82138	1.41382	2.22073	2.08922	4.45204	0.738601	1.2894	-1.01153	0.0602886	0.34364	-2.34949	9.87591e-08	2.18318e-06	0.0897225	0.406229	0.656681	-1.29608	0.0421593	0.140227	0.117559	0.468493	noreg	down	noreg	noreg	noreg	1
ENSG00000234631	AL162407.1	chr10:115674530-115676949|+	105.17	11.44	3.36	55.53	30.02	0	45.86	75.69	3.00575	0.311479	0.0961658	1.55423	0.904378	0	1.17249	2.13257	-1.01118	0.510576	0.888688	2.05189	0.256842	0.532874	-1.95756	0.413548	0.664085	1.04553	0.217803	0.455326	NA	NA	noreg	noreg	noreg	noreg	noreg	0
ENSG00000179241	LDLRAD3	chr11:35965531-36253686|+	668.58	669.28	506.96	497.63	592.71	616.2	282.53	378.47	14.1659	17.2462	13.2371	13.0199	23.6545	29.656	18.1537	25.0846	-0.422887	0.00107816	0.0194686	-0.837205	0.000971219	0.00773665	-0.146219	0.636432	0.820649	-0.603878	0.0320852	0.114166	0.102048	0.436672	down	down	noreg	noreg	noreg	0
ENSG00000141258	SGSM2	chr17:2240792-2284352|+	1799.69	1797.32	1361.4	1122.67	1986.34	2079.32	1096.17	1133.38	31.7841	33.5277	26.3367	21.3227	30.1176	40.515	18.8471	24.795	-0.54236	0.00210098	0.0327377	-0.832129	4.85775e-09	1.31317e-07	0.176695	0.0077599	0.0368814	-0.15595	0.507356	0.746225	0.119432	0.4734	down	down	up	noreg	noreg	1
ENSG00000068078	FGFR3	chr4:1795034-1810599|+	975.5	1697.79	578.3	761.15	1815.89	3897.34	497.18	597.38	25.1647	35.0435	12.7783	14.4686	35.0877	73.5921	10.7643	15.4763	-1.00792	0.00525389	0.0648427	-2.35027	3.04099e-07	6.18067e-06	1.09569	0.0109405	0.0484861	-0.291299	0.219147	0.457034	0.0416893	0.263256	noreg	down	up	noreg	noreg	0
ENSG00000173566	NUDT18	chr8:21964383-21966932|-	9.66	13.73	8.39	3.27	43.58	73.2	86.23	95.13	0.421381	0.748167	0.422595	0.156024	1.90642	3.08017	3.68754	4.20197	-1.0067	0.295614	0.757877	0.669099	0.132325	0.348466	2.32005	6.83459e-05	0.000765401	3.95918	3.91539e-09	1.02575e-07	0.207815	0.618093	noreg	noreg	up	up	noreg	0
ENSG00000168209	DDIT4	chr10:74033678-74035794|+	1079.6	525.12	481.78	321.23	1338.43	1452	1904.31	2861.06	52.1664	21.6906	20.9152	13.5769	60.9857	64.0566	96.2386	130.078	-1.0066	0.0317977	0.230853	0.805474	0.00617152	0.0350365	0.798169	0.0310798	0.108861	2.56911	3.65438e-11	1.35596e-09	0.00531148	0.0710136	noreg	up	noreg	up	noreg	1
ENSG00000148204	CRB2	chr9:126118449-126142603|+	2173.14	2252.66	876.26	1070.4	1880.78	614.35	676.05	695.57	32.5738	27.7888	10.5325	13.232	23.9415	7.62457	8.9854	8.79778	-1.1961	6.51368e-14	1.03157e-11	-0.827953	0.161851	0.396223	-0.826827	0.286597	0.531873	-0.505118	0.030765	0.110655	NA	NA	down	noreg	noreg	noreg	noreg	0
ENSG00000214456	PLIN5	chr19:4522543-4535236|-	81.56	51.48	47	19.6	45.52	15.75	36.69	45.01	4.34326	1.70915	1.89469	0.584662	2.1546	0.651434	2.04716	2.34634	-1.00244	0.12159	0.513327	0.449803	0.538677	0.791255	-1.11862	0.221708	0.448817	0.294744	0.794207	0.898729	0.0968111	0.424209	noreg	noreg	noreg	noreg	noreg	0
ENSG00000123307	NEUROD4	chr12:55413729-55423798|+	447.51	792.84	70.5	102.36	570.43	800.59	414.62	340.63	6.72144	13.0296	1.17049	1.68881	8.46814	13.2147	7.24405	5.66736	-2.85469	4.67423e-12	5.64683e-10	-0.82505	0.00681121	0.0378937	0.144519	0.342141	0.594215	2.12733	2.62216e-10	8.34888e-09	0.00012933	0.00462196	down	down	noreg	up	reg	0
ENSG00000182287	AP1S2	chrX:15843929-15873054|-	1431.59	1478.13	1008.88	1141.18	1081.79	1217.57	418.29	851.06	40.6939	39.3466	29.4753	33.6947	31.7517	36.032	13.4823	25.7473	-0.4471	0.000479043	0.00988806	-0.824718	0.0553408	0.18667	-0.339649	0.537182	0.76865	-0.760291	0.0225293	0.0871384	0.478772	0.839164	down	noreg	noreg	noreg	noreg	0
ENSG00000171724	VAT1L	chr16:77822427-78014004|+	798.43	1480.42	657.2	488.92	4665.15	3422.91	1028.29	869.47	10.572	25.1876	11.58	8.35191	54.3816	58.4913	20.661	14.976	-0.998124	0.0125568	0.122597	-2.05601	2.75477e-14	1.39677e-12	1.82749	8.36916e-08	2.43625e-06	0.727542	0.0570188	0.175567	0.0304033	0.21931	noreg	down	up	noreg	noreg	0
ENSG00000132031	MATN3	chr2:20191872-20212455|-	52.58	53.77	28.54	25.04	28.09	14.83	29.35	70.58	1.49915	1.51393	0.765892	0.838494	0.692625	0.466342	1.08332	1.96906	-0.997766	0.0118545	0.118331	1.25201	0.0966582	0.279468	-1.30946	0.0519117	0.159793	0.89922	0.206547	0.440289	0.00630305	0.0789819	noreg	noreg	noreg	noreg	noreg	0
ENSG00000183671	GPR1	chr2:207040040-207082771|-	32.19	30.89	17.63	14.16	31.96	3.71	10.09	30.69	1.21181	1.38162	0.739106	0.818077	1.79499	0.184731	0.315014	2.52513	-0.997212	0.0521313	0.315452	0.225602	0.861827	0.939524	-0.822727	0.590903	0.79949	0.359569	0.757573	0.878377	0.309852	0.730907	noreg	noreg	noreg	noreg	noreg	0
ENSG00000172264	MACROD2	chr20:13976015-16033842|+	225.36	122.41	94.84	80.58	204.35	262.23	214.65	228.11	5.4054	4.03403	4.78427	3.46619	7.74619	8.33263	8.37091	12.6958	-0.996719	0.0219529	0.178688	-0.0412184	0.875996	0.946598	0.423959	0.183657	0.397014	1.33566	0.000582395	0.00440247	0.0766374	0.375457	noreg	noreg	noreg	up	noreg	1
ENSG00000163251	FZD5	chr2:208627310-208634287|-	110.54	92.67	66.31	35.93	223.72	123.24	52.29	245.5	1.12641	0.878684	0.634367	0.341735	2.19642	1.17371	0.558988	2.3575	-0.99646	0.0314882	0.229723	-0.189674	0.819258	0.91958	0.771829	0.0286071	0.10223	1.54228	0.0500577	0.159276	NA	NA	noreg	noreg	noreg	noreg	noreg	0
ENSG00000128965	CHAC1	chr15:41245160-41248710|+	122.34	19.45	29.38	42.47	85.23	129.73	230.24	333.47	4.51405	1.06987	1.17599	2.20622	4.25763	5.18217	11.4283	13.3109	-0.995506	0.304554	0.769511	1.42423	0.000389181	0.00359299	0.600268	0.418872	0.669865	2.97201	5.03062e-15	3.45122e-13	NA	NA	noreg	up	noreg	up	noreg	0
ENSG00000164976	KIAA1161	chr9:34366668-34376851|-	165.27	56.06	75.54	35.93	223.72	164.01	95.4	77.74	1.76113	0.558116	0.75888	0.358838	1.84209	1.64007	1.12861	0.783834	-0.995342	0.182417	0.622428	-1.1275	0.00119991	0.0091843	0.808879	0.134296	0.32126	0.63523	0.349592	0.610458	0.872544	0.957235	noreg	down	noreg	noreg	noreg	0
ENSG00000155530	LRGUK	chr7:133812052-133949343|+	21.46	65.21	28.54	15.24	118.15	90.81	43.11	65.47	0.717597	1.97446	0.942985	0.516618	4.24865	1.89788	1.63791	2.07874	-0.988852	0.227791	0.686212	-0.910946	0.0320386	0.124243	1.26956	0.0229321	0.0861321	1.31033	0.0657499	0.195156	0.925725	0.975512	noreg	noreg	noreg	noreg	noreg	0
ENSG00000132970	WASF3	chr13:27131840-27263085|+	1630.13	1466.69	758.76	702.35	1434.31	840.44	599	666.93	20.3375	19.7847	11.9264	10.4451	17.1845	11.3424	9.21227	9.07144	-1.09302	2.41071e-13	3.49478e-11	-0.810798	0.0246393	0.102105	-0.445076	0.507253	0.746378	-0.206862	0.389401	0.647598	0.460667	0.830089	down	noreg	noreg	noreg	noreg	0
ENSG00000164199	GPR98	chr5:89825161-90460038|+	13090.4	11465.8	4440.06	7305.5	11548.1	4048.38	4405.78	4281.87	73.5025	55.5503	24.7664	46.2486	79.6048	26.2637	22.1462	25.9856	-1.07757	0.000362296	0.00783907	-0.808751	0.144949	0.369526	-0.654865	0.417819	0.668605	-0.435077	0.0973015	0.25973	NA	NA	down	noreg	noreg	noreg	noreg	1
ENSG00000140598	EFTUD1	chr15:82422571-82555104|-	749.06	805.42	574.1	618.5	563.65	450.33	257.76	308.92	12.1374	18.1722	13.0467	13.4463	8.28053	9.37046	5.00182	7.86988	-0.392484	0.00350624	0.0481974	-0.805148	0.00193427	0.0136546	-0.616396	0.0485859	0.152002	-1.07351	5.86278e-05	0.000608351	0.128677	0.49405	down	down	noreg	down	noreg	1
ENSG00000104327	CALB1	chr8:91070836-91107703|-	232.88	41.19	63.79	76.22	105.56	140.85	88.98	130.93	6.77128	1.16493	2.00487	2.35917	3.18613	3.94314	3.90289	3.59212	-0.982148	0.260508	0.721523	-0.130828	0.73579	0.874932	-0.153443	0.961182	0.989375	0.65135	0.129258	0.319039	NA	NA	noreg	noreg	noreg	noreg	noreg	0
ENSG00000111266	DUSP16	chr12:12628829-12715317|-	504.38	528.56	303.84	260.25	1152.49	972.02	621.01	567.71	7.84487	9.86107	6.00426	5.09023	17.6447	21.054	13.1104	10.5927	-0.881241	1.73309e-06	7.64913e-05	-0.802567	0.000102397	0.00111066	1.04037	6.40185e-13	6.2098e-11	1.07542	0.00160522	0.0102768	0.918244	0.973382	down	down	up	up	noreg	1
ENSG00000106025	TSPAN12	chr7:120427376-120498456|-	563.41	988.47	318.11	401.81	441.63	271.5	210.98	190.26	15.8938	29.3022	10.0992	12.167	13.3418	8.68968	6.90228	7.62046	-1.11874	0.00222773	0.0342724	-0.79431	0.0303223	0.118968	-1.12179	0.0365126	0.123196	-0.843366	0.00432762	0.0234545	0.409769	0.798552	down	noreg	noreg	down	noreg	1
ENSG00000137959	IFI44L	chr1:79085607-79108484|+	485.07	59.49	189.69	88.2	68.76	50.04	2218.02	745.7	12.3968	1.97611	6.55697	2.82564	1.63176	1.92468	74.961	25.0361	-0.977187	0.332549	0.792387	4.67903	4.8386e-14	2.38397e-12	-2.19656	0.0535156	0.163768	3.41482	2.13708e-08	4.84067e-07	NA	NA	noreg	up	noreg	up	noreg	0
ENSG00000148408	CACNA1B	chr9:140772241-141019076|+	78.34	70.93	31.89	44.65	307.98	530.02	190.8	467.47	0.734793	0.472094	0.217673	0.517223	2.0979	3.45642	1.76723	3.73605	-0.976046	0.00812394	0.0907551	-0.316624	0.585417	0.812545	2.489	5.00261e-10	2.50329e-08	3.10438	1.13203e-10	3.84851e-09	0.702078	0.917651	noreg	noreg	up	up	noreg	0
ENSG00000116117	PARD3B	chr2:205410516-206484886|+	988.38	1180.67	407.08	353.9	733.14	684.77	412.78	385.63	12.5323	22.9459	6.43708	6.90092	12.5299	10.2389	6.75351	6.00901	-1.51953	1.47079e-14	2.49716e-12	-0.793528	1.03476e-05	0.000147781	-0.613304	0.0206407	0.0794182	0.0693026	0.926959	0.971228	0.00464485	0.0650515	down	down	noreg	noreg	noreg	1
ENSG00000156869	FRRS1	chr1:100174259-100232187|-	118.05	209.36	78.9	89.29	90.07	22.24	51.37	66.49	2.72018	5.45211	2.10988	2.50876	2.45356	0.549386	1.27987	2.31363	-0.970814	0.0181	0.157631	0.104237	0.897867	0.956595	-1.54365	0.0982543	0.257907	-0.513031	0.21065	0.445599	0.135971	0.506468	noreg	noreg	noreg	noreg	noreg	0
ENSG00000163545	NUAK2	chr1:205271187-205290883|-	363.8	394.7	216.55	184.03	348.65	213.12	174.29	142.18	6.2607	7.59419	4.21099	3.55609	5.22426	4.11838	3.7495	2.76918	-0.929448	5.11702e-06	0.000207835	-0.792205	0.0428028	0.154755	-0.433167	0.52834	0.760454	-0.339997	0.33072	0.59242	0.709738	0.921003	down	noreg	noreg	noreg	noreg	0
ENSG00000104313	EYA1	chr8:72109668-72274467|-	76.19	49.19	208.99	229.76	70.7	309.49	110.08	104.34	1.01352	0.880931	3.7951	4.45908	1.04851	5.83774	4.00425	2.35667	1.79591	3.20275e-08	2.02547e-06	-0.792169	0.307857	0.590589	1.6003	0.0328978	0.114135	-1.03303	0.00195308	0.0121254	NA	NA	up	noreg	noreg	down	noreg	1
ENSG00000198586	TLK1	chr2:171847333-172087824|-	1080.67	1276.77	746.17	844.99	792.21	889.55	486.17	463.38	12.8918	22.0499	15.0922	19.2281	10.3099	17.3857	12.4901	7.92605	-0.577538	0.000746216	0.0143648	-0.789832	2.02092e-05	0.000269916	-0.487249	0.190496	0.406809	-0.744774	0.00371824	0.0207053	0.335287	0.748923	down	down	noreg	down	noreg	0
ENSG00000110013	SIAE	chr11:124503009-124565603|-	144.88	179.62	82.25	76.22	309.91	382.69	198.14	193.33	2.39854	3.06968	1.35687	1.19227	5.25731	7.64479	4.70623	3.56966	-1.04272	0.000148573	0.00377868	-0.788445	0.00152541	0.0112187	1.09384	3.07873e-06	5.33769e-05	1.3046	0.000700871	0.00513721	0.572166	0.884058	down	down	up	up	noreg	1
ENSG00000110090	CPT1A	chr11:68522088-68611878|-	83.71	48.05	22.66	22.87	95.88	231.65	122.92	62.4	0.985475	0.749406	0.40652	0.42922	1.88752	3.98713	2.07749	0.82651	-1.54363	0.00235782	0.0357486	-0.785268	0.231855	0.498497	1.31376	0.0230783	0.0866121	2.02512	0.000622873	0.00464403	0.496425	0.848956	down	noreg	noreg	up	noreg	0
ENSG00000138641	HERC3	chr4:89442199-89629693|+	316.58	99.53	113.31	101.27	459.06	328.02	308.21	143.21	11.0604	2.21294	2.19413	1.96424	12.2976	6.14406	1.93436	2.65794	-0.96595	0.131555	0.53525	-0.764686	0.130536	0.34557	0.919526	0.0994026	0.260235	1.07296	0.0331601	0.117073	NA	NA	noreg	noreg	noreg	noreg	noreg	1
ENSG00000041353	RAB27B	chr18:52385091-52562747|+	20.39	50.34	24.34	11.98	110.41	391.96	46.78	46.03	0.166225	0.43871	0.66875	0.104688	0.928387	4.84303	0.456554	0.802624	-0.964864	0.224747	0.681825	-2.40222	0.000786682	0.0064655	2.82836	0.000271188	0.00241958	1.35361	0.06807	0.200499	0.102524	0.437613	noreg	down	up	noreg	noreg	0
ENSG00000134072	CAMK1	chr3:9799026-9811676|-	181.36	237.97	103.24	119.78	141.4	164.94	82.56	91.04	8.27394	13.0786	6.71636	7.75464	5.23075	10.1984	4.44395	4.85977	-0.921338	0.000803376	0.0152472	-0.785048	0.00683683	0.0380031	-0.452972	0.456935	0.7047	-0.361432	0.314844	0.575935	0.696952	0.916128	down	down	noreg	noreg	noreg	0
ENSG00000109099	PMP22	chr17:15133095-15168643|-	500.09	114.41	139.33	178.58	87.16	151.96	426.54	635.22	17.7337	4.35778	5.55865	7.09454	2.6065	6.50556	19.8574	25.475	-0.964299	0.195251	0.64084	2.18374	5.20873e-07	1.01043e-05	-1.36163	0.173047	0.381132	1.73977	1.95881e-08	4.45805e-07	NA	NA	noreg	up	noreg	up	noreg	0
ENSG00000143367	TUFT1	chr1:151512781-151556059|+	252.19	854.61	250.12	322.32	283.76	391.96	372.42	539.07	4.74384	19.3611	5.58943	7.2665	5.36889	8.67378	9.73946	11.8803	-0.96115	0.127917	0.527396	0.465153	0.182677	0.429224	-0.711903	0.487287	0.728676	0.671112	0.0257229	0.0967354	NA	NA	noreg	noreg	noreg	noreg	noreg	0
ENSG00000102383	ZDHHC15	chrX:74588262-74743337|-	215.7	193.35	125.9	120.87	251.8	266.86	148.6	145.25	2.59048	2.72776	1.92007	1.60933	3.91696	4.80749	3.1058	2.20745	-0.738695	0.000728864	0.0141173	-0.784922	0.000472081	0.00420637	0.342531	0.0207119	0.0796435	0.251942	0.550245	0.779449	0.761216	0.922847	down	down	noreg	noreg	noreg	1
ENSG00000113739	STC2	chr5:172741716-172756506|-	71.9	33.18	29.38	25.04	71.67	108.41	189.88	595.33	1.31145	0.39736	0.355041	0.873892	0.743132	1.68402	4.04978	11.2796	-0.958877	0.108936	0.482266	2.15553	0.0011819	0.00906814	0.777167	0.11797	0.294147	3.85083	7.9732e-12	3.32746e-10	0.00731345	0.0880142	noreg	up	noreg	up	noreg	0
ENSG00000147174	ACRC	chrX:70798261-70833433|+	48.29	44.62	20.98	27.22	40.68	66.72	51.37	55.24	1.04369	1.18932	0.614769	0.786408	0.711751	1.8435	1.44746	1.695	-0.958418	0.0243121	0.19115	0.0236063	0.962886	0.989628	0.208975	0.39359	0.643231	1.145	0.0380672	0.129925	0.114062	0.461702	noreg	noreg	noreg	noreg	noreg	0
ENSG00000105767	CADM4	chr19:44126520-44143991|-	834.92	882.07	625.3	672.95	1523.41	2047.82	804.47	1221.35	24.0706	31.473	20.3605	21.9169	33.0856	66.4131	28.0153	39.2821	-0.413496	0.00119798	0.0211992	-0.784703	0.020834	0.0901569	1.05654	1.24963e-06	2.53194e-05	0.641937	0.0368742	0.127058	0.264339	0.684886	down	noreg	up	noreg	noreg	0
ENSG00000118407	FILIP1	chr6:76001575-76203454|-	89.07	310.04	120.02	87.11	482.3	154.74	168.78	176.96	0.841114	4.80428	1.63199	1.03166	3.88568	1.98899	2.30738	2.2188	-0.951818	0.168714	0.599934	-0.846466	0.179102	0.424049	0.6746	0.272655	0.514442	0.739122	0.102991	0.270482	NA	NA	noreg	noreg	noreg	noreg	noreg	0
ENSG00000188290	HES4	chr1:934342-935552|-	356.29	479.36	181.3	211.25	1291.95	1198.11	596.24	820.37	33.8778	38.7564	15.277	16.5477	85.078	93.514	50.1051	65.9244	-1.10046	1.91446e-05	0.000658392	-0.779982	0.00245081	0.0166627	1.57521	6.82445e-17	1.34463e-14	1.85152	1.17488e-10	3.96588e-09	0.506562	0.852887	down	down	up	up	noreg	0
ENSG00000072041	SLC6A15	chr12:85253492-85307394|-	1074.23	260.85	445.69	249.36	556.87	1053.56	706.32	750.81	27.2882	7.21152	11.059	7.91246	11.2139	26.8244	12.334	13.8529	-0.949075	0.200447	0.650381	-0.110148	0.784862	0.903192	0.270526	0.549544	0.780143	1.06795	0.0186257	0.0752923	NA	NA	noreg	noreg	noreg	noreg	noreg	0
ENSG00000128655	PDE11A	chr2:178492797-178973066|-	24.68	11.44	5.88	13.07	67.79	123.24	23.85	39.89	1.00432	0.399908	0.13288	0.255606	1.94398	4.33627	0.79454	0.969031	-0.947906	0.267332	0.729531	-1.55075	0.00692601	0.0384208	2.40282	0.000172117	0.00165175	1.75066	0.0245815	0.0933713	0.326047	0.743965	noreg	down	up	noreg	noreg	0
ENSG00000258643	BCL2L2-PABPN1	chr14:23776044-23794578|+	124.49	53.77	37.77	55.53	56.17	118.61	50.45	53.19	8.18119	4.0499	2.20202	3.31025	4.59957	8.40576	7.23953	3.92901	-0.947757	0.108834	0.482189	-0.719773	0.191763	0.444018	-0.0284353	0.793795	0.898864	0.151598	0.750644	0.873264	0.696659	0.916128	noreg	noreg	noreg	noreg	noreg	1
ENSG00000144057	ST6GAL2	chr2:107418056-107503564|-	393.85	431.31	1350.48	988.73	1005.28	1206.45	738.42	532.93	3.32322	4.7891	15.1937	9.29167	7.8929	12.7539	14.0279	10.0158	1.49604	1.98749e-09	1.6007e-07	-0.763103	0.00819401	0.0439291	1.42243	1.18144e-13	1.35436e-11	-0.879655	0.0149898	0.0636034	4.6352e-10	1.06259e-07	up	down	up	noreg	reg	0
ENSG00000197147	LRRC8B	chr1:89990395-90063423|+	374.53	321.48	579.98	553.17	729.26	458.67	349.49	336.54	3.43953	3.03358	5.61755	5.53226	6.29931	4.11469	3.63969	2.9725	0.693554	7.98976e-05	0.00223074	-0.756971	0.0250025	0.103275	0.77127	0.003984	0.0216981	-0.723997	0.0117688	0.0524656	8.77141e-05	0.00337879	up	noreg	up	noreg	reg	1
ENSG00000120669	SOHLH2	chr13:36742345-36871979|-	55.8	56.06	34.41	23.96	28.09	38.92	61.46	29.66	1.33415	1.73305	1.13585	0.745172	0.631135	1.21979	2.12433	0.927753	-0.945475	0.0267526	0.204951	0.480426	0.442875	0.720311	-0.739426	0.273759	0.515766	0.642624	0.376953	0.63842	0.043301	0.269743	noreg	noreg	noreg	noreg	noreg	0
ENSG00000197977	ELOVL2	chr6:10980992-11044547|-	567.7	924.4	322.3	459.52	380.61	506.86	122.92	208.67	8.51994	15.016	5.28872	7.4937	5.60436	8.26942	2.20277	3.43174	-0.94406	0.00885732	0.0963771	-1.38742	0.000516935	0.00453851	-0.749578	0.16602	0.371586	-1.23744	0.000217671	0.00188444	0.592726	0.888857	noreg	down	noreg	down	noreg	0
ENSG00000176485	PLA2G16	chr11:63340667-63384355|-	75.12	66.36	13.43	21.78	75.54	75.98	47.7	39.89	4.49781	4.18222	0.909709	1.50786	3.59524	4.6207	2.83862	2.09706	-2.0201	6.37287e-06	0.000253382	-0.755326	0.0415974	0.151432	0.0989774	0.351258	0.604223	1.31493	0.0331866	0.117123	0.0133209	0.130149	down	noreg	noreg	noreg	noreg	0
ENSG00000131941	RHPN2	chr19:33469499-33555794|-	166.34	210.51	78.06	119.78	294.42	369.72	100.9	121.73	3.25106	3.92756	1.47007	2.2479	4.58219	6.93912	2.3727	2.30265	-0.942198	0.00625378	0.0740784	-1.54285	1.027e-07	2.26508e-06	0.817499	0.000323541	0.0028081	0.170318	0.645265	0.826357	0.167805	0.559987	noreg	down	up	noreg	noreg	0
ENSG00000198597	ZNF536	chr19:30719197-31204445|+	671.8	545.72	241.73	398.54	1746.16	2026.5	354.08	648.52	11.5318	9.73145	4.56805	6.9825	25.3805	35.5538	6.21999	11.0428	-0.940924	0.00471884	0.0600076	-1.87912	1.12435e-06	2.02289e-05	1.63165	1.1211e-12	1.01462e-10	0.646994	0.0710476	0.207158	0.0687284	0.353767	noreg	down	up	noreg	noreg	0
ENSG00000101333	PLCB4	chr20:9049410-9461889|+	145.95	143.01	636.21	407.25	557.84	871.94	540.29	286.41	2.59077	3.98225	17.0476	9.97388	7.68987	23.233	15.8469	7.79687	1.84602	2.14105e-08	1.42078e-06	-0.75386	0.108461	0.302673	2.30687	3.74895e-12	3.00472e-10	-0.335945	0.419434	0.677912	1.91448e-06	0.000141687	up	noreg	up	noreg	reg	0
ENSG00000105963	ADAP1	chr7:937540-995043|-	51.51	45.76	26.02	25.04	119.12	415.12	64.21	116.61	2.08675	2.13393	1.08823	1.4683	4.73709	16.4821	3.22723	4.47323	-0.939349	0.0213713	0.175622	-1.53077	0.0387062	0.143268	2.45738	0.000285197	0.00253143	1.82418	0.000950498	0.0066112	0.322358	0.741775	noreg	noreg	up	up	noreg	0
ENSG00000127948	POR	chr7:75528518-75616173|+	1407.98	2996.3	1086.93	1227.2	2081.26	1866.2	1434.65	1242.83	54.8591	115.078	37.3865	45.8254	73.0592	65.6173	55.2225	49.6262	-0.937949	0.0257243	0.19926	-0.524759	0.00655442	0.0367238	-0.157984	0.844361	0.921434	0.210403	0.454098	0.708273	0.411326	0.799572	noreg	down	noreg	noreg	noreg	0
ENSG00000175348	TMEM9B	chr11:8968841-8986558|-	450.73	564.02	229.98	276.58	635.32	1029.47	453.14	513.5	15.6921	21.7374	9.18574	10.6912	20.3273	36.9419	18.7008	19.6375	-1.01308	8.92145e-06	0.000338979	-0.750235	0.0299277	0.11783	0.714216	0.0102746	0.0460203	0.932249	0.000612113	0.00457813	0.607149	0.89431	down	noreg	up	up	noreg	1
ENSG00000156587	UBE2L6	chr11:57319129-57335757|-	656.77	660.12	500.24	497.63	621.76	656.97	315.55	428.6	25.6221	33.1885	27.8814	24.4935	21.8158	34.1246	19.6559	22.0378	-0.409878	0.0013806	0.0235256	-0.747338	0.00398372	0.0245742	-0.0424292	0.286772	0.532017	-0.423269	0.119948	0.302001	0.188271	0.589854	down	down	noreg	noreg	noreg	1
ENSG00000068079	IFI35	chr17:41158742-41166473|+	10.73	9.15	5.04	5.44	15.5	26.87	13.76	15.34	0.870197	0.682456	0.627495	0.327586	2.50049	2.5523	1.96309	2.16292	-0.934447	0.274391	0.738213	-0.507724	0.460485	0.73437	1.09134	0.090196	0.242372	1.47346	0.156859	0.364875	0.861763	0.953964	noreg	noreg	noreg	noreg	noreg	0
ENSG00000203805	PPAPDC1A	chr10:122216466-122349367|+	13.95	3.43	5.88	3.27	7.75	98.22	21.1	16.37	0.976076	0.270028	0.363381	0.217111	0.534278	5.95133	1.70843	1.02499	-0.934383	0.443915	0.863734	-1.46551	0.240551	0.510904	2.60787	0.0655948	0.190617	2.03493	0.0537738	0.167769	0.404134	0.79317	noreg	noreg	noreg	noreg	noreg	0
ENSG00000091409	ITGA6	chr2:173292082-173371181|+	1511.01	2857.87	972.79	1333.91	864.85	1299.11	568.72	452.12	21.9386	41.2323	16.1586	22.1035	11.6779	19.3371	13.1291	7.41279	-0.932558	0.0186103	0.160664	-1.04865	0.0015929	0.0116082	-1.01359	0.0813221	0.223967	-1.17606	3.96633e-05	0.000433998	0.975892	0.992307	noreg	down	noreg	down	noreg	0
ENSG00000140945	CDH13	chr16:82660408-83830204|+	77.27	28.6	15.95	40.29	223.72	239.07	39.44	66.49	1.62165	0.952107	0.978815	1.953	3.55329	8.75835	2.35262	1.30524	-0.930367	0.247947	0.705542	-2.09417	5.58025e-08	1.28393e-06	2.12806	0.000144019	0.00142949	0.913555	0.12955	0.319565	0.150263	0.53065	noreg	down	up	noreg	noreg	0
ENSG00000168546	GFRA2	chr8:21547915-21669869|-	59.02	61.78	22.66	41.38	39.71	274.28	37.61	57.28	1.60158	2.1676	0.694752	1.25024	2.39186	10.9627	1.96021	1.94791	-0.929661	0.0472302	0.295518	-1.69387	0.0829752	0.250599	1.37804	0.101189	0.263371	0.567298	0.313566	0.574646	NA	NA	noreg	noreg	noreg	noreg	noreg	0
ENSG00000139574	NPFF	chr12:53900472-53902004|-	23.61	16.02	10.07	10.89	28.09	13.9	20.18	23.53	1.16248	0.817115	0.522202	0.858167	2.01586	1.41239	2.04158	1.21296	-0.929639	0.152011	0.575161	0.092659	0.891608	0.954289	0.0834148	0.698978	0.839812	1.06016	0.199748	0.430631	0.273169	0.694956	noreg	noreg	noreg	noreg	noreg	0
ENSG00000162433	AK4	chr1:65613232-65697828|+	885.36	632.67	329.86	179.67	644.04	489.25	328.39	333.47	7.99821	8.43042	3.79371	3.28232	6.11224	8.6578	7.9882	6.6652	-1.58074	0.0001411	0.00362285	-0.741054	0.00358458	0.0225771	-0.421677	0.528466	0.760552	0.377364	0.509486	0.748087	0.0790648	0.382465	down	down	noreg	noreg	noreg	0
ENSG00000162981	FAM84A	chr2:14772810-14790933|+	76.19	96.1	57.07	33.76	271.17	511.49	103.65	100.24	1.19279	1.55174	0.979902	0.521726	3.65156	8.05907	1.79078	1.46054	-0.929118	0.0394173	0.263968	-1.90605	1.36474e-05	0.00018954	2.18351	3.20289e-07	7.94006e-06	1.1666	0.0372954	0.128046	0.0717389	0.361929	noreg	down	up	noreg	noreg	0
ENSG00000157399	ARSE	chrX:2852699-2886286|-	32.19	65.21	40.29	10.89	10.65	7.41	15.59	17.39	1.14778	3.37885	2.33066	0.393452	0.286559	0.563727	0.674525	1.07178	-0.92854	0.288654	0.749823	0.903062	0.222687	0.486304	-2.43073	0.00224311	0.013691	-0.633755	0.39951	0.65736	0.0405152	0.259667	noreg	noreg	down	noreg	noreg	0
ENSG00000240694	PNMA2	chr8:26362202-26371608|-	3185.13	2448.29	1118.83	1869.66	2383.42	2568.57	1187.9	2197.2	40.3892	32.622	16.4811	25.9833	30.3706	37.7221	17.8928	29.7497	-0.928511	0.00551356	0.0671243	-0.516073	0.176944	0.420402	-0.186003	0.89459	0.950137	0.179782	0.599566	0.808393	0.431976	0.811948	noreg	noreg	noreg	noreg	noreg	0
ENSG00000135298	BAI3	chr6:69345259-70099403|+	711.5	426.74	307.2	295.09	1212.53	1272.24	480.66	730.35	11.7684	4.53202	4.01412	4.5228	21.2423	29.7028	7.80743	14.2037	-0.928454	0.0058233	0.0701494	-1.00353	0.000821674	0.00669567	1.12631	0.000376726	0.00319112	1.00769	0.00286748	0.0166328	0.775915	0.922847	noreg	down	up	up	noreg	1
ENSG00000101670	LIPG	chr18:47087069-47119272|+	1259.89	2510.07	890.53	1105.24	1046.92	665.31	600.83	782.52	21.0472	42.9202	15.5456	18.9688	15.9389	10.8955	11.0966	13.2518	-0.927915	0.0213088	0.175289	-0.273553	0.43655	0.714923	-1.13867	0.0440919	0.14138	-0.528781	0.0264374	0.0988848	0.190899	0.59442	noreg	noreg	noreg	noreg	noreg	0
ENSG00000136247	ZDHHC4	chr7:6617065-6629005|+	525.85	661.27	345.8	402.9	544.28	548.56	301.79	337.56	27.8734	41.6697	19.5296	25.8556	29.1865	31.2419	18.9319	20.9252	-0.67551	0.00171087	0.0278678	-0.739029	8.32791e-05	0.000929603	-0.119379	0.574688	0.788501	-0.227787	0.362936	0.625115	0.754735	0.922847	down	down	noreg	noreg	noreg	0
ENSG00000174721	FGFBP3	chr10:93666346-93669240|-	5763.93	9789.74	2078.18	2744.05	2730.13	2713.13	1147.54	2050.92	166.395	257.305	55.2729	72.5075	65.8169	71.617	33.0222	54.5455	-1.70048	7.12322e-07	3.39859e-05	-0.7342	0.0443183	0.158649	-1.51471	5.74078e-05	0.000664953	-0.592325	0.0433969	0.143244	0.0379443	0.249875	down	noreg	down	noreg	noreg	1
ENSG00000128739	SNRPN	chr15:25068794-25223870|+	1874.81	788.26	370.15	363.7	1782	1523.35	1042.05	906.29	76.7202	38.3652	17.6366	16.6747	68.0605	71.6978	31.9367	42.6122	-1.87039	8.56354e-05	0.00236987	-0.727252	0.000484101	0.0042955	0.311715	0.325269	0.575406	1.40871	3.12305e-06	4.51233e-05	NA	NA	down	down	noreg	up	noreg	1
ENSG00000129158	SERGEF	chr11:17809595-18034709|-	247.9	283.73	144.37	180.76	162.7	195.52	97.23	114.57	19.5055	24.3286	10.8103	13.7932	10.9828	15.1734	7.68476	9.35009	-0.720619	0.00196036	0.0310723	-0.724051	0.0133469	0.0642732	-0.56957	0.197141	0.415875	-0.618297	0.0642485	0.191831	0.997788	0.999276	down	noreg	noreg	noreg	noreg	0
ENSG00000158113	LRRC43	chr12:122652285-122688018|+	7.51	5.72	5.88	1.09	17.43	8.34	45.86	24.55	0.921463	0.625063	0.855516	0.0369701	0.768644	0.435773	3.92889	1.8612	-0.925832	0.48556	0.885666	1.48724	0.0511604	0.176166	0.961733	0.220193	0.447127	3.33784	0.00152086	0.00980924	0.280126	0.702537	noreg	noreg	noreg	up	noreg	0
ENSG00000204624	PTCHD2	chr1:11539223-11597641|+	143.8	137.29	211.51	307.07	830.95	785.77	379.76	578.96	2.17242	1.77376	3.05713	4.27308	10.6618	10.9074	6.69932	7.88663	0.870974	0.00306672	0.0437512	-0.720467	0.0186753	0.0835032	2.52396	2.21309e-45	4.18606e-42	0.886538	0.00439056	0.0237282	4.89867e-05	0.00210721	up	noreg	up	up	reg	0
ENSG00000243789	JMJD7	chr15:42120283-42129779|+	148.1	156.74	39.45	123.05	209.19	31.5	157.78	0	9.72244	8.25721	3.07473	6.76391	9.13779	2.3415	1.54692	0.00552735	-0.92503	0.137439	0.544727	-0.56712	0.862024	0.939579	-0.340805	0.881877	0.941934	-0.0425291	0.973267	0.997965	NA	NA	noreg	noreg	noreg	noreg	noreg	0
ENSG00000077063	CTTNBP2	chr7:117350705-117514193|-	99.8	100.68	326.5	180.76	154.96	235.36	151.35	79.79	1.42512	2.75381	4.776	3.85114	3.01022	4.1454	3.37058	1.24638	1.33389	0.0012453	0.021852	-0.719338	0.152322	0.381568	0.961176	0.00215015	0.0132261	-1.13395	0.0262001	0.0981899	0.000984391	0.0213432	up	noreg	up	noreg	reg	0
ENSG00000101040	ZMYND8	chr20:45837859-45985567|-	1752.47	1515.88	1209.48	1159.69	1654.16	1718.87	896.2	1104.74	16.8533	22.0801	17.2617	16.6411	12.9651	25.89	15.0549	15.8728	-0.473801	0.00194691	0.0309111	-0.719329	0.000371469	0.00345275	0.0454814	0.192649	0.409801	-0.243705	0.298545	0.558439	0.250376	0.667977	down	down	noreg	noreg	noreg	1
ENSG00000133639	BTG1	chr12:92536286-92539673|-	1066.72	1037.66	673.14	679.48	2139.36	2253.53	1294.31	1311.36	30.2002	29.4278	19.6645	19.967	61.6942	66.8981	40.3894	38.029	-0.647463	2.25658e-08	1.48179e-06	-0.718841	3.17302e-07	6.42539e-06	1.06177	3.50706e-15	5.26476e-13	0.945893	0.00051317	0.00394726	0.441737	0.817945	down	down	up	up	noreg	1
ENSG00000163590	PPM1L	chr3:160473390-160796695|+	1484.18	1594.82	772.19	999.62	1482.74	2280.4	1053.06	1181.45	13.8364	17.746	9.92543	12.3924	15.6353	24.4979	13.2712	13.6136	-0.808783	2.83061e-05	0.000913952	-0.717863	0.0217505	0.093176	0.289473	0.107482	0.274583	0.33474	0.155599	0.363096	0.868028	0.956393	down	noreg	noreg	noreg	noreg	1
ENSG00000109794	FAM149A	chr4:187025573-187093821|+	46.15	59.49	31.06	25.04	35.83	152.89	44.95	74.67	1.27761	2.05848	1.46442	1.22296	0.890018	4.71713	1.20979	3.0479	-0.920744	0.0330301	0.237257	-0.625477	0.457037	0.732755	0.837169	0.204999	0.427392	1.09238	0.0763111	0.217751	0.861182	0.953899	noreg	noreg	noreg	noreg	noreg	0
ENSG00000259399	TGIF2-C20orf24	chr20:35202956-35240787|+	38.63	66.36	24.34	31.58	44.55	22.24	35.77	46.03	2.8754	5.68012	2.14855	2.75418	3.12223	1.89861	3.85935	3.93674	-0.919685	0.0719596	0.381048	0.326923	0.586692	0.813702	-0.652568	0.502277	0.741132	0.548855	0.350831	0.611613	0.0896301	0.407465	noreg	noreg	noreg	noreg	noreg	1
ENSG00000082196	C1QTNF3	chr5:33987279-34124633|-	623.5	1412.92	174.58	153.54	226.62	228.87	136.68	134	26.2233	52.5016	8.56382	7.06461	9.171	8.79472	6.84092	5.2166	-2.6413	1.72569e-08	1.19994e-06	-0.716057	0.00174682	0.0125298	-2.16052	4.01279e-05	0.000487488	-0.277636	0.396825	0.654749	0.000137788	0.00486869	down	down	down	noreg	reg	1
ENSG00000185585	OLFML2A	chr9:127539437-127577164|+	67.61	61.78	35.25	33.76	87.16	137.14	353.16	453.15	0.593202	0.625208	0.352609	0.418679	0.704967	1.91035	4.10909	4.98014	-0.916393	0.00993806	0.104341	1.87955	3.5577e-07	7.13253e-06	0.793733	0.0222027	0.0841275	3.54649	7.2463e-23	1.10561e-20	6.10658e-08	6.79239e-06	noreg	up	noreg	up	reg	0
ENSG00000205726	ITSN1	chr21:35014706-35272165|+	3559.66	5120.82	2484.42	2448.96	3020.68	2760.38	1697	1743.03	44.1113	73.5135	35.7315	41.1007	30.1259	29.0808	31.5416	28.3903	-0.824249	0.000698943	0.0136784	-0.714197	1.7141e-06	2.96502e-05	-0.586442	0.14131	0.331993	-0.520156	0.0333287	0.117516	0.736754	0.922847	down	down	noreg	noreg	noreg	1
ENSG00000082781	ITGB5	chr3:124480795-124606674|-	1339.3	2219.48	1023.98	872.22	404.82	819.13	598.08	597.38	25.5615	65.1489	31.2038	26.7451	9.65835	19.7106	20.9944	16.6817	-0.916013	0.00499442	0.0627081	0.000353624	0.999663	0.999818	-1.53984	0.00996571	0.0449241	-0.665554	0.0216198	0.0844425	0.0702039	0.3577	noreg	noreg	down	noreg	noreg	0
ENSG00000141526	SLC16A3	chr17:80186273-80219005|+	26.83	44.62	26.02	11.98	44.55	74.13	448.56	1051.54	1.278	1.55529	1.75966	0.610082	1.64616	3.0374	17.3331	37.2351	-0.914361	0.188597	0.630473	3.69172	7.58157e-11	2.61817e-09	0.732112	0.0942506	0.250457	5.30302	1.15827e-22	1.73942e-20	8.90983e-06	0.00052835	noreg	up	noreg	up	reg	0
ENSG00000134363	FST	chr5:52776239-52782964|+	892.87	1192.11	219.9	901.62	5.81	19.46	146.77	227.08	25.2441	35.1621	6.78074	27.6592	0.29221	0.612528	3.98456	6.76831	-0.913051	0.180474	0.618853	3.91966	4.69878e-09	1.27379e-07	-6.36648	1.14405e-28	7.46199e-26	-1.58492	0.00394992	0.0217411	NA	NA	noreg	up	down	down	noreg	1
ENSG00000143473	KCNH1	chr1:210856555-211307457|-	51.51	20.59	24.34	14.16	114.28	100.07	247.67	295.62	0.908758	0.440322	0.522861	0.302149	1.91229	2.15223	5.79166	6.36813	-0.912413	0.227162	0.685413	1.37597	3.00487e-07	6.12023e-06	1.57183	0.00455646	0.024223	3.81892	1.42295e-16	1.14993e-14	0.0052841	0.0707482	noreg	up	up	up	noreg	0
ENSG00000105939	ZC3HAV1	chr7:138728266-138794465|-	341.26	344.36	201.44	236.29	162.7	88.95	94.48	55.24	3.4919	3.43925	2.08122	2.30278	1.43393	1.02884	1.35064	0.649992	-0.658274	0.000326766	0.00724499	-0.712385	0.193085	0.446012	-1.44595	0.00194091	0.0122127	-1.5478	0.00029492	0.0024605	0.85897	0.953349	down	noreg	down	down	noreg	0
ENSG00000130822	PNCK	chrX:152935185-152954465|-	48.29	18.31	15.11	20.69	92.01	189.96	65.13	74.67	2.86628	1.00141	1.6074	1.22524	4.15501	10.6366	4.06993	4.79927	-0.909066	0.215225	0.668929	-0.978255	0.0581806	0.193693	2.08196	0.00239471	0.0144117	1.96544	0.00027315	0.0023051	0.665444	0.911983	noreg	noreg	up	up	noreg	0
ENSG00000152492	CCDC50	chr3:191046866-191116459|+	2622.8	2491.77	1765.95	2056.95	2716.58	2754.82	1575.92	1718.48	20.217	22.2693	17.1314	20.6167	20.791	23.7566	16.092	16.5077	-0.430884	0.00194539	0.0309111	-0.69744	1.51462e-06	2.65106e-05	0.0972981	0.0395705	0.130944	-0.214656	0.304691	0.565389	0.1217	0.478191	down	down	noreg	noreg	noreg	1
ENSG00000036565	SLC18A1	chr8:20002366-20040717|-	37.56	32.03	6.71	7.62	45.52	69.5	28.44	40.92	0.998197	0.886496	0.369187	0.189924	1.3124	2.25832	0.94668	1.13972	-2.29014	9.73075e-05	0.00263864	-0.696488	0.174024	0.415981	0.724774	0.0649284	0.189087	2.2742	0.00343002	0.0193485	0.0412259	0.261547	down	noreg	noreg	up	noreg	0
ENSG00000175497	DPP10	chr2:115199876-116603328|+	780.19	252.84	237.53	319.05	577.21	1181.43	485.25	443.94	16.6219	5.31865	4.79079	8.13322	13.9446	26.1576	12.0045	12.1222	-0.905707	0.134031	0.539964	-0.885795	0.0452236	0.160898	0.767591	0.175609	0.38543	0.739381	0.00839321	0.0401091	NA	NA	noreg	noreg	noreg	up	noreg	0
ENSG00000178568	ERBB4	chr2:212240446-213403565|-	1458.42	2734.31	863.67	1393.8	2541.28	4701.64	1163.13	2424.28	28.433	50.1755	15.0303	15.3877	35.406	60.572	28.179	45.0983	-0.905502	0.0347072	0.243882	-0.981558	0.0609304	0.200514	0.788681	0.0361929	0.122491	0.668233	0.0681948	0.200805	0.892033	0.96455	noreg	noreg	noreg	noreg	noreg	1
ENSG00000137691	C11orf70	chr11:101918174-101955291|+	78.34	84.66	53.72	33.76	130.74	52.82	29.35	20.46	5.06315	6.24996	3.89868	2.13212	7.329	4.60012	2.52382	1.30904	-0.904117	0.0287736	0.214844	-1.84526	0.00627445	0.0355157	0.17138	0.512919	0.750983	-0.812363	0.192934	0.421396	0.355081	0.754791	noreg	down	noreg	noreg	noreg	0
ENSG00000185015	CA13	chr8:86132816-86196302|+	59.02	89.24	39.45	40.29	91.04	84.32	33.94	107.4	1.97418	3.92151	1.22734	1.50121	3.52698	2.97033	1.7006	4.85786	-0.904034	0.0267935	0.205128	-0.279718	0.681136	0.843487	0.242174	0.207371	0.430468	0.825876	0.235293	0.479588	0.472319	0.836079	noreg	noreg	noreg	noreg	noreg	1
ENSG00000110660	SLC35F2	chr11:107661717-107799019|-	193.17	358.09	168.71	127.4	24.21	31.5	64.21	82.86	4.37289	8.40047	3.82	2.59483	0.608014	0.727481	1.77443	1.67247	-0.903294	0.0359327	0.249151	1.43403	0.00127312	0.00967513	-3.30655	3.15253e-10	1.65639e-08	-1.00966	0.0141569	0.060688	2.59668e-05	0.00126786	noreg	up	down	noreg	reg	0
ENSG00000104044	OCA2	chr15:28000021-28344504|-	9.66	32.03	12.59	9.8	25.18	98.22	75.22	122.75	0.181837	0.670006	0.301107	0.208609	0.700315	2.0666	1.75205	2.5736	-0.903089	0.317291	0.77829	0.714344	0.371782	0.655754	1.56551	0.0783643	0.21798	3.14432	9.49813e-08	1.90082e-06	0.523395	0.859883	noreg	noreg	noreg	up	noreg	0
ENSG00000185942	NKAIN3	chr8:63161150-63912211|+	183.51	12.58	54.56	51.18	233.4	82.47	99.99	161.62	17.691	1.58496	4.32807	5.83059	26.7493	7.34782	9.65145	15.7663	-0.903008	0.444651	0.864441	-0.23817	0.716106	0.86331	0.687787	0.497028	0.737877	1.30693	0.00492352	0.0260331	NA	NA	noreg	noreg	noreg	up	noreg	0
ENSG00000139737	SLAIN1	chr13:78272023-78338377|+	820.97	1068.55	388.61	631.57	1330.69	1173.09	552.21	1176.34	33.227	48.5831	18.7185	29.9163	55.4591	64.5487	31.0165	61.7388	-0.902107	0.00637487	0.0752762	-0.502096	0.262562	0.540347	0.406088	0.00198266	0.012416	0.760743	0.0469578	0.152206	0.540167	0.870129	noreg	noreg	up	noreg	noreg	1
ENSG00000143553	SNAPIN	chr1:153631130-153634306|+	723.31	804.28	414.63	508.52	510.39	606.01	271.52	402	43.9794	59.8886	31.6368	38.5123	26.8959	45.5838	23.1641	31.1706	-0.737699	6.94516e-05	0.00197121	-0.69568	0.0273319	0.110352	-0.452408	0.305682	0.550927	-0.454843	0.10117	0.267097	0.905567	0.969509	down	noreg	noreg	noreg	noreg	1
ENSG00000076706	MCAM	chr11:119179241-119192231|-	504.38	464.49	338.25	182.94	888.09	697.74	617.34	731.38	11.6407	13.6083	9.57296	5.56887	25.6311	20.8449	15.1018	21.0974	-0.899853	0.0208198	0.172243	-0.199313	0.42285	0.703807	0.710861	5.18061e-05	0.000608368	1.37171	0.00287575	0.0166706	0.179291	0.577799	noreg	noreg	up	up	noreg	0
ENSG00000130054	FAM155B	chrX:68725084-68752351|+	98.73	143.01	47	83.85	106.53	141.77	46.78	71.6	1.45259	2.31329	0.76803	1.36159	1.50602	2.30333	0.847073	1.17263	-0.898952	0.0481036	0.299096	-1.03542	0.0140543	0.0670062	0.0386632	0.472696	0.717172	-0.144407	0.779556	0.891456	0.902023	0.968121	noreg	noreg	noreg	noreg	noreg	0
ENSG00000109339	MAPK10	chr4:86936276-87515284|-	4909.7	2314.44	1796.17	2114.66	5166.82	2992.96	1123.69	1961.93	183.215	98.7414	80.5996	106.515	217.448	101.317	47.7061	79.4339	-0.897399	0.0336432	0.239991	-1.36969	0.00237872	0.0162129	0.175706	0.478308	0.723082	-0.341916	0.214057	0.449911	0.568686	0.884058	noreg	down	noreg	noreg	noreg	1
ENSG00000221869	CEBPD	chr8:48649471-48651648|-	9.66	4.58	3.36	4.36	98.78	55.6	456.81	594.31	0.31905	0.142545	0.105914	0.136491	2.12505	1.73919	18.4753	18.7274	-0.896819	0.39929	0.837115	2.80159	6.02212e-12	2.43886e-10	3.43902	2.7257e-07	6.92036e-06	7.09043	1.23677e-45	1.38751e-42	0.00193376	0.034719	noreg	up	up	up	reg	0
ENSG00000230185	C9orf147	chr9:115196096-115249484|-	17.17	16.02	9.23	8.71	36.8	5.56	6.42	6.14	1.5311	1.56934	1.13952	1.3574	2.71112	0.722864	0.692346	0.572633	-0.896521	0.17942	0.61741	-1.7183	0.16286	0.39773	0.352128	0.627318	0.820649	-0.514831	0.625813	0.826357	0.825371	0.941527	noreg	noreg	noreg	noreg	noreg	0
ENSG00000249242	TMEM150C	chr4:83405743-83483510|-	85.85	164.75	67.99	67.51	76.51	87.1	73.38	117.63	3.07418	6.13095	2.46573	2.56768	2.96945	3.43914	2.8944	4.22602	-0.895787	0.0497482	0.305956	0.256578	0.542028	0.793822	-0.6151	0.42918	0.679804	0.495432	0.317774	0.579517	0.056782	0.317675	noreg	noreg	noreg	noreg	noreg	0
ENSG00000124479	NDP	chrX:43808022-43832750|-	78.34	12.58	28.54	20.69	289.57	81.54	11.01	18.41	2.77992	0.474591	1.0912	0.962673	8.00391	3.08814	0.476403	0.702202	-0.894779	0.375042	0.819252	-3.62323	6.21676e-06	9.37287e-05	2.02912	0.0446348	0.142709	-0.742648	0.293853	0.553298	NA	NA	noreg	down	noreg	noreg	noreg	0
ENSG00000068781	STON1-GTF2A1L	chr2:48757064-49003654|+	28.98	202.5	78.06	46.82	56.17	78.76	42.2	117.63	0.411154	3.52862	1.36338	0.818247	0.763608	1.38774	1.0465	3.58046	-0.893927	0.361995	0.812686	0.275717	0.683032	0.844448	-0.7786	0.602784	0.809662	0.355981	0.699628	0.837516	NA	NA	noreg	noreg	noreg	noreg	noreg	0
ENSG00000196220	SRGAP3	chr3:9022275-9404737|-	1621.54	1931.18	1150.72	1186.91	3748.97	3958.5	2290.49	2359.84	21.5898	32.4643	21.1195	20.8251	45.2504	62.3836	45.4889	40.5016	-0.613551	9.30833e-05	0.00254239	-0.694305	3.18546e-07	6.42657e-06	1.11733	4.08867e-16	7.29596e-14	0.992283	0.000118457	0.00111621	0.512673	0.855341	down	down	up	up	noreg	1
ENSG00000171189	GRIK1	chr21:30909254-31312351|-	194.24	20.59	77.22	39.2	133.65	159.38	61.46	68.53	3.80097	0.590187	1.81002	0.780678	2.35341	4.11076	1.9776	1.49576	-0.891178	0.415607	0.845643	-1.13831	0.000277735	0.00267626	0.447808	0.551245	0.78203	0.159109	0.909383	0.961886	NA	NA	noreg	down	noreg	noreg	noreg	0
ENSG00000153404	PLEKHG4B	chr5:140373-190085|+	299.41	923.26	328.18	335.38	1113.75	743.14	277.94	379.5	6.74821	17.5466	7.47108	7.37999	14.22	9.63941	4.98371	5.9588	-0.890032	0.127304	0.525787	-1.46399	2.75495e-05	0.000354134	0.602856	0.163544	0.36773	-0.0133777	0.863639	0.937149	NA	NA	noreg	down	noreg	noreg	noreg	0
ENSG00000078018	MAP2	chr2:210288782-210598842|+	11649.1	6074.97	4414.88	5234.39	17022.9	26391.8	6200.01	9053.72	119.715	88.4926	63.5611	82.0937	151.027	306.774	94.6232	125.432	-0.889184	0.0189984	0.162231	-1.47577	4.96938e-05	0.000588284	1.29247	0.00201517	0.0125798	0.66067	0.0123775	0.0545958	0.265517	0.686418	noreg	down	up	noreg	noreg	1
ENSG00000185133	INPP5J	chr22:31518717-31530682|+	40.78	45.76	20.98	26.13	64.89	52.82	53.2	52.17	0.79437	1.15783	0.704113	0.878763	1.05373	1.21813	1.81973	1.27854	-0.888343	0.0400599	0.266657	-0.124752	0.745625	0.88015	0.443694	0.092619	0.247399	1.16116	0.0375537	0.128701	0.169762	0.563018	noreg	noreg	noreg	noreg	noreg	0
ENSG00000134317	GRHL1	chr2:10085341-10142411|+	107.32	94.96	42.81	67.51	185.95	198.3	44.03	81.83	1.45182	2.46874	0.739809	1.62956	2.40169	4.75874	0.920252	2.07052	-0.887917	0.017391	0.153012	-1.57744	0.000271559	0.00263129	0.925715	4.45265e-05	0.000532375	0.190177	0.725976	0.855631	0.219311	0.631471	noreg	down	up	noreg	noreg	0
ENSG00000154639	CXADR	chr21:18884700-18965897|+	3104.65	4011.08	1450.36	2434.8	4440.46	4646.04	1915.32	2625.79	37.2982	53.924	18.0534	33.0975	54.3362	56.8799	25.9012	33.4632	-0.886185	0.00762664	0.0865332	-0.966989	8.53359e-05	0.0009509	0.352714	0.00268129	0.0158094	0.225068	0.389916	0.648116	0.835166	0.945408	noreg	down	up	noreg	noreg	1
ENSG00000106341	PPP1R17	chr7:31726329-31748069|+	89.07	68.64	25.18	19.6	60.05	202.93	87.14	71.6	2.48025	2.40979	0.759681	0.587425	1.6495	7.33077	3.82329	3.56579	-1.82462	1.50608e-05	0.00054064	-0.693465	0.328421	0.611949	0.737593	0.196824	0.415504	1.82579	0.00119522	0.00804067	0.226147	0.640517	down	noreg	noreg	up	noreg	0
ENSG00000099364	FBXL19	chr16:30934376-30960104|+	1293.16	1229.87	1573.75	1607.23	1489.52	1325.98	776.95	924.7	29.0797	27.9538	35.4041	34.1934	28.0298	29.2044	17.8409	19.7949	0.324369	0.00257588	0.0382723	-0.692204	0.000655194	0.00556132	0.158239	0.0217567	0.0826859	-0.902531	0.000267857	0.00226746	1.4669e-06	0.000113012	up	down	noreg	down	reg	1
ENSG00000198673	FAM19A2	chr12:62102040-62672931|-	207.12	65.21	78.06	70.78	197.57	492.96	107.32	88.99	7.09072	3.03332	2.82693	2.62677	5.39658	18.8496	3.51036	2.07781	-0.882208	0.181897	0.621371	-1.77968	0.00155721	0.0114088	1.34234	0.0537853	0.164274	0.399448	0.403181	0.661263	0.323321	0.742051	noreg	down	noreg	noreg	noreg	1
ENSG00000151366	NDUFC2	chr11:77779350-77791265|-	1054.91	1161.22	745.33	862.42	825.14	976.65	528.36	561.57	111.875	97.2335	73.3229	86.0745	80.9653	88.7811	73.0908	57.7582	-0.473675	0.00206371	0.0323029	-0.690742	0.000614127	0.00525697	-0.298614	0.742655	0.864397	-0.560792	0.0194091	0.0775876	0.319347	0.739479	down	down	noreg	noreg	noreg	1
ENSG00000141279	NPEPPS	chr17:45600306-45700642|+	1962.81	2028.42	1490.65	1451.52	2306.91	2531.51	1451.16	1479.12	39.421	40.8439	34.3768	30.449	47.2852	54.2215	48.2577	35.0434	-0.449413	1.83174e-05	0.00063692	-0.688866	6.62723e-06	9.931e-05	0.277703	0.00202333	0.01261	-0.00584052	0.886039	0.948716	0.0792657	0.38281	down	down	up	noreg	noreg	0
ENSG00000181513	ACBD4	chr17:43209967-43221548|+	42.93	36.61	26.02	17.42	79.42	76.91	69.71	87.97	1.61071	1.29787	1.12408	0.622088	2.51247	4.16723	4.19796	5.08825	-0.879501	0.0788667	0.400457	0.0465066	0.895219	0.955745	0.974854	0.00184608	0.0117334	1.85988	0.00142163	0.00930769	0.128761	0.494144	noreg	noreg	up	up	noreg	0
ENSG00000165029	ABCA1	chr9:107543283-107690518|-	1451.98	1395.76	741.13	548.81	1599.92	1338.03	1155.79	621.93	9.33784	9.96089	5.53054	3.67691	9.29253	8.29397	9.24252	5.22577	-1.15004	6.31887e-07	3.07714e-05	-0.687949	0.0888068	0.262706	0.0449947	0.140907	0.331459	0.462724	0.323517	0.583959	0.336173	0.748923	down	noreg	noreg	noreg	noreg	1
ENSG00000149591	TAGLN	chr11:117070037-117075498|+	870.33	2345.33	892.21	867.86	59.08	303	3953.55	7005.87	48.6008	180.193	65.8488	64.8696	2.34035	23.0202	328.428	530.204	-0.87757	0.0890583	0.428958	4.95181	9.87482e-10	2.9434e-08	-3.15073	0.00149392	0.00990797	2.63847	1.48996e-15	1.10142e-13	NA	NA	noreg	up	down	up	noreg	0
ENSG00000137502	RAB30	chr11:82684175-82782965|-	371.31	805.42	362.59	280.94	779.62	1414.94	531.12	733.42	6.33323	14.0691	6.14646	3.96454	9.71527	23.4216	8.91398	13.6725	-0.877368	0.0589204	0.339057	-0.761982	0.0683945	0.218075	0.899147	0.0337935	0.11643	0.97453	0.00934864	0.043711	0.93614	0.978845	noreg	noreg	noreg	up	noreg	1
ENSG00000177688	SUMO4	chr6:149721495-149722177|+	24.68	9.15	10.91	7.62	16.46	6.49	14.68	11.25	1.85725	1.15948	1.42367	0.984733	1.33627	0.824752	2.19539	1.435	-0.876823	0.319897	0.781036	0.212181	0.808091	0.914225	-0.560003	0.722319	0.852957	0.4844	0.657364	0.826357	0.317756	0.738798	noreg	noreg	noreg	noreg	noreg	0
ENSG00000197140	ADAM32	chr8:38964509-39142430|+	50.44	45.76	27.7	25.04	88.13	123.24	55.04	107.4	1.50414	1.83739	1.04925	0.372482	2.07042	4.77207	2.12172	2.05473	-0.876178	0.0320868	0.231956	-0.347424	0.498248	0.763456	1.13565	0.00120556	0.00834671	1.62288	0.00550271	0.0284874	0.552737	0.875441	noreg	noreg	up	up	noreg	0
ENSG00000205363	C15orf59	chr15:74032141-74045088|-	122.34	133.86	49.52	47.91	153.99	249.26	76.14	168.78	3.99984	7.01041	2.37533	1.56286	4.44485	11.6735	3.17613	8.12429	-1.40409	6.53191e-07	3.16454e-05	-0.687415	0.22023	0.483038	0.654419	0.0286481	0.102318	1.3298	0.0132654	0.0576568	0.307252	0.727879	down	noreg	noreg	noreg	noreg	0
ENSG00000163975	MFI2	chr3:196715492-196756687|-	42.93	65.21	34.41	25.04	42.61	26.87	28.44	34.78	1.78508	1.7875	1.24293	1.01978	0.769528	0.507002	1.76712	1.48992	-0.869641	0.0748616	0.388662	-0.102065	0.850067	0.933615	-0.638103	0.437206	0.687384	0.0884062	0.972101	0.997412	0.216665	0.627827	noreg	noreg	noreg	noreg	noreg	1
ENSG00000188674	C2orf80	chr2:209030067-209054797|-	30.05	29.75	13.43	19.6	246.96	221.46	22.02	84.9	2.52577	1.81193	0.859305	1.38977	22.5687	15.1841	1.57218	8.15684	-0.86879	0.0956115	0.447564	-2.10039	0.00310683	0.0201781	2.96974	4.8927e-24	2.15222e-21	1.69464	0.0323608	0.114911	0.0855532	0.398676	noreg	down	up	noreg	noreg	0
ENSG00000132563	REEP2	chr5:137774706-137782658|+	295.12	255.13	183.81	186.2	473.58	539.29	246.75	368.25	11.5068	11.5168	9.06383	8.98308	22.5396	27.3624	11.8167	18.6341	-0.582514	0.00365048	0.0498529	-0.686431	0.0284528	0.113468	0.880311	1.30855e-05	0.000190015	0.73299	0.0404322	0.135737	0.665703	0.911983	down	noreg	up	noreg	noreg	0
ENSG00000169946	ZFPM2	chr8:106330920-106816760|+	99.8	50.34	55.4	27.22	34.87	17.61	40.36	64.44	2.06754	2.79502	1.70261	0.696355	1.32721	1.27756	4.61378	4.27556	-0.867382	0.175875	0.611867	1.03175	0.10129	0.289233	-1.51674	0.0590323	0.176537	0.343155	0.716258	0.849021	0.0241123	0.190607	noreg	noreg	noreg	noreg	noreg	0
ENSG00000034677	RNF19A	chr8:101269288-101348446|-	988.38	999.91	695.81	660.97	1550.53	1990.37	1025.54	1134.4	17.8871	20.6531	19.254	12.3903	33.8125	46.823	25.1327	24.0843	-0.560654	7.32561e-06	0.000284656	-0.678859	0.00347919	0.0220073	0.832588	1.44297e-05	0.000205991	0.67081	0.0216116	0.0844279	0.516324	0.856108	down	down	up	noreg	noreg	1
ENSG00000154080	CHST9	chr18:24495595-24765281|-	111.61	20.59	36.09	37.02	122.03	67.64	40.36	24.55	2.66817	0.650332	1.18808	1.15939	2.57287	2.15387	1.33377	0.769587	-0.866541	0.339416	0.797189	-1.51026	0.00841644	0.0448331	0.520759	0.461931	0.708746	-0.171694	0.773704	0.887157	0.709732	0.921003	noreg	down	noreg	noreg	noreg	0
ENSG00000121057	AKAP1	chr17:55162453-55198710|+	1409.06	867.2	451.56	810.15	465.84	459.6	244.92	437.8	24.039	16.5556	8.8315	19.5519	7.35798	11.7191	4.61544	9.16002	-0.866026	0.0403613	0.267806	-0.405943	0.289166	0.570356	-1.29845	0.00332853	0.0188275	-0.886011	0.0127147	0.0556436	0.326032	0.743965	noreg	noreg	down	noreg	noreg	1
ENSG00000152910	CNTNAP4	chr16:76311176-76593135|+	10.73	17.16	6.71	8.71	106.53	223.31	184.38	270.05	0.148169	0.26581	0.304246	0.129807	1.57098	3.06343	2.80677	4.57186	-0.865477	0.259615	0.720257	0.495318	0.337297	0.620823	3.56384	3.31197e-09	1.33859e-07	4.88061	9.36164e-23	1.41703e-20	0.500938	0.851225	noreg	noreg	up	up	noreg	0
ENSG00000119865	CNRIP1	chr2:68511303-68547183|-	186.73	196.78	320.62	272.23	215.97	346.55	153.19	190.26	6.14975	8.84483	12.9801	10.8803	6.70362	13.9528	7.09942	7.34501	0.620015	0.00351916	0.0483046	-0.678064	0.0751918	0.233196	0.552657	0.0407739	0.133664	-0.787578	0.0170358	0.0701894	0.00174592	0.0322711	up	noreg	noreg	noreg	reg	1
ENSG00000174348	PODN	chr1:53527854-53551174|+	8.59	52.63	26.02	7.62	165.61	280.76	71.55	70.58	0.2335	1.5569	0.660965	0.194369	2.63022	7.51683	1.84335	2.36683	-0.86283	0.47251	0.877335	-1.61657	0.000109421	0.00117423	2.86636	0.000586868	0.00463491	2.07889	0.00736515	0.0360637	NA	NA	noreg	down	up	up	noreg	0
ENSG00000150625	GPM6A	chr4:176554085-176923815|-	4055.46	1180.67	1214.51	1693.25	5389.57	8447.01	1445.66	3317.28	105.222	32.0201	30.9158	44.7636	150.257	201.353	42.5709	80.4666	-0.862482	0.165404	0.594922	-1.50667	0.00344212	0.0218027	1.40191	0.0206196	0.0793529	0.711939	0.0675347	0.199292	NA	NA	noreg	down	noreg	noreg	noreg	1
ENSG00000198843	SELT	chr3:150320662-150348222|+	1454.13	1679.48	907.32	1137.91	1447.87	2075.62	1015.45	1147.7	36.4741	57.3092	29.6716	41.6705	34.3969	60.7157	34.0202	33.963	-0.626759	0.00125191	0.0219066	-0.669744	0.0181807	0.0818318	0.169177	0.172991	0.381132	0.0808691	0.765418	0.88264	0.842892	0.948279	down	noreg	noreg	noreg	noreg	1
ENSG00000185615	PDIA2	chr16:333152-337215|+	9.66	2.29	3.36	3.27	97.82	353.04	99.07	106.38	1.02719	0.0871515	0.133346	0.218457	3.29422	16.7284	4.98561	5.53214	-0.862213	0.505441	0.888688	-1.10006	0.118405	0.322993	5.238	1.41929e-07	3.87387e-06	4.95493	4.09375e-14	2.46297e-12	0.0988451	0.428457	noreg	noreg	up	up	noreg	0
ENSG00000131019	ULBP3	chr6:150384286-150390231|-	41.85	107.54	40.29	42.47	61.98	20.39	37.61	57.28	3.39841	11.2955	4.45024	4.82687	3.98637	2.23731	4.69446	6.38186	-0.860961	0.162369	0.590508	0.238201	0.752501	0.88389	-0.858976	0.45379	0.701605	0.19743	0.768724	0.884786	0.209955	0.618967	noreg	noreg	noreg	noreg	noreg	1
ENSG00000149243	KLHL35	chr11:75133438-75141674|-	56.88	77.8	34.41	40.29	706.02	897.89	259.6	423.48	2.20185	3.46763	1.77732	2.04884	19.5915	39.6545	14.7812	19.6206	-0.860665	0.0277718	0.210196	-1.19845	0.000941004	0.00752725	3.57405	1.6138e-33	1.32718e-30	3.19282	2.70619e-16	2.13275e-14	0.245883	0.662592	noreg	down	up	up	noreg	0
ENSG00000137965	IFI44	chr1:79115481-79129763|+	140.58	16.02	47.84	39.2	61.98	37.06	1175.06	516.57	8.1452	0.897418	3.40789	2.24756	3.6353	2.12155	72.3557	28.4655	-0.857959	0.416246	0.845643	4.13177	2.07308e-13	9.73839e-12	-0.660903	0.671098	0.820649	4.28054	4.33791e-18	4.17842e-16	NA	NA	noreg	up	noreg	up	noreg	0
ENSG00000175866	BAIAP2	chr17:79008948-79091232|+	360.58	560.59	227.46	285.29	581.09	511.49	393.52	465.42	15.9846	21.1822	7.85453	11.7237	27.6658	19.6199	14.105	18.6112	-0.855952	0.00830091	0.09224	-0.312826	0.152963	0.382479	0.246193	0.107582	0.274766	0.744295	0.00686936	0.0341001	0.212541	0.621941	noreg	noreg	noreg	up	noreg	0
ENSG00000163873	GRIK3	chr1:37261128-37499730|-	139.51	126.99	52.88	95.82	616.92	651.41	168.78	302.78	1.02931	1.13547	0.570224	1.03307	4.41908	4.65542	2.31179	3.37009	-0.855943	0.035013	0.245481	-1.39456	0.000257754	0.00252175	2.25071	3.00642e-28	1.77708e-25	1.66502	6.60955e-05	0.00067591	0.227026	0.641519	noreg	down	up	up	noreg	0
ENSG00000161082	CELF5	chr19:3224701-3297074|+	78.34	53.77	129.26	143.74	263.43	563.38	192.63	320.17	2.06152	1.24305	3.06101	3.06943	4.84836	12.543	4.66896	8.08778	1.03602	0.00166558	0.0273191	-0.656482	0.218192	0.481054	2.64579	3.59511e-07	8.72933e-06	0.909535	0.0162193	0.0676733	0.00272871	0.0444491	up	noreg	up	noreg	reg	0
ENSG00000163406	SLC15A2	chr3:121612936-121662949|+	114.83	53.77	54.56	39.2	251.8	167.72	120.17	63.42	1.14795	0.622158	0.870746	0.560554	3.54123	2.86037	1.93217	1.74008	-0.854949	0.129895	0.531828	-1.15526	0.0206097	0.0893879	1.31515	0.00683707	0.0333071	0.969453	0.104765	0.273484	0.597364	0.891351	noreg	noreg	up	noreg	noreg	0
ENSG00000152377	SPOCK1	chr5:136310987-136934068|-	650.33	872.92	195.56	236.29	236.31	440.14	267.85	153.44	15.4424	18.5395	6.45791	8.45166	6.24151	10.3897	8.1505	3.59046	-1.82921	5.44979e-13	7.49684e-11	-0.647013	0.206016	0.464476	-1.1711	0.0349422	0.119345	-0.0357549	0.9497	0.983583	0.0245734	0.193196	down	noreg	noreg	noreg	noreg	0
ENSG00000115604	IL18R1	chr2:102927989-103015218|+	4.29	12.58	5.04	4.36	0.97	1.85	191.72	184.12	0.158104	0.603771	0.30851	0.241638	0.0154955	0.0739792	4.93881	4.45804	-0.852742	0.435239	0.856291	7.0919	6.32071e-28	1.00118e-25	-2.58045	0.122458	0.301758	5.32259	4.80443e-22	6.78742e-20	5.36836e-11	1.48404e-08	noreg	up	noreg	up	reg	0
ENSG00000141013	GAS8	chr16:90086037-90111383|+	221.07	398.13	187.17	157.89	355.43	444.77	217.4	217.88	6.08882	13.3575	6.32997	5.01236	7.52915	15.3918	10.3353	9.7199	-0.851106	0.0315466	0.229809	-0.843828	0.000656801	0.00557002	0.369955	0.125124	0.305976	0.335078	0.422101	0.678326	0.984014	0.994625	noreg	down	noreg	noreg	noreg	0
ENSG00000120093	HOXB3	chr17:46626232-46682274|-	364.87	545.72	206.48	302.72	886.16	1484.44	260.51	230.15	10.0343	20.5675	4.03699	6.55928	17.4789	55.1999	8.95877	6.48969	-0.850549	0.0144235	0.135397	-2.23759	8.57691e-10	2.58874e-08	1.38037	9.04967e-05	0.000968729	-0.0534707	0.892936	0.953158	0.00803165	0.0936423	noreg	down	up	noreg	noreg	0
ENSG00000099715	PCDH11Y	chrY:4868267-5610265|+	132	78.94	93.17	23.96	114.28	278.91	179.79	201.51	1.24891	1.07147	1.29521	0.316945	1.13496	3.81973	2.94637	2.76922	-0.850408	0.282288	0.745016	-0.0104322	0.983861	0.996021	0.898406	0.0856117	0.23277	1.70293	0.0172829	0.0709927	NA	NA	noreg	noreg	noreg	noreg	noreg	0
ENSG00000164398	ACSL6	chr5:131142683-131347936|-	99.8	51.48	33.57	51.18	395.14	467.01	105.49	205.6	1.87919	1.10515	0.660241	1.07573	6.14786	7.11767	3.00391	4.91663	-0.849799	0.116184	0.500124	-1.43807	0.000913863	0.00733156	2.51066	5.56642e-09	2.14831e-07	1.87603	6.86019e-05	0.000697429	0.23854	0.654665	noreg	down	up	up	noreg	0
ENSG00000101958	GLRA2	chrX:14547420-14749934|+	61.17	25.17	24.34	23.96	162.7	819.13	12.84	13.3	1.1646	0.698979	0.941197	0.491973	2.85192	21.9578	0.656211	0.41921	-0.848973	0.192752	0.636937	-5.19733	1.96436e-09	5.62765e-08	3.50738	9.67709e-05	0.00102737	-0.885669	0.22525	0.46562	NA	NA	noreg	down	up	noreg	noreg	0
ENSG00000183960	KCNH8	chr3:19189946-19577138|+	319.8	266.57	120.02	209.07	982.04	1348.22	323.81	956.41	3.22254	3.34252	1.5244	2.63363	10.1591	17.0059	4.42904	12.1593	-0.847384	0.0211954	0.174661	-0.832796	0.160628	0.39439	1.99061	3.86371e-12	3.05783e-10	1.95982	4.96058e-05	0.000527065	NA	NA	noreg	noreg	up	up	noreg	1
ENSG00000182329	AC079354.1	chr2:202937978-203062585|+	54.73	153.3	43.65	72.96	145.27	98.22	93.56	110.47	0.531219	1.9881	0.567251	0.957505	1.19152	1.42021	1.36371	1.3985	-0.847285	0.20484	0.655982	-0.2206	0.55686	0.801741	0.227048	0.460413	0.707628	0.807242	0.0527724	0.165484	0.459189	0.828953	noreg	noreg	noreg	noreg	noreg	0
ENSG00000113645	WWC1	chr5:167718656-167899308|+	803.8	745.93	344.97	466.05	836.76	685.69	448.56	502.25	13.1456	13.2332	5.75715	9.44636	15.5369	14.5316	8.98165	9.86053	-0.946287	2.02621e-05	0.000693031	-0.644683	0.00396166	0.024484	-0.0256089	0.34838	0.601626	0.229413	0.380904	0.642941	0.381632	0.778855	down	down	noreg	noreg	noreg	0
ENSG00000162545	CAMK2N1	chr1:20808884-20812713|-	831.7	202.5	182.13	399.63	306.04	538.36	99.99	205.6	29.0896	8.91051	6.58826	14.0899	9.6934	19.172	4.31796	8.30303	-0.847244	0.272975	0.736783	-1.4342	0.00743735	0.0406341	-0.29251	0.91424	0.960394	-0.928843	0.0403135	0.135434	NA	NA	noreg	down	noreg	noreg	noreg	0
ENSG00000186765	FSCN2	chr17:79495422-79504156|+	24.68	16.02	15.11	7.62	34.87	51.89	31.19	40.92	1.16173	0.912027	0.967537	0.65465	0.956361	2.67763	1.65435	1.92499	-0.845798	0.259499	0.720146	-0.23325	0.640715	0.83619	1.09194	0.0340071	0.116996	1.66547	0.0410556	0.137226	0.628389	0.900765	noreg	noreg	noreg	noreg	noreg	0
ENSG00000078269	SYNJ2	chr6:158402888-158520208|+	280.09	410.72	161.15	226.49	66.82	57.45	158.69	224.02	2.40434	4.19824	1.68952	3.55345	0.52205	0.701646	1.62577	2.13855	-0.845235	0.0119351	0.118782	1.65643	3.86668e-06	6.12976e-05	-2.47476	1.59254e-11	1.11154e-09	-0.0184905	0.928968	0.972355	2.23225e-07	2.14091e-05	noreg	up	down	noreg	reg	0
ENSG00000141404	GNAL	chr18:11688955-11885684|+	509.75	505.68	658.88	768.77	1001.4	1035.03	629.27	644.43	8.01003	10.6336	14.8544	14.9271	15.0289	22.5078	13.108	13.6978	0.480666	0.00220911	0.0340383	-0.642373	2.50781e-05	0.000325621	1.00396	1.61479e-13	1.76553e-11	-0.164618	0.468801	0.722002	1.12473e-08	1.8385e-06	up	down	up	noreg	reg	1
ENSG00000136193	SCRN1	chr7:29959719-30029905|-	3500.64	4131.21	2560.8	2673.27	4974.09	7462.95	3714.14	4117.19	37.3896	51.5437	33.2684	34.518	51.7805	93.7476	50.8273	51.2454	-0.55388	0.000173497	0.00427416	-0.633149	0.0320804	0.124338	0.704539	0.0027871	0.016326	0.581322	0.0215454	0.0843418	0.711373	0.921725	down	noreg	up	noreg	noreg	1
ENSG00000109184	DCUN1D4	chr4:52709166-52783003|+	1969.24	1893.42	1112.95	1363.32	1963.1	2231.29	1105.34	1548.68	39.459	49.3202	31.4818	34.3708	45.7595	78.3955	44.4119	61.5559	-0.65273	5.96132e-05	0.00173108	-0.62671	0.0198782	0.0872421	0.118863	0.0737508	0.208325	0.100011	0.761413	0.881222	0.992395	0.99744	down	noreg	noreg	noreg	noreg	1
ENSG00000101290	CDS2	chr20:5107432-5178533|+	2083	2000.97	1314.39	1312.14	2487.05	2793.74	1660.31	1682.68	27.5155	30.1779	20.2324	20.3464	29.5772	32.9206	21.8757	26.854	-0.646574	5.18068e-10	4.58381e-08	-0.624982	0.00010385	0.0011228	0.370783	0.00146126	0.00975633	0.347979	0.221661	0.460563	0.902019	0.968121	down	down	up	noreg	noreg	1
ENSG00000173406	DAB1	chr1:57460451-59012406|-	241.46	159.02	90.65	135.02	140.43	206.63	52.29	58.31	6.05699	4.29667	2.6175	4.5408	2.86078	4.57014	0.949328	1.54049	-0.840836	0.0297544	0.219834	-1.6158	2.43404e-05	0.000317353	-0.206547	0.972005	0.997081	-1.02899	0.0119894	0.0532391	0.212287	0.621837	noreg	down	noreg	noreg	noreg	1
ENSG00000244694	PTCHD4	chr6:47845764-48036425|-	251.12	149.87	151.92	72.96	170.45	138.99	41.28	54.21	4.44608	3.32088	3.41246	1.589	2.87369	3.2194	1.05224	1.2615	-0.83964	0.119474	0.508306	-1.66224	3.12596e-06	5.04736e-05	-0.373892	0.70605	0.840938	-1.23567	0.0199638	0.0793393	0.340903	0.749115	noreg	down	noreg	noreg	noreg	0
ENSG00000175426	PCSK1	chr5:95726119-95769847|-	133.07	75.51	57.91	59.89	957.82	855.26	254.09	632.15	1.80115	1.11083	0.738294	0.75989	10.906	13.7277	4.03285	9.10099	-0.835027	0.0541875	0.321846	-1.00066	0.0514197	0.176929	3.11978	3.22977e-17	6.56894e-15	2.91132	5.95453e-10	1.79976e-08	0.454219	0.825365	noreg	noreg	up	up	noreg	0
ENSG00000197459	HIST1H2BH	chr6:26251879-26252303|+	2212.85	2094.78	3359.84	3218.82	806.74	364.16	323.81	418.37	409.301	563.431	954.484	901.026	122.388	98.2313	97.735	112.494	0.601427	8.09009e-08	4.70574e-06	-0.623417	0.205174	0.463868	-1.87928	0.000222542	0.00206443	-3.14797	7.9927e-31	2.93148e-28	0.0470727	0.284711	up	noreg	down	down	noreg	1
ENSG00000122591	FAM126A	chr7:22980878-23053749|-	2618.51	2863.59	1975.79	1692.17	2366.96	2172.91	1462.17	1426.95	46.9536	52.7022	37.6219	29.8364	41.73	33.8589	26.005	22.4621	-0.58816	0.000360949	0.0078189	-0.617136	4.59611e-05	0.000551246	-0.272077	0.713596	0.846012	-0.344344	0.195046	0.424648	0.76641	0.922847	down	down	noreg	noreg	noreg	0
ENSG00000221968	FADS3	chr11:61640991-61659523|-	159.9	129.28	103.24	59.89	114.28	159.38	226.57	257.77	4.15345	8.28473	3.68984	2.3306	2.73159	6.3102	9.68631	8.60254	-0.831996	0.0469592	0.294605	0.857784	0.00637104	0.0359458	-0.0795926	0.703418	0.840036	1.57003	0.00104609	0.00717146	0.00128344	0.0258633	noreg	up	noreg	up	reg	0
ENSG00000198918	RPL39	chrX:118920467-118925606|-	396	250.55	171.22	194.91	165.61	170.5	201.81	387.68	97.0053	51.422	37.9899	38.6371	35.2414	41.4844	44.6633	110.186	-0.831744	0.0119752	0.118782	0.843194	0.0529678	0.180702	-0.943832	0.0609616	0.180608	0.687068	0.0897767	0.245409	0.00297197	0.0471851	noreg	noreg	noreg	noreg	reg	1
ENSG00000107872	FBXL15	chr10:104178946-104182893|+	72.97	84.66	133.45	144.83	185.95	240.92	126.59	145.25	2.93015	3.07405	6.60749	7.86274	8.9668	10.9456	5.51727	5.96205	0.809839	0.00176701	0.0285846	-0.616892	0.0382419	0.142016	1.4372	4.83989e-07	1.11371e-05	-0.0337764	0.861248	0.935032	3.71306e-05	0.0016842	up	noreg	up	noreg	reg	1
ENSG00000132130	LHX1	chr17:35294084-35301917|+	4.29	16.02	9.23	2.18	102.66	820.05	10.09	130.93	0.0889919	0.675121	0.146767	0.0579015	1.46102	16.1115	1.05072	3.96959	-0.830425	0.532602	0.893579	-2.68181	0.0498644	0.172665	5.50565	5.4441e-06	8.82392e-05	3.62749	0.00357231	0.0200504	NA	NA	noreg	noreg	up	up	noreg	0
ENSG00000165973	NELL1	chr11:20691117-21597227|+	371.31	208.22	177.94	150.27	246.96	1210.16	71.55	338.58	12.8737	7.53414	8.3565	5.4319	7.68419	37.1788	2.00625	9.69919	-0.829586	0.0364071	0.251421	-1.79932	0.0721768	0.226769	1.33016	0.0666636	0.192952	0.321473	0.71894	0.850733	NA	NA	noreg	noreg	noreg	noreg	noreg	0
ENSG00000162426	SLC45A1	chr1:8377886-8404227|+	25.76	20.59	14.27	11.98	46.49	70.42	41.28	40.92	0.84631	0.725738	0.407852	0.555025	1.12997	2.07761	1.41209	1.4424	-0.829141	0.15669	0.583269	-0.47375	0.301385	0.58288	1.33479	0.00460486	0.0244528	1.64691	0.0165615	0.0687403	0.790886	0.926933	noreg	noreg	up	noreg	noreg	0
ENSG00000154027	AK5	chr1:77747736-78025651|+	103.02	213.94	63.79	116.51	59.08	144.55	253.17	187.19	2.63846	11.8452	2.69954	5.9561	2.72536	4.49434	10.3337	14.2865	-0.826948	0.137124	0.544363	1.14798	0.0430538	0.155458	-0.638372	0.575159	0.788501	1.28828	0.00100295	0.00691051	0.0239256	0.18993	noreg	noreg	noreg	up	noreg	0
ENSG00000225968	ELFN1	chr7:1727755-1787590|+	362.73	359.24	238.37	193.83	529.76	655.12	441.22	313.01	5.97529	6.07848	4.07485	3.36638	6.72968	11.1335	9.31082	5.36207	-0.748411	0.000483494	0.00993667	-0.615919	0.0478035	0.167525	0.714735	0.000144209	0.00143037	0.803316	0.049159	0.157335	0.823126	0.940787	down	noreg	up	noreg	noreg	0
ENSG00000187672	ERC2	chr3:55542336-56502391|-	281.17	248.26	471.7	388.74	621.76	913.64	426.54	552.37	5.04429	3.6101	11.4483	7.66605	7.47629	16.4451	8.18247	12.3746	0.692197	0.00173751	0.0281799	-0.615697	0.0610492	0.200767	1.53611	2.26519e-07	5.87738e-06	0.186095	0.696098	0.834915	0.000422324	0.0114064	up	noreg	up	noreg	reg	0
ENSG00000268798	AC027307.3	chr19:1440838-1441937|+	36.49	18.31	15.95	15.24	18.4	15.75	10.09	7.16	2.48109	1.24978	1.10991	1.05263	0.985879	1.07986	0.78808	0.493621	-0.823192	0.204394	0.655438	-0.949424	0.205578	0.464141	-0.681942	0.513516	0.751676	-0.854532	0.347519	0.608062	0.822423	0.940325	noreg	noreg	noreg	noreg	noreg	1
ENSG00000075651	PLD1	chr3:171318195-171528740|-	107.32	94.96	59.59	55.53	43.58	154.74	370.59	517.59	2.83399	2.90772	1.76396	1.17238	2.05345	3.37829	12.7986	16.1038	-0.822447	0.00527863	0.0651038	2.19595	0.00127116	0.00966702	-0.0284299	0.780408	0.88951	2.94762	1.00277e-16	8.27913e-15	NA	NA	noreg	up	noreg	up	noreg	0
ENSG00000261115	TMEM178B	chr7:140774032-141180180|+	460.38	564.02	235.85	348.45	2063.82	1979.25	312.8	694.55	3.94455	6.49565	3.36476	3.82625	21.2417	14.8175	3.09056	9.12837	-0.822313	0.00446374	0.0578965	-1.97261	1.65185e-05	0.000225815	1.98066	3.44922e-39	4.34947e-36	0.785775	0.0532827	0.166656	0.0359703	0.242485	noreg	down	up	noreg	noreg	1
ENSG00000114115	RBP1	chr3:139236276-139258671|-	199.61	499.96	188.01	210.16	165.61	589.33	83.47	144.23	16.917	43.5035	16.5775	18.2098	11.6298	51.6952	7.24929	12.3603	-0.822297	0.112652	0.491218	-1.69689	0.019464	0.085953	0.109901	0.64017	0.820649	-0.806228	0.0267079	0.0997401	NA	NA	noreg	noreg	noreg	noreg	noreg	1
ENSG00000250479	CHCHD10	chr22:24108021-24110630|-	24.68	35.47	12.59	21.78	32.93	25.02	22.02	15.34	6.35737	9.96285	1.91261	5.69456	7.14053	4.39035	6.20369	2.61369	-0.820658	0.165663	0.595073	-0.597193	0.317766	0.599912	-0.0538021	0.744387	0.86556	0.120371	0.843388	0.923741	0.696325	0.916128	noreg	noreg	noreg	noreg	noreg	1
ENSG00000144893	MED12L	chr3:150803484-151154860|+	360.58	561.73	280.34	245	284.73	235.36	260.51	240.38	3.26773	10.1795	5.34386	4.01663	3.31876	6.24223	8.32452	4.6875	-0.82003	0.00977033	0.102924	-0.0191288	0.940351	0.978913	-0.826494	0.0634162	0.185799	-0.0687479	0.756313	0.877373	0.0452306	0.277314	noreg	noreg	noreg	noreg	noreg	1
ENSG00000105339	DENND3	chr8:142127377-142205907|+	91.22	104.11	68.83	42.47	171.42	202.93	311.88	287.44	3.36809	2.62357	1.67701	1.66554	4.81251	5.23263	10.9194	5.51874	-0.817479	0.0452815	0.288108	0.713852	0.00309812	0.020142	0.938483	6.71936e-05	0.000755628	2.42896	6.88413e-08	1.41177e-06	0.000620573	0.0152491	noreg	up	up	up	reg	0
ENSG00000079215	SLC1A3	chr5:36606457-36688436|+	837.06	1678.34	541.37	899.44	1648.35	3796.34	698.06	471.56	13.7693	37.8573	13.4961	19.2422	30.9392	78.909	23.8886	12.1236	-0.816348	0.0778951	0.397297	-2.18326	2.40865e-05	0.000314899	1.11406	0.0194238	0.0758936	-0.300836	0.436049	0.691477	0.0882061	0.405601	noreg	down	noreg	noreg	noreg	0
ENSG00000159388	BTG2	chr1:203274619-203278730|+	431.41	506.82	249.28	194.91	712.8	919.2	452.23	589.19	12.0761	15.6714	7.35882	5.40583	18.7422	26.2883	14.2233	17.6374	-1.08636	8.70587e-06	0.000332801	-0.61436	0.0300804	0.118309	0.798629	8.77781e-05	0.000944976	1.22928	0.000853212	0.00603906	0.255534	0.674465	down	noreg	up	up	noreg	0
ENSG00000149380	P4HA3	chr11:73946846-74022702|-	10.73	2.29	4.2	3.27	3.87	12.97	221.07	458.26	0.825457	0.068829	0.107836	0.250945	0.0618113	0.360648	9.00033	13.7336	-0.812625	0.530873	0.893579	5.36538	1.79629e-14	9.25476e-13	0.371752	0.678222	0.825041	6.50814	9.79707e-28	2.33562e-25	0.000742413	0.0172935	noreg	up	noreg	up	reg	0
ENSG00000173175	ADCY5	chr3:123001143-123168605|-	100.88	154.45	79.74	66.42	223.72	346.55	409.11	447.01	2.07168	2.0303	1.3393	0.765351	2.23035	3.39587	7.72774	5.16047	-0.812479	0.0310399	0.227591	0.620365	0.0615432	0.201734	1.15931	0.00104902	0.00747916	2.55027	6.49047e-13	3.31867e-11	0.00789007	0.0927565	noreg	noreg	up	up	noreg	0
ENSG00000135722	FBXL8	chr16:67193834-67198473|+	1.07	2.29	0.84	1.09	15.5	16.68	22.93	56.26	0.0755392	0.397687	0.0615861	0.198795	1.57739	0.855338	1.59335	4.02766	-0.812279	0.676361	0.904308	1.33136	0.0691002	0.219558	3.25884	0.00142167	0.00952905	5.36	2.09278e-06	3.17026e-05	0.831621	0.943896	noreg	noreg	up	up	noreg	0
ENSG00000179915	NRXN1	chr2:50145643-51259674|-	255.41	371.82	297.12	59.89	1661.91	3135.66	668.71	764.11	2.95391	4.80354	4.83291	1.16839	17.7821	43.7192	9.81727	10.6109	-0.812164	0.309662	0.774475	-1.70951	2.1337e-05	0.000283595	2.93523	1.84382e-12	1.58527e-10	2.00481	0.00487181	0.0258313	NA	NA	noreg	down	up	up	noreg	1
ENSG00000143994	ABHD1	chr2:27346682-27353680|+	4.29	6.86	4.2	2.18	12.59	14.83	18.35	6.14	0.7321	1.12684	0.315895	0.532782	0.960553	2.22891	3.64024	1.34373	-0.811799	0.5012	0.888688	-0.125287	0.897218	0.956453	1.29707	0.0832718	0.227943	1.94142	0.147157	0.34942	0.973108	0.99105	noreg	noreg	noreg	noreg	noreg	0
ENSG00000099284	H2AFY2	chr10:71812552-71872036|+	2218.22	2352.19	4506.37	3427.89	1955.35	2099.71	1214.5	1380.92	62.5305	81.3979	158.534	119.621	45.0195	73.0814	46.2474	48.9258	0.788201	0.00024091	0.00566109	-0.609471	0.000392823	0.0036179	-0.1726	0.714708	0.846772	-1.61213	1.98911e-07	3.73389e-06	1.49303e-07	1.49822e-05	up	down	noreg	down	reg	1
ENSG00000170500	LONRF2	chr2:100889753-100939195|-	177.07	109.83	71.34	93.65	389.33	770.02	185.29	141.16	0.786889	0.723948	0.391924	0.849828	1.99898	5.53106	1.31719	1.19037	-0.810656	0.0407147	0.269386	-1.79312	0.000110687	0.00118648	2.01468	3.36617e-05	0.000418613	0.984509	0.0115107	0.0516424	0.0824786	0.390999	noreg	down	up	noreg	noreg	0
ENSG00000189171	S100A13	chr1:153591263-153606568|-	369.17	545.72	276.98	248.27	534.6	382.69	218.32	273.12	59.485	74.8916	39.3211	27.7954	80.3688	49.6634	21.1642	34.4163	-0.808875	0.00550811	0.0671014	-0.866169	0.00574421	0.0331682	0.00378968	0.473746	0.718194	-0.0960148	0.666936	0.826357	0.894284	0.965747	noreg	down	noreg	noreg	noreg	1
ENSG00000118922	KLF12	chr13:74260226-74708394|-	1339.3	967.88	2147.85	2274.73	1904.02	2001.49	1182.4	1322.61	9.39851	8.47852	20.5145	22.5915	13.4442	15.946	10.9026	12.923	0.928118	5.6209e-05	0.00165777	-0.606344	0.000181881	0.00185718	0.759382	0.000737964	0.00557675	-0.820072	0.000481374	0.00373962	4.00249e-08	4.823e-06	up	down	up	down	reg	1
ENSG00000140548	ZNF710	chr15:90544624-90625438|+	936.87	1015.93	677.34	681.66	856.13	614.35	447.64	496.11	12.3568	15.8854	10.405	10.4863	10.1604	11.3519	7.9131	7.97319	-0.532632	2.96577e-05	0.000944138	-0.605197	0.0294871	0.116421	-0.409255	0.443402	0.69308	-0.526068	0.0414603	0.138433	0.768288	0.922847	down	noreg	noreg	noreg	noreg	1
ENSG00000183153	GJD3	chr17:38517235-38520067|-	7.51	10.3	5.88	4.36	11.62	15.75	17.43	14.32	0.960593	0.922133	0.538345	0.395735	0.967286	1.41633	1.86407	1.29361	-0.806628	0.38313	0.82615	0.24912	0.717514	0.864245	0.620235	0.290341	0.532357	1.63378	0.121213	0.304422	0.456942	0.827035	noreg	noreg	noreg	noreg	noreg	0
ENSG00000204851	PNMAL2	chr19:46990163-46999755|-	91.22	88.09	59.59	43.56	251.8	323.39	152.27	219.92	1.10242	1.06157	0.730061	0.527848	2.61144	4.02203	1.88844	2.69036	-0.805158	0.0211342	0.174309	-0.594582	0.0814884	0.247082	1.68158	1.34695e-09	6.18389e-08	1.85133	5.72393e-05	0.000594914	0.855079	0.953132	noreg	noreg	up	up	noreg	0
ENSG00000100994	PYGB	chr20:25228705-25278650|+	2563.77	2233.21	1625.79	1844.61	2755.32	3189.41	1788.73	2037.62	38.2547	35.5286	28.4705	30.5497	33.8187	51.8093	33.0636	35.5588	-0.477903	0.00226391	0.0346876	-0.601406	0.00179003	0.0128062	0.309481	0.0197087	0.0765483	0.140869	0.606349	0.813355	0.505551	0.852319	down	down	noreg	noreg	noreg	0
ENSG00000175928	LRRN1	chr3:3841121-3889387|+	2272.95	3019.18	1462.95	1304.51	1534.07	1713.31	1057.64	1055.64	43.011	61.4301	31.5133	27.4454	25.8824	38.033	26.8432	22.2518	-0.943695	2.12121e-05	0.0007229	-0.585102	0.000366842	0.00341637	-0.704574	0.0376876	0.125971	-0.389083	0.139696	0.336441	0.214961	0.62542	down	down	noreg	noreg	noreg	0
ENSG00000108176	DNAJC12	chr10:69556427-69597924|-	48.29	41.19	202.28	154.63	157.86	308.56	138.51	165.71	2.42373	2.81111	13.4596	10.1243	7.26924	19.8437	9.25712	10.7201	1.98798	2.73909e-09	2.14195e-07	-0.58275	0.206874	0.465916	2.38203	7.62748e-07	1.65262e-05	-0.230411	0.460141	0.713249	1.19195e-06	9.45416e-05	up	noreg	up	noreg	reg	0
ENSG00000038002	AGA	chr4:178351924-178363657|-	237.17	250.55	104.92	177.49	202.41	95.44	144.93	173.89	8.7282	13.3781	4.49985	7.57738	7.36463	4.94436	7.00596	9.06714	-0.801774	0.0207387	0.172101	0.132763	0.790381	0.905998	-0.711446	0.292105	0.534865	0.174987	0.593653	0.804997	0.121634	0.478143	noreg	noreg	noreg	noreg	noreg	1
ENSG00000131914	LIN28A	chr1:26737269-26756213|+	4078	7447.85	3100.49	3557.47	248.9	23.17	62.38	38.87	68.4639	138.726	57.8341	66.4607	4.08876	0.405603	1.30117	0.744756	-0.801568	0.0232228	0.185291	-1.38878	0.213502	0.474701	-5.40478	1.59614e-06	3.09657e-05	-6.03914	2.55002e-75	1.21585e-71	NA	NA	noreg	noreg	down	down	noreg	1
ENSG00000181381	DDX60L	chr4:169277886-169458937|-	109.46	108.69	94.84	30.49	58.11	66.72	89.9	41.94	1.2244	2.05138	2.01683	0.416786	0.821589	1.10298	2.32813	0.841199	-0.801523	0.224913	0.682012	0.115879	0.833967	0.926118	-0.805403	0.0799892	0.221101	0.0729473	0.977848	1	0.236603	0.653411	noreg	noreg	noreg	noreg	noreg	0
ENSG00000043514	TRIT1	chr1:40306723-40349183|-	995.89	1190.97	684.06	745.9	713.77	736.66	465.99	481.79	32.2881	48.7209	28.6441	32.5111	22.915	31.6822	21.2232	19.9146	-0.622978	0.000251318	0.00581146	-0.579239	0.000374009	0.00347299	-0.592385	0.0377158	0.126019	-0.593357	0.0183317	0.074277	0.937727	0.9793	down	down	noreg	noreg	noreg	1
ENSG00000139910	NOVA1	chr14:26912299-27066960|-	747.99	475.93	352.52	356.07	1398.48	2724.25	315.55	391.77	15.6796	10.8834	7.04273	7.28067	25.3566	54.8119	7.3542	9.50242	-0.798955	0.00901085	0.0974847	-2.50951	4.40625e-09	1.20128e-07	1.75209	9.02095e-05	0.000967297	-0.00258895	0.894284	0.953357	0.00183453	0.0333449	noreg	down	up	noreg	reg	1
ENSG00000161513	FDXR	chr17:72858619-72869156|-	243.61	332.92	149.4	185.11	141.4	106.56	85.31	119.68	10.2559	13.3257	5.59136	7.31766	5.30288	4.16214	4.01639	5.16523	-0.796167	0.00510909	0.0635131	-0.240737	0.522749	0.777873	-1.2173	0.00163599	0.0106779	-0.706532	0.0406059	0.136105	0.182414	0.582823	noreg	noreg	down	noreg	noreg	1
ENSG00000163449	TMEM169	chr2:216946589-216967506|+	568.77	912.96	382.74	476.94	1471.12	1115.64	316.47	418.37	10.794	25.921	10.2912	12.3076	27.9053	30.6771	9.62351	11.3364	-0.796071	0.0145482	0.135817	-1.78165	1.04906e-09	3.11242e-08	0.803858	0.00153544	0.0101442	-0.226375	0.367966	0.629785	0.0318474	0.225063	noreg	down	up	noreg	noreg	0
ENSG00000167972	ABCA3	chr16:2325882-2390747|-	591.31	416.44	254.32	331.03	777.69	1086.92	632.02	906.29	6.46373	4.53941	2.72799	3.46267	8.28901	11.4755	7.65696	9.19752	-0.796001	0.00727469	0.0833427	-0.24415	0.46692	0.73862	0.887734	0.00296239	0.0171837	1.39398	7.99853e-07	1.31394e-05	0.309601	0.730646	noreg	noreg	up	up	noreg	0
ENSG00000242715	CCDC169	chr13:36801182-36871977|-	23.61	22.88	11.75	15.24	11.62	21.31	41.28	18.41	1.16878	2.30199	0.945037	1.29967	0.736105	2.21697	3.73138	1.9459	-0.795946	0.156768	0.583269	0.894844	0.256591	0.53252	-0.497372	0.707617	0.84212	1.14479	0.143655	0.343161	0.083118	0.392674	noreg	noreg	noreg	noreg	noreg	0
ENSG00000179950	PUF60	chr8:144898514-144912029|-	3162.6	4115.19	2047.13	2543.69	2787.27	2173.84	1500.7	1742	121.01	194.242	102.406	130.335	93.9431	107.883	80.5313	77.7446	-0.67569	0.00283981	0.0411517	-0.579055	0.0145582	0.0689285	-0.552837	0.162158	0.365319	-0.501556	0.0192823	0.0771942	0.790097	0.926413	down	noreg	noreg	noreg	noreg	1
ENSG00000122971	ACADS	chr12:121163538-121177811|+	76.19	137.29	71.34	52.27	110.41	100.07	55.04	52.17	2.84107	4.94646	2.72724	2.1108	3.57522	3.68971	2.16358	2.25159	-0.794809	0.0945985	0.444479	-0.938317	0.0039248	0.0243046	-0.0204251	0.611218	0.815758	-0.205421	0.616205	0.820116	0.838926	0.947076	noreg	down	noreg	noreg	noreg	0
ENSG00000105825	TFPI2	chr7:93514709-93520303|-	80.49	260.85	63.79	135.02	1888.53	1833.77	983.34	418.37	3.90023	13.138	2.99896	5.91561	76.1798	78.9871	38.1386	20.8069	-0.793262	0.279228	0.742652	-1.37159	0.00503252	0.0298248	3.44694	3.43105e-10	1.77804e-08	2.8177	6.01097e-09	1.50646e-07	NA	NA	noreg	down	up	up	noreg	0
ENSG00000116285	ERRFI1	chr1:8064464-8086368|-	763.02	1258.47	579.14	596.72	697.3	1273.17	402.69	461.33	14.2355	28.5422	12.9603	13.8456	12.7458	28.7618	11.312	10.7684	-0.790879	0.012182	0.119999	-1.15545	0.00358921	0.022584	-0.0368746	0.653075	0.820649	-0.444576	0.0815275	0.228728	0.548421	0.872876	noreg	down	noreg	noreg	noreg	0
ENSG00000117016	RIMS3	chr1:41086351-41131329|-	1460.57	1339.7	783.1	1037.73	3163.04	5012.98	2248.3	3104.51	12.2804	12.8203	8.06404	10.3893	27.8618	48.8555	21.5321	27.6273	-0.632927	0.00231683	0.0352699	-0.577684	0.107601	0.301018	1.54584	3.06508e-07	7.64926e-06	1.5557	3.75356e-10	1.17357e-08	0.916566	0.972709	down	noreg	up	up	noreg	0
ENSG00000120049	KCNIP2	chr10:103585731-103603677|-	28.98	41.19	20.14	20.69	35.83	60.23	35.77	54.21	0.876848	1.99027	0.822366	1.06215	1.58475	3.64101	1.73067	5.67072	-0.790313	0.113257	0.492407	-0.0611587	0.906926	0.96103	0.453309	0.223903	0.451602	1.14	0.07251	0.209946	0.366852	0.765636	noreg	noreg	noreg	noreg	noreg	0
ENSG00000115468	EFHD1	chr2:233470767-233547491|+	49.37	80.08	43.65	31.58	36.8	36.14	54.12	25.57	1.87175	3.3715	1.84482	1.06497	1.08699	1.92507	2.32962	1.09596	-0.789694	0.103974	0.468226	0.164862	0.782525	0.901508	-0.827608	0.210447	0.434896	0.0832695	0.938265	0.977259	0.161087	0.549568	noreg	noreg	noreg	noreg	noreg	1
ENSG00000144741	SLC25A26	chr3:66119285-66438530|+	464.68	421.02	269.43	300.54	364.15	290.96	199.05	230.15	11.183	9.81493	7.61693	10.254	8.26719	9.04483	3.924	11.7892	-0.646622	0.000173787	0.00427571	-0.575641	0.0292359	0.1159	-0.435082	0.372219	0.624004	-0.409199	0.142439	0.341121	0.85449	0.95288	down	noreg	noreg	noreg	noreg	1
ENSG00000160190	SLC37A1	chr21:43916128-44001550|+	92.29	54.92	56.24	29.4	280.86	448.48	91.73	179.01	1.94977	1.1212	1.421	0.905853	6.1782	9.7549	1.85248	3.59736	-0.787328	0.170583	0.603833	-1.39735	0.00501279	0.0297262	2.30875	3.67422e-07	8.87585e-06	1.66061	0.0067603	0.0336375	0.263581	0.683891	noreg	down	up	up	noreg	0
ENSG00000172493	AFF1	chr4:87856154-88062206|+	1044.18	2085.63	867.87	958.24	1011.09	949.78	866.85	916.52	6.13695	20.984	9.59274	9.47716	7.88712	18.8539	12.9461	11.1258	-0.786734	0.0466589	0.294092	-0.102284	0.515091	0.772013	-0.674582	0.27365	0.515649	-0.0341692	0.820057	0.911376	0.143972	0.520758	noreg	noreg	noreg	noreg	noreg	1
ENSG00000104368	PLAT	chr8:42032236-42065242|-	237.17	369.53	199.76	154.63	104.6	264.09	199.97	317.1	5.26222	9.61801	4.9509	4.17712	2.61611	6.66735	4.81615	8.06759	-0.782779	0.0266918	0.204735	0.52072	0.380001	0.663329	-0.718613	0.438548	0.687537	0.54504	0.23386	0.477586	0.0694757	0.355763	noreg	noreg	noreg	noreg	noreg	0
ENSG00000188659	FAM154B	chr15:82555151-82577271|+	22.54	16.02	15.95	6.53	38.74	26.87	16.51	15.34	4.7755	1.08861	1.52507	2.52417	1.70315	1.06685	1.15809	1.32136	-0.782085	0.330202	0.790059	-1.00721	0.0849559	0.254775	0.767084	0.105455	0.270804	0.502825	0.67578	0.826357	0.752923	0.922847	noreg	noreg	noreg	noreg	noreg	1
ENSG00000147119	CHST7	chrX:46433219-46457843|+	132	59.49	54.56	57.71	31.96	27.8	37.61	53.19	4.59083	1.75483	1.62938	1.71222	0.847204	0.823497	1.32774	1.58738	-0.781613	0.143279	0.557093	0.637265	0.189905	0.441821	-1.68006	0.0208753	0.0800735	-0.30619	0.492499	0.732621	0.0272086	0.203964	noreg	noreg	noreg	noreg	noreg	0
ENSG00000105705	SUGP1	chr19:19386827-19432123|-	573.07	576.61	436.45	439.92	452.28	473.5	299.04	309.94	23.8329	32.3512	31.2167	26.1999	20.4111	29.3358	24.0206	23.0906	-0.401372	0.00248355	0.0372652	-0.569671	0.00187428	0.0132849	-0.312486	0.62797	0.820649	-0.525152	0.0568723	0.175286	0.294069	0.714954	down	down	noreg	noreg	noreg	1
ENSG00000129474	AJUBA	chr14:23440383-23451851|-	1963.88	3485.96	1471.35	1722.66	833.86	309.49	1173.22	969.71	48.9021	66.767	30.7339	34.8834	18.4096	6.79716	28.9982	22.8367	-0.780886	0.024012	0.18966	0.942261	0.0874966	0.260397	-2.25295	0.000497348	0.00403056	-0.575777	0.0312655	0.11198	NA	NA	noreg	noreg	down	noreg	noreg	1
ENSG00000107614	TRDMT1	chr10:17184253-17244053|-	464.68	567.46	359.23	332.12	425.16	255.75	221.99	226.06	8.15536	11.3305	8.14155	7.33623	7.42855	6.18382	7.76592	5.61419	-0.58695	0.00345477	0.0476595	-0.568811	0.123321	0.332662	-0.600099	0.276992	0.519618	-0.625767	0.0394747	0.133321	0.934218	0.978516	down	noreg	noreg	noreg	noreg	1
ENSG00000046653	GPM6B	chrX:13789150-13956757|-	5186.57	4324.56	2105.04	3485.6	5239.46	4661.8	2196.93	4207.2	101.912	80.352	40.2832	68.7633	115.376	93.6379	52.5985	94.3428	-0.780326	0.0128169	0.124189	-0.595855	0.133532	0.350394	0.0579945	0.199339	0.419127	0.195988	0.57388	0.788624	0.735375	0.922847	noreg	noreg	noreg	noreg	noreg	0
ENSG00000179542	SLITRK4	chrX:142710596-142723596|-	143.8	306.61	134.29	129.58	239.21	743.14	402.69	205.6	1.18028	3.6229	1.71137	1.6974	2.06898	8.10858	5.56312	2.31626	-0.779727	0.0951658	0.446411	-0.655218	0.342166	0.627315	1.125	0.0560633	0.169453	1.20493	0.0084072	0.0401658	NA	NA	noreg	noreg	noreg	up	noreg	0
ENSG00000129521	EGLN3	chr14:34393437-34931980|-	47.22	58.35	33.57	28.31	129.78	73.2	82.56	140.14	1.4951	1.85732	0.841318	1.39454	3.62604	2.91331	2.69488	3.95046	-0.778592	0.057638	0.334641	0.167128	0.750607	0.882639	0.943179	0.0141685	0.0595815	1.84741	0.000409209	0.00324104	0.241701	0.657822	noreg	noreg	noreg	up	noreg	1
ENSG00000181031	RPH3AL	chr17:62293-236045|-	17.17	27.46	18.47	7.62	4.84	25.95	15.59	9.21	0.719087	2.3362	1.51517	0.702825	0.168175	2.25231	1.15785	0.938406	-0.777323	0.32859	0.789036	-0.27639	0.807586	0.914153	-0.535602	0.800748	0.903762	-0.0730168	0.875852	0.942204	0.55849	0.877948	noreg	noreg	noreg	noreg	noreg	0
ENSG00000129116	PALLD	chr4:169418217-169849608|+	1153.64	2365.92	1156.6	907.06	815.46	606.01	1431.9	1091.44	21.4843	57.3256	25.9445	21.4554	16.4205	15.0476	36.7369	22.9308	-0.777017	0.0669381	0.366081	0.863776	0.00385983	0.0240186	-1.30802	0.012826	0.0550371	0.290128	0.480653	0.723907	0.0028241	0.0455444	noreg	up	noreg	noreg	reg	1
ENSG00000122644	ARL4A	chr7:12726481-12730559|+	2822.41	1676.05	691.61	947.35	2622.63	408.64	892.53	1102.69	78.8208	64.894	27.8522	35.4774	70.521	13.8378	35.378	44.4054	-1.4695	3.64411e-05	0.00113328	-0.568425	0.501615	0.766495	-0.569507	0.665858	0.820649	0.283767	0.248029	0.497363	NA	NA	down	noreg	noreg	noreg	noreg	1
ENSG00000090530	LEPREL1	chr3:189674517-189840226|-	177.07	292.88	172.9	102.36	13.56	27.8	443.05	372.34	4.25027	8.04363	9.6297	3.84707	0.964014	0.884859	17.5847	9.06985	-0.776805	0.0900139	0.431215	4.33619	8.53571e-24	1.02247e-21	-3.5063	5.81349e-09	2.235e-07	1.5667	0.000605286	0.00453596	6.04848e-15	4.06069e-12	noreg	up	down	up	reg	0
ENSG00000128849	CGNL1	chr15:57668165-57842925|+	192.1	392.41	229.98	112.16	75.54	69.5	572.39	423.48	1.24615	3.44768	2.03843	0.988222	0.500985	0.613279	5.4785	3.76826	-0.776127	0.173724	0.608324	2.81533	9.30032e-20	8.2907e-18	-2.0108	0.000155333	0.00151998	1.5414	0.00269612	0.0158314	3.04634e-07	2.84901e-05	noreg	up	down	up	reg	0
ENSG00000112981	NME5	chr5:137450866-137475132|-	109.46	92.67	57.91	60.98	86.19	91.73	41.28	61.37	8.18169	7.06827	4.99567	4.3271	6.69731	6.65546	5.30396	3.83779	-0.775988	0.00874206	0.0955643	-0.760111	0.0565492	0.189413	-0.183989	0.906762	0.956682	-0.211892	0.607559	0.814271	0.95711	0.985632	noreg	noreg	noreg	noreg	noreg	1
ENSG00000151914	DST	chr6:56322785-56819426|-	8201.07	7097.76	5458.17	5003.54	12346.1	13740.8	9031.71	8148.45	58.546	62.9419	48.6624	44.3598	100.237	152.403	91.1595	80.369	-0.557581	0.000339594	0.00744185	-0.567559	0.000923151	0.00740228	0.769903	4.03507e-06	6.82677e-05	0.715624	0.016112	0.0673433	0.789933	0.926322	down	down	up	noreg	noreg	1
ENSG00000140939	NOL3	chr16:67204057-67209643|+	47.22	30.89	20.98	25.04	65.86	115.83	55.04	76.72	4.04709	2.45764	2.02018	1.65058	4.15237	6.74142	5.67082	6.87722	-0.774653	0.121545	0.513323	-0.43023	0.385204	0.667341	1.21787	0.0131621	0.0561861	1.51727	0.00531135	0.0276771	0.775966	0.922847	noreg	noreg	noreg	up	noreg	0
ENSG00000249158	PCDHA11	chr5:140248689-140391929|+	224.29	192.2	159.47	84.93	244.06	343.77	190.8	98.2	2.19958	2.33967	1.96419	1.04002	1.96269	4.21287	2.92648	1.21613	-0.774352	0.0703546	0.376891	-0.987696	0.0394104	0.14509	0.497108	0.0372991	0.125157	0.241761	0.748333	0.871585	0.746686	0.922847	noreg	noreg	noreg	noreg	noreg	1
ENSG00000168792	ABHD15	chr17:27887565-27894155|-	121.27	82.37	53.72	66.42	90.07	39.84	63.29	91.04	2.18796	1.50427	0.986893	1.2181	1.35635	0.725591	1.29524	1.67552	-0.77319	0.0392626	0.263585	0.282533	0.63596	0.83619	-0.648474	0.461971	0.708746	0.361311	0.447269	0.702149	0.122299	0.479047	noreg	noreg	noreg	noreg	noreg	0
ENSG00000107968	MAP3K8	chr10:30722866-30750762|+	84.78	99.53	47.84	60.98	241.15	198.3	124.75	126.84	3.36389	5.09399	1.76703	2.30585	7.24602	5.41923	4.55879	4.36613	-0.771491	0.0174488	0.153114	-0.769783	0.00395332	0.0244558	1.25353	6.72362e-08	2.0219e-06	1.20913	0.00242414	0.0144705	0.863815	0.954951	noreg	down	up	up	noreg	0
ENSG00000203666	EFCAB2	chr1:245133007-245290466|+	332.68	304.32	146.88	229.76	272.14	282.62	35.77	66.49	22.7671	27.7045	14.87	21.3021	14.4347	26.9585	3.94689	6.67885	-0.77127	0.0119734	0.118782	-2.40682	5.58928e-09	1.49406e-07	-0.199431	0.911333	0.958991	-1.88091	8.43651e-06	0.000110843	0.00324652	0.0503532	noreg	down	noreg	down	noreg	1
ENSG00000173805	HAP1	chr17:39873994-39890896|-	61.17	37.75	26.86	31.58	144.3	156.6	61.46	102.29	1.79509	0.735073	0.392641	0.481558	2.63273	2.54886	1.06975	1.57545	-0.771101	0.10919	0.482937	-0.844742	0.0346039	0.131926	1.60489	2.44601e-05	0.000320626	1.48653	0.00461608	0.0247575	0.721938	0.922847	noreg	noreg	up	up	noreg	0
ENSG00000270011	ZNF177	chr19:9434850-9493293|+	60.1	54.92	21.82	28.31	106.53	50.96	67.88	35.8	4.3336	4.91992	2.86461	3.17481	7.18776	3.89056	10.1003	4.53914	-1.20972	0.00270087	0.0396408	-0.56594	0.383627	0.665442	0.453534	0.224528	0.452091	1.04829	0.0911477	0.248073	0.421029	0.806843	down	noreg	noreg	noreg	noreg	1
ENSG00000184602	SNN	chr16:11762270-11773015|+	2555.19	2610.75	1565.35	1868.57	2166.48	2487.03	1355.77	1734.84	50.5599	51.7307	31.3514	37.1886	40.377	49.4938	28.912	34.7953	-0.600186	3.9479e-05	0.00120789	-0.556571	0.0168348	0.0772644	-0.15071	0.674796	0.823264	-0.151966	0.459894	0.713097	0.95613	0.985052	down	noreg	noreg	noreg	noreg	0
ENSG00000151490	PTPRO	chr12:15475331-15750333|+	162.05	106.4	89.81	68.6	372.86	1843.96	117.41	305.85	2.4769	1.61247	1.40377	1.242	4.07765	30.5973	2.13108	5.06955	-0.769295	0.0483617	0.300304	-2.35787	0.00687988	0.0381981	3.0458	9.44921e-05	0.00100751	1.41789	0.0109789	0.0496891	NA	NA	noreg	down	up	up	noreg	0
ENSG00000188779	SKOR1	chr15:68112042-68126899|+	5.37	1.14	1.68	2.18	195.63	464.23	9.17	65.47	0.0938792	0.0274833	0.030767	0.039674	2.12049	8.46325	0.232312	1.1939	-0.769005	0.623414	0.893579	-3.1149	0.00160798	0.0117125	6.6634	1.84541e-16	3.38892e-14	4.27457	0.000603755	0.00452676	NA	NA	noreg	down	up	up	noreg	0
ENSG00000077279	DCX	chrX:110537007-110655603|-	2306.22	1102.88	1116.31	898.35	6242.8	9561.73	2805.1	3993.42	16.5239	10.1303	10.299	8.38677	47.1569	95.6185	30.7649	40.3711	-0.768018	0.0751273	0.389397	-1.18371	0.00082058	0.00669244	2.21288	2.77196e-06	4.88644e-05	1.75468	1.51542e-07	2.91701e-06	0.33349	0.748923	noreg	down	up	up	noreg	0
ENSG00000122694	GLIPR2	chr9:36136732-36163910|+	431.41	724.19	345.8	337.56	221.78	305.78	286.2	507.36	13.8127	28.9417	13.7769	13.9887	7.17495	12.5744	13.1459	20.3419	-0.766661	0.0216063	0.176503	0.621708	0.143907	0.36775	-1.13123	0.0246458	0.0912458	0.215674	0.648108	0.826357	0.0117139	0.119026	noreg	noreg	noreg	noreg	noreg	0
ENSG00000183208	GDPGP1	chr15:90777040-90785315|+	32.19	34.32	17.63	21.78	30.02	18.53	36.69	18.41	2.86638	2.58908	1.60194	1.87811	2.49067	1.72585	4.07519	1.51924	-0.766572	0.105263	0.472107	0.219761	0.749214	0.881921	-0.454093	0.675751	0.823779	0.483813	0.501511	0.740294	0.197083	0.603875	noreg	noreg	noreg	noreg	noreg	0
ENSG00000256463	SALL3	chr18:76740275-76762677|+	34.34	67.5	31.89	28.31	75.54	389.18	37.61	12.27	0.755955	1.42144	0.523501	0.608611	0.77143	7.73138	0.974891	0.824181	-0.76614	0.164945	0.594484	-3.18244	0.00139906	0.0104512	2.19004	0.0082908	0.0387498	-0.271335	0.729314	0.857709	NA	NA	noreg	down	up	noreg	noreg	0
ENSG00000092841	MYL6	chr12:56551945-56557280|+	12015.1	16563.7	6819.57	10149.7	9176.31	10161.2	10082.9	12387.4	1418.09	2183.51	889.01	1358.05	1038.75	1265.8	1239.71	1575.77	-0.764206	0.0110251	0.112617	0.250625	0.216971	0.479361	-0.56354	0.16059	0.362784	0.405092	0.0736008	0.212385	0.0128171	0.126808	noreg	noreg	noreg	noreg	noreg	0
ENSG00000131711	MAP1B	chr5:71403061-71505395|+	12043	10655.8	6162.37	8081.89	19193.3	22001.5	11733.1	15658.6	56.7572	77.5618	45.5178	60.1232	92.156	174.094	104.24	123.979	-0.68417	0.000722114	0.0140443	-0.554997	0.0234115	0.0983379	0.859847	5.25961e-07	1.20297e-05	0.943361	4.9114e-05	0.000523005	0.82481	0.941527	down	noreg	up	up	noreg	1
ENSG00000120885	CLU	chr8:27454434-27472548|-	443.21	740.21	410.43	289.65	2808.58	2366.57	3217.88	1604.94	19.7247	68.2968	45.1427	25.2694	122.696	220.082	245.917	120.529	-0.763703	0.0462182	0.292616	-0.0646718	0.880663	0.9491	2.12864	1.27561e-13	1.4362e-11	2.78428	1.15789e-09	3.33081e-08	0.453573	0.824831	noreg	noreg	up	up	noreg	0
ENSG00000198722	UNC13B	chr9:35161999-35405335|+	1526.03	1775.59	1058.4	1047.53	2201.35	1827.28	1343.84	1348.19	11.9341	18.4322	11.0169	11.864	18.7238	19.4619	20.5438	14.3475	-0.658117	9.33034e-06	0.000353092	-0.546743	0.00454569	0.0274122	0.287117	0.00387781	0.0211979	0.354237	0.222799	0.462123	0.760224	0.922847	down	down	up	noreg	noreg	0
ENSG00000047579	DTNBP1	chr6:15523032-15663289|-	36.49	56.06	109.95	93.65	74.57	168.64	69.71	93.08	1.27085	3.99861	5.94014	8.20014	3.11959	11.809	4.84932	6.26612	1.12963	0.00312962	0.0443464	-0.545819	0.334467	0.617513	1.39399	0.00925158	0.0422996	-0.322638	0.38355	0.644948	0.00780244	0.0921875	up	noreg	up	noreg	noreg	0
ENSG00000005884	ITGA3	chr17:48133332-48167845|+	69.76	130.42	78.06	40.29	95.88	249.26	150.44	108.43	2.19849	2.33676	1.05907	0.990122	2.43703	4.75292	3.89112	1.73243	-0.762225	0.191763	0.635754	-0.379703	0.529319	0.78315	0.785888	0.126012	0.30751	1.12917	0.0558222	0.172808	0.765477	0.922847	noreg	noreg	noreg	noreg	noreg	1
ENSG00000010810	FYN	chr6:111981535-112194655|-	3040.26	1881.98	1384.06	1540.81	2466.71	2253.53	1377.78	1874.98	117.785	105.376	74.9374	86.3075	96.5942	111.049	81.0501	105.687	-0.762191	0.012434	0.121921	-0.503395	0.0435677	0.156766	-0.0604562	0.666509	0.820649	0.153295	0.630243	0.826357	0.557485	0.877941	noreg	noreg	noreg	noreg	noreg	0
ENSG00000115548	KDM3A	chr2:86667770-86719839|+	1083.89	1109.74	816.67	895.08	1388.8	1334.32	909.04	912.43	23.596	19.7966	14.6581	15.4255	26.3296	22.025	13.6771	16.6571	-0.368213	0.00231689	0.0352699	-0.545394	0.000162035	0.00167597	0.31194	6.18477e-05	0.00070762	0.0896295	0.784135	0.892251	0.195779	0.601457	down	down	up	noreg	noreg	1
ENSG00000101421	CHMP4B	chr20:32399110-32442172|+	448.58	519.4	327.34	341.92	452.28	412.34	292.62	287.44	15.3734	22.113	14.1425	14.6682	12.4031	17.629	14.8908	12.3724	-0.542239	0.00158747	0.0263358	-0.541017	0.00542901	0.0316846	-0.162915	0.716967	0.848437	-0.206374	0.436898	0.692089	0.895441	0.965946	down	down	noreg	noreg	noreg	0
ENSG00000177301	KCNA2	chr1:111136202-111174096|-	16.1	2.29	3.36	7.62	30.99	75.98	51.37	154.46	0.409031	0.182424	0.108873	0.298807	0.509626	2.61132	1.0143	4.0189	-0.761632	0.56563	0.893579	0.975113	0.225198	0.489747	2.54061	0.0189746	0.0746473	4.22852	1.26508e-08	2.98241e-07	0.988752	0.995822	noreg	noreg	noreg	up	noreg	0
ENSG00000133687	TMTC1	chr12:29653773-29937692|-	470.04	869.49	375.18	420.32	160.77	140.85	236.66	103.31	4.52915	10.5971	4.42051	4.85991	1.36474	1.54896	3.44221	1.38622	-0.761443	0.0424519	0.276084	0.210148	0.6906	0.849723	-2.15096	1.07884e-06	2.22776e-05	-1.22643	0.00876498	0.0415422	0.0737713	0.368132	noreg	noreg	down	down	noreg	0
ENSG00000237515	SHISA9	chr16:12995477-13334272|+	17.17	147.58	20.98	77.31	40.68	22.24	89.9	69.56	0.271001	2.7551	0.361289	1.09041	0.536501	0.291082	1.41167	1.54472	-0.761063	0.516475	0.891143	1.37761	0.00810894	0.0435705	-1.38885	0.310458	0.556723	0.697924	0.199897	0.430686	NA	NA	noreg	up	noreg	noreg	noreg	0
ENSG00000130779	CLIP1	chr12:122755979-122907179|-	2661.43	2427.7	1244.73	1780.37	2252.68	1605.82	1150.29	1443.32	30.4661	38.4304	17.7192	28.9912	21.8841	21.7971	18.9924	22.4793	-0.762968	0.00142498	0.0241938	-0.538868	0.0653195	0.210689	-0.39938	0.480794	0.723136	-0.222021	0.337842	0.598119	0.574951	0.884605	down	noreg	noreg	noreg	noreg	1
ENSG00000059804	SLC2A3	chr12:8071826-8088871|-	2975.87	1837.36	1189.33	1681.28	1344.25	1381.58	2156.57	2879.47	64.5786	35.1843	23.602	32.2346	30.0001	31.6053	51.9431	67.444	-0.758679	0.0286274	0.214007	0.919384	0.0001029	0.00111485	-0.820312	0.0923705	0.246987	0.810932	0.000859261	0.00607406	0.00029583	0.00868907	noreg	up	noreg	up	reg	1
ENSG00000196352	CD55	chr1:207494853-207534311|+	18.24	22.88	16.79	7.62	26.15	21.31	45.86	63.42	0.456956	0.839315	0.578649	0.446552	0.771863	1.11358	2.30333	2.49303	-0.756308	0.309328	0.774469	1.2371	0.0115376	0.0574065	0.206729	0.450567	0.699176	2.16261	0.00362946	0.0202816	0.0240624	0.190533	noreg	noreg	noreg	up	noreg	0
ENSG00000214575	CPEB1	chr15:83211951-83317612|-	6.44	6.86	2.52	5.44	15.5	31.5	57.79	75.69	0.220602	0.194603	0.083084	0.509815	0.409781	1.68225	2.03281	5.95334	-0.755658	0.463434	0.871819	1.53938	0.0078585	0.0424271	1.82089	0.0172975	0.0696134	4.0673	9.53161e-09	2.30987e-07	0.158404	0.545564	noreg	up	noreg	up	noreg	0
ENSG00000064651	SLC12A2	chr5:127419458-127525380|+	1627.98	3046.64	1144.85	1647.52	1762.63	1248.15	879.69	809.12	16.5309	35.6779	12.2819	19.3586	17.6123	14.1279	10.9906	8.66311	-0.754856	0.0596503	0.341278	-0.798899	0.00366894	0.0229875	-0.634713	0.31516	0.563067	-0.725487	0.00438212	0.0236893	0.963862	0.98805	noreg	down	noreg	down	noreg	0
ENSG00000129682	FGF13	chrX:137713735-138304939|-	811.31	1308.81	479.26	788.37	1628.98	1527.99	307.29	643.41	26.9953	66.3408	24.9995	36.3682	51.4781	73.8627	15.0066	30.8999	-0.754684	0.0538611	0.321099	-1.69901	9.90263e-05	0.0010796	0.574395	0.00658206	0.0323124	-0.415069	0.258275	0.510024	0.162628	0.551621	noreg	down	up	noreg	noreg	0
ENSG00000185745	IFIT1	chr10:91152303-91163745|+	100.88	216.23	124.22	64.25	84.26	44.48	138.51	67.51	2.47861	7.76164	4.30128	2.22449	2.05026	1.60621	5.5177	2.31808	-0.754443	0.205639	0.657033	0.715801	0.247764	0.52057	-1.30056	0.0751333	0.211308	0.128499	0.910386	0.962572	0.0724351	0.363871	noreg	noreg	noreg	noreg	noreg	0
ENSG00000188580	NKAIN2	chr6:124125286-125146803|+	16.1	19.45	80.58	150.27	104.6	284.47	147.68	115.59	0.684349	0.411378	2.89958	4.19902	2.15665	6.23693	4.64355	5.28862	2.68516	3.71654e-07	1.91371e-05	-0.528468	0.384316	0.666275	3.45224	1.35775e-07	3.72741e-06	0.189632	0.58177	0.795548	6.35876e-06	0.000397116	up	noreg	up	noreg	reg	1
ENSG00000172748	ZNF596	chr8:182137-197342|+	108.39	116.69	56.24	78.4	113.31	125.09	48.62	57.28	3.37656	3.72285	3.10397	3.64546	3.97652	4.10428	3.07804	2.50648	-0.753473	0.0166397	0.148551	-1.13657	0.000512398	0.00450074	0.0829531	0.271061	0.512303	-0.346378	0.439501	0.69452	0.370915	0.768655	noreg	down	noreg	noreg	noreg	1
ENSG00000163273	NPPC	chr2:232786530-232791113|-	44	147.58	38.61	76.22	589.8	48.18	31.19	88.99	3.56494	11.0916	2.84369	5.56771	37.1852	4.56815	2.98	7.27082	-0.751435	0.325944	0.787833	-2.3757	0.0447325	0.159551	1.73555	0.105475	0.270811	0.0656689	0.92145	0.968152	NA	NA	noreg	noreg	noreg	noreg	noreg	0
ENSG00000180287	PLD5	chr1:242251689-242687998|-	24.68	45.76	6.71	8.71	10.65	51.89	32.11	10.23	0.707847	2.29027	0.537414	1.01489	0.302737	1.68967	1.97502	0.431343	-2.20189	0.00137638	0.0235169	-0.525689	0.637716	0.83619	-0.171637	0.930116	0.968785	1.45647	0.133421	0.326106	0.173663	0.569205	down	noreg	noreg	noreg	noreg	0
ENSG00000133110	POSTN	chr13:38136720-38172981|-	50.44	1458.68	586.69	312.52	102.66	1980.17	3214.21	8191.41	0.953557	31.4744	13.2416	6.72069	1.90024	46.4534	78.5954	172.624	-0.749213	0.674617	0.904308	2.4839	0.161825	0.396211	0.464841	0.730889	0.858681	3.66494	1.11262e-12	5.35858e-11	NA	NA	noreg	noreg	noreg	up	noreg	0
ENSG00000135905	DOCK10	chr2:225629807-225907162|-	147.02	106.4	604.32	652.26	330.25	229.8	203.64	176.96	2.24388	1.42753	11.7712	9.32905	6.76513	5.93116	9.21424	3.36336	2.29911	1.58594e-21	5.24361e-19	-0.521843	0.108714	0.303106	1.14402	0.000352796	0.00302132	-1.72314	5.5633e-09	1.41849e-07	2.29531e-13	1.19854e-10	up	noreg	up	down	reg	0
ENSG00000170385	SLC30A1	chr1:211744910-211752084|-	533.36	723.05	317.27	436.65	395.14	390.1	312.8	230.15	6.4305	8.45868	3.74637	5.12499	4.66668	4.58379	4.19516	2.72653	-0.748459	0.00939609	0.100109	-0.496556	0.0730154	0.228715	-0.678093	0.057407	0.172741	-0.473588	0.162058	0.373417	0.511269	0.855138	noreg	noreg	noreg	noreg	noreg	0
ENSG00000164967	RPP25L	chr9:34610483-34612101|-	213.56	292.88	120.02	111.07	166.58	144.55	112.83	99.22	19.6398	24.8874	10.1261	9.77579	14.116	12.6946	10.1222	8.67186	-1.14056	5.84904e-05	0.00170901	-0.517858	0.0695855	0.220588	-0.702871	0.0949042	0.251663	-0.124076	0.700105	0.837824	0.0900409	0.408383	down	noreg	noreg	noreg	noreg	0
ENSG00000177519	RPRM	chr2:154333852-154335322|-	45.07	113.26	39.45	55.53	61.98	131.58	25.68	37.85	2.65557	5.48362	1.94018	2.71153	2.78848	6.39705	1.43681	1.85207	-0.74818	0.226337	0.683689	-1.57419	0.00923653	0.0480626	0.289815	0.445322	0.694902	-0.580191	0.282155	0.538327	0.471786	0.836048	noreg	down	noreg	noreg	noreg	0
ENSG00000121410	A1BG	chr19:58856544-58864865|-	128.78	109.83	91.49	51.18	230.5	238.14	352.24	345.74	15.812	16.9509	13.8245	6.71624	21.4314	38.5448	59.5342	64.845	-0.747706	0.0868078	0.424269	0.609513	0.00185904	0.0132013	0.973823	1.14374e-05	0.00016875	2.29055	7.67273e-07	1.26696e-05	0.00382992	0.056334	noreg	up	up	up	noreg	0
ENSG00000125954	CHURC1-FNTB	chr14:65381203-65529368|+	122.34	92.67	72.18	56.62	81.35	79.69	102.74	123.77	2.93239	3.46507	2.17409	1.83658	2.32016	3.53542	8.97697	15.2205	-0.747515	0.0338519	0.240653	0.526291	0.088956	0.262985	-0.416971	0.588089	0.797112	0.814368	0.0892034	0.244298	0.00362557	0.0540949	noreg	noreg	noreg	noreg	noreg	1
ENSG00000213213	KIAA1984	chr9:139690802-139704494|+	119.12	117.84	71.34	70.78	171.42	207.56	103.65	117.63	3.65708	3.40664	1.65005	1.82609	4.38432	7.08022	3.01904	3.35297	-0.747173	0.00392244	0.0525017	-0.741983	0.00920467	0.0479263	0.677492	0.00199473	0.0124729	0.638795	0.13506	0.328619	0.900137	0.967401	noreg	down	up	noreg	noreg	1
ENSG00000177707	PVRL3	chr3:110788918-110994410|+	2667.87	2856.72	1169.19	1407.96	1293.88	881.21	745.76	737.51	58.0078	72.0709	31.1762	40.8031	36.2083	26.0394	25.3043	26.5766	-1.1111	1.02414e-12	1.34972e-10	-0.517272	0.074112	0.230627	-1.34479	1.57139e-05	0.000220169	-0.796989	0.000760205	0.00548567	0.0673008	0.349577	down	noreg	down	down	noreg	1
ENSG00000171428	NAT1	chr8:18027986-18081198|+	30.05	74.36	31.06	31.58	83.29	51.89	29.35	32.73	0.963621	3.58639	1.15528	1.63521	2.7673	2.73123	1.64293	1.33465	-0.745814	0.237979	0.692848	-1.08785	0.0274121	0.110558	0.372581	0.346952	0.599762	-0.0126601	0.940845	0.978757	0.713763	0.922847	noreg	noreg	noreg	noreg	noreg	0
ENSG00000124406	ATP8A1	chr4:42410390-42659122|-	745.84	927.83	648.8	352.81	2004.75	3731.47	692.56	686.37	8.67178	9.92947	6.23853	4.46807	27.1526	35.7245	8.03004	7.97423	-0.745625	0.0563451	0.330084	-2.02214	2.30224e-07	4.79617e-06	1.77708	1.46779e-06	2.89803e-05	0.461226	0.374873	0.635914	0.0217976	0.179716	noreg	down	up	noreg	noreg	0
ENSG00000128652	HOXD3	chr2:177001340-177037830|+	52.58	61.78	28.54	40.29	309.91	242.77	66.96	95.13	1.27284	1.59285	0.716342	1.18031	6.4362	6.37688	2.01348	2.31573	-0.744634	0.0653347	0.360979	-1.73588	5.71896e-07	1.1005e-05	2.27282	1.12081e-16	2.14142e-14	1.23577	0.0110078	0.0497843	0.0256483	0.19805	noreg	down	up	up	noreg	1
ENSG00000105612	DNASE2	chr19:12986025-12992282|-	123.41	175.04	128.42	50.09	220.81	165.86	315.55	226.06	5.32837	7.45026	5.08531	2.59965	9.14782	7.72846	11.474	10.1479	-0.744097	0.209987	0.662075	0.522143	0.13171	0.347562	0.373615	0.0697838	0.199946	1.60127	0.00769428	0.0373873	0.103712	0.440066	noreg	noreg	noreg	up	noreg	0
ENSG00000163485	ADORA1	chr1:203059782-203136533|+	30.05	99.53	38.61	39.2	69.73	159.38	28.44	63.42	0.891461	3.54112	0.995374	0.992623	1.89453	4.70879	0.753978	1.53568	-0.744009	0.30488	0.76987	-1.28682	0.0645333	0.209049	0.822163	0.183428	0.396674	0.239422	0.76343	0.881941	0.634838	0.903107	noreg	noreg	noreg	noreg	noreg	0
ENSG00000001561	ENPP4	chr6:46097730-46114436|+	225.36	273.43	97.36	128.49	286.67	350.26	209.14	226.06	2.9628	3.78965	1.36256	1.78722	3.87751	4.87577	3.45441	3.1724	-1.15455	2.2499e-05	0.000754476	-0.515064	0.0364161	0.136907	0.352688	0.0288523	0.102854	0.946307	0.00351129	0.0197719	0.0860092	0.399349	down	noreg	noreg	up	noreg	0
ENSG00000181458	TMEM45A	chr3:100211463-100296288|+	115.9	185.34	109.95	70.78	180.14	157.52	321.97	422.46	6.10731	11.67	6.37473	3.28515	11.2061	9.59331	20.071	25.5162	-0.742794	0.093619	0.441306	1.1745	2.84457e-05	0.000363343	0.164666	0.256824	0.494384	2.04229	2.07246e-06	3.14446e-05	0.000419045	0.0113504	noreg	up	noreg	up	reg	0
ENSG00000172456	FGGY	chr1:59762310-60233347|+	379.9	344.36	216.55	253.72	429.04	357.67	188.05	350.86	32.0554	27.0145	19.4898	23.4978	25.9981	34.2574	18.7141	32.8316	-0.634097	0.000943901	0.0174914	-0.512935	0.218924	0.481843	0.119319	0.136828	0.325424	0.196553	0.665921	0.826357	0.829018	0.942956	down	noreg	noreg	noreg	noreg	1
ENSG00000222009	BTBD19	chr1:45274154-45281257|+	62.24	45.76	41.97	22.87	53.27	31.5	68.8	79.79	3.23445	1.9933	1.88547	1.39802	1.8811	2.07582	4.34512	3.92079	-0.742034	0.168998	0.600251	0.844209	0.0735179	0.229541	-0.349463	0.796299	0.90051	1.19646	0.0570538	0.175646	0.0247301	0.193698	noreg	noreg	noreg	noreg	noreg	0
ENSG00000197409	HIST1H3D	chr6:26197068-26199521|-	7364.01	6847.21	9204.95	10976.2	3221.15	1555.78	1369.52	1900.55	612.667	702.86	1085.69	1175.52	186.982	165.717	179.044	241.077	0.494828	0.000960613	0.017714	-0.512654	0.265036	0.542875	-1.57287	0.00117814	0.00818982	-2.62561	6.09488e-28	1.52949e-25	0.0920675	0.413562	up	noreg	down	down	noreg	0
ENSG00000204262	COL5A2	chr2:189896622-190044605|-	7103.23	17142.6	8280.01	6284.1	917.15	1583.58	33849.2	37682.8	56.4495	158.788	80.0737	58.2962	7.90556	14.5436	323.114	356.128	-0.741689	0.124585	0.51934	4.87224	3.72086e-43	1.69795e-40	-3.27732	4.18754e-08	1.33346e-06	2.29617	1.47085e-12	6.94358e-11	NA	NA	noreg	up	down	up	noreg	1
ENSG00000131080	EDA2R	chrX:65815479-65859108|-	193.17	173.9	121.7	99.09	146.24	86.18	95.4	120.7	3.50744	3.34352	2.54599	2.31645	2.52896	2.2011	1.96061	2.52773	-0.741668	0.00428095	0.0559371	-0.0706993	0.871489	0.944096	-0.659336	0.265984	0.50635	-0.0309908	0.832914	0.919504	0.159638	0.548254	noreg	noreg	noreg	noreg	noreg	0
ENSG00000103187	COTL1	chr16:84599200-84651683|-	2917.92	3783.42	1486.46	2562.21	1604.77	1215.72	565.06	628.06	111.513	149.667	59.5452	99.9979	49.5789	49.7445	22.8005	26.3724	-0.740334	0.0310301	0.227591	-1.20663	1.20628e-06	2.15467e-05	-1.24851	2.6624e-05	0.000343515	-1.76271	5.06333e-11	1.82548e-09	0.427913	0.810175	noreg	down	down	down	noreg	0
ENSG00000166111	SVOP	chr12:109304658-109459045|-	48.29	46.91	22.66	34.85	338.97	793.18	4.59	216.86	1.63779	4.02182	1.38428	0.94708	7.69742	17.3896	1.40448	4.66012	-0.740161	0.0923699	0.437828	-2.32613	0.26023	0.537395	3.57198	1.26261e-11	9.04635e-10	1.94512	0.0963485	0.257794	NA	NA	noreg	noreg	up	noreg	noreg	0
ENSG00000137267	TUBB2A	chr6:3153903-3157760|-	1414.42	1506.73	558.99	1208.69	1957.29	3433.11	1005.36	1762.46	50.4814	69.5411	26.2262	55.3362	53.1871	155.277	48.6017	79.9327	-0.739851	0.0778939	0.397297	-0.929027	0.0429914	0.155291	0.883854	0.00350738	0.0195815	0.646889	0.0699379	0.204624	0.723582	0.922847	noreg	noreg	up	noreg	noreg	0
ENSG00000073849	ST6GAL1	chr3:186648274-186796341|+	511.9	426.74	750.36	807.97	380.61	394.74	257.76	274.14	7.5327	7.46352	15.5053	15.4019	6.61188	6.59906	6.73615	5.81549	0.720823	4.71395e-05	0.00141015	-0.509169	0.00810681	0.0435705	-0.275714	0.826792	0.911085	-1.55078	4.43958e-09	1.15672e-07	1.49838e-07	1.49822e-05	up	down	noreg	down	reg	0
ENSG00000165410	CFL2	chr14:35179593-35184029|-	767.31	720.76	384.41	509.61	723.45	899.74	530.2	586.12	19.3107	24.5856	17.299	17.4074	21.6431	40.3259	24.8337	23.3824	-0.746979	0.000434592	0.00905091	-0.505795	0.026489	0.107904	0.125396	0.153534	0.351586	0.320368	0.209068	0.444023	0.50497	0.852155	down	noreg	noreg	noreg	noreg	1
ENSG00000140876	NUDT7	chr16:77756411-77776157|+	27.9	49.19	26.86	19.6	70.7	50.04	36.69	36.82	2.54587	4.12656	3.58534	1.99149	4.47524	5.46812	3.66253	3.09023	-0.737217	0.201335	0.651392	-0.680769	0.124957	0.335248	0.647112	0.0918317	0.245798	0.662109	0.348692	0.609276	0.992475	0.997462	noreg	noreg	noreg	noreg	noreg	1
ENSG00000130287	NCAN	chr19:19322838-19363042|+	546.24	294.02	250.96	256.98	2074.48	2370.28	402.69	966.64	4.93507	3.39832	3.33147	2.94994	15.9175	26.7545	5.50008	12.4252	-0.736988	0.057351	0.333592	-1.66667	0.000727264	0.00606032	2.40319	8.26423e-10	3.96665e-08	1.43074	0.00101486	0.00698048	NA	NA	noreg	down	up	up	noreg	0
ENSG00000204947	ZNF425	chr7:148799876-148823438|-	99.8	146.44	74.7	74.05	165.61	148.26	94.48	95.13	2.0193	2.9899	1.87582	1.51863	2.21808	3.04018	2.48845	1.96597	-0.736294	0.0313697	0.229145	-0.692314	0.0105883	0.0535628	0.35007	0.0701052	0.200551	0.350193	0.440818	0.695967	0.977337	0.992505	noreg	noreg	noreg	noreg	noreg	1
ENSG00000157890	MEGF11	chr15:66187417-66546085|-	144.88	80.08	69.66	66.42	138.49	291.88	111.91	98.2	2.10293	0.986587	1.02935	1.10508	1.69653	4.48115	1.49404	1.90562	-0.735373	0.0930323	0.439972	-0.999714	0.0461542	0.16336	0.935923	0.0613431	0.181335	0.626598	0.162418	0.37393	0.638899	0.903323	noreg	noreg	noreg	noreg	noreg	0
ENSG00000196482	ESRRG	chr1:216676588-217311097|-	266.14	130.42	130.94	108.89	248.9	1110.08	48.62	88.99	3.01465	2.8955	2.61439	2.87417	3.63402	18.8762	1.80182	1.82011	-0.73495	0.11626	0.500124	-3.27183	4.63953e-05	0.000556105	1.77689	0.0183331	0.0726983	-0.801414	0.0661739	0.196217	NA	NA	noreg	down	noreg	noreg	noreg	1
ENSG00000114541	FRMD4B	chr3:69219141-69591734|-	595.6	768.81	437.29	344.1	661.47	694.03	510.02	423.48	12.6139	24.8943	14.0659	11.5702	15.7566	20.3331	12.275	11.6443	-0.811692	0.00178084	0.0287589	-0.502777	0.0189272	0.0842449	-0.00945147	0.293514	0.536407	0.256611	0.553715	0.779449	0.39038	0.784707	down	noreg	noreg	noreg	noreg	0
ENSG00000118292	C1orf54	chr1:150240600-150253327|+	168.49	137.29	95.68	89.29	124.93	101	394.44	331.42	25.0842	25.1049	17.3008	16.2284	14.6257	15.8985	81.3069	59.8215	-0.734642	0.00622232	0.0737521	1.71924	7.4154e-10	2.25593e-08	-0.436559	0.502745	0.741642	1.97236	4.512e-08	9.63637e-07	1.68809e-11	5.2888e-09	noreg	up	noreg	up	reg	1
ENSG00000080546	SESN1	chr6:109307640-109416022|-	816.67	639.53	444.85	495.45	642.1	555.04	419.2	407.12	20.1187	16.0694	10.9706	11.4339	16.1099	12.5896	9.55681	9.08587	-0.64192	0.00251394	0.0375715	-0.499885	0.0119157	0.0588448	-0.282619	0.807216	0.905933	-0.186419	0.455171	0.709295	0.67799	0.91515	down	noreg	noreg	noreg	noreg	1
ENSG00000105968	H2AFV	chr7:44866390-44887682|-	5284.23	5624.21	4441.74	4487.4	3445.84	2708.49	1891.47	2364.95	193.87	270.351	207.702	198.317	111.307	110.314	104.417	109.222	-0.298545	0.00178463	0.0287955	-0.497798	0.0490596	0.170866	-0.825771	0.00127715	0.00871792	-1.06888	1.29358e-05	0.000160724	0.443136	0.8188	down	noreg	down	down	noreg	1
ENSG00000170837	GPR27	chr3:71803201-71805647|+	69.76	67.5	135.13	194.91	102.66	205.71	97.23	116.61	2.35176	1.85133	3.75127	5.37538	2.59199	5.6663	3.48693	3.23615	1.25331	0.000142999	0.00366164	-0.49434	0.313163	0.595945	1.16779	0.00803944	0.0379123	-0.62611	0.068682	0.20171	0.00163907	0.0309349	up	noreg	up	noreg	reg	0
ENSG00000183092	BEGAIN	chr14:101003486-101053750|-	30.05	33.18	29.38	8.71	230.5	138.99	115.58	228.11	0.774739	0.85827	1.084	0.163522	4.32476	4.15414	4.29929	5.09349	-0.732583	0.364176	0.812686	-0.0715428	0.890545	0.953743	2.54694	3.99196e-10	2.04075e-08	3.17369	4.78414e-06	6.63586e-05	0.926713	0.975839	noreg	noreg	up	up	noreg	0
ENSG00000140873	ADAMTS18	chr16:77281710-77469011|-	9.66	6.86	6.71	3.27	3.87	49.11	187.13	91.04	0.250044	0.311555	0.259415	0.619031	0.129437	1.29286	3.77096	2.37354	-0.732174	0.469915	0.876101	2.42829	0.0375485	0.140065	1.68111	0.18178	0.394486	4.80057	6.16502e-12	2.64223e-10	NA	NA	noreg	noreg	noreg	up	noreg	0
ENSG00000168952	STXBP6	chr14:25278862-25519503|-	153.46	148.73	78.9	104.54	28.09	146.41	36.69	43.98	3.9876	6.40745	2.44737	4.46784	0.58251	4.98929	1.24608	1.19096	-0.732077	0.00713509	0.0821991	-1.0796	0.231528	0.49792	-0.792303	0.53537	0.767161	-1.18502	0.00705076	0.0348283	NA	NA	noreg	noreg	noreg	down	noreg	0
ENSG00000109756	RAPGEF2	chr4:160025330-160281321|+	2974.79	1805.33	1266.55	1074.75	2233.31	2107.12	1557.57	1458.66	55.6976	47.0861	32.8869	27.4994	51.4076	58.1413	50.1779	45.6168	-1.03897	0.00143938	0.0244095	-0.490088	0.00129581	0.00982418	-0.139211	0.837942	0.917704	0.365434	0.290283	0.54841	0.167888	0.560063	down	down	noreg	noreg	noreg	1
ENSG00000055118	KCNH2	chr7:150642049-150675403|-	141.66	192.2	99.04	103.45	460.99	645.85	285.28	398.93	3.1688	4.01316	2.03929	2.08772	7.21278	12.857	6.71999	7.96972	-0.730981	0.0113562	0.114756	-0.660486	0.0514282	0.176929	1.72914	9.36295e-09	3.39924e-07	1.75661	2.6051e-07	4.76818e-06	0.926514	0.975824	noreg	noreg	up	up	noreg	0
ENSG00000126947	ARMCX1	chrX:100805514-100809683|+	174.92	400.42	202.28	145.91	317.66	723.69	488	361.08	4.83665	12.7099	6.50337	4.65981	7.86496	23.069	16.9062	11.5943	-0.730607	0.157004	0.583784	-0.259208	0.612808	0.832535	0.855946	0.0817022	0.224851	1.28603	0.00228712	0.0138169	0.658244	0.908693	noreg	noreg	noreg	up	noreg	0
ENSG00000134709	HOOK1	chr1:60280458-60342050|+	96.58	172.75	92.33	70.78	156.89	323.39	278.86	177.99	1.08983	3.7844	1.56255	0.936783	1.68449	5.44851	6.53164	4.18734	-0.730457	0.101858	0.463637	-0.0364005	0.944714	0.980835	0.834464	0.0578956	0.173825	1.48589	0.00149768	0.00969962	0.435193	0.813602	noreg	noreg	noreg	up	noreg	0
ENSG00000137936	BCAR3	chr1:94027347-94312706|-	556.97	733.34	357.56	434.48	251.8	229.8	178.87	156.5	9.7896	16.5915	9.86482	9.50985	4.82931	5.59837	5.31148	3.31471	-0.714851	0.0031163	0.0442576	-0.486818	0.0462059	0.163452	-1.4218	2.70125e-07	6.87675e-06	-1.23977	3.97531e-05	0.000434732	0.452176	0.824442	down	noreg	down	down	noreg	1
ENSG00000101004	NINL	chr20:25433341-25566153|-	2574.51	1561.65	1404.2	1105.24	1536	1298.19	2213.44	1580.39	36.6373	23.3806	22.1356	16.7343	19.6593	18.8239	36.321	27.998	-0.72959	0.0318614	0.231124	0.456667	0.108108	0.301952	-0.545353	0.369521	0.623639	0.596284	0.121669	0.305326	0.011624	0.11824	noreg	noreg	noreg	noreg	noreg	0
ENSG00000159423	ALDH4A1	chr1:19197926-19229275|-	144.88	256.27	134.29	108.89	169.48	246.48	55.96	108.43	4.40374	5.17114	3.37278	2.23588	3.55308	5.0249	1.58091	2.27999	-0.72936	0.0755805	0.390994	-1.30697	0.00810702	0.0435705	0.0523256	0.509693	0.748106	-0.564988	0.182521	0.405244	0.455043	0.826117	noreg	down	noreg	noreg	noreg	0
ENSG00000172638	EFEMP2	chr11:65633912-65641063|-	210.34	415.29	249.28	129.58	239.21	369.72	735.67	777.41	9.89945	15.814	11.1073	5.07276	11.3489	18.6372	31.6317	35.3123	-0.727587	0.177173	0.613729	1.34744	2.33683e-05	0.000306345	-0.0390354	0.670154	0.820649	1.99774	1.29074e-05	0.000160476	0.00349727	0.0527621	noreg	up	noreg	up	noreg	0
ENSG00000185811	IKZF1	chr7:50343720-50472799|+	126.63	226.52	89.81	125.22	22.27	10.19	28.44	14.32	1.36829	11.912	1.25149	2.02467	0.52626	0.26036	1.14087	0.241589	-0.727079	0.0931238	0.440172	0.434527	0.596223	0.819272	-3.44323	7.75671e-08	2.27823e-06	-2.33033	2.14655e-05	0.00025116	0.0363729	0.243797	noreg	noreg	down	down	noreg	0
ENSG00000137558	PI15	chr8:75736772-75767264|+	3584.35	318.05	1551.08	823.22	2514.16	2350.82	1834.59	1262.26	36.779	3.23273	15.7168	8.39177	29.0437	24.907	21.2837	13.2426	-0.724528	0.618721	0.893579	-0.615623	0.0305619	0.119761	0.318075	0.627433	0.820649	0.383302	0.489036	0.73004	NA	NA	noreg	noreg	noreg	noreg	noreg	0
ENSG00000105854	PON2	chr7:95034175-95064510|-	2700.07	1385.46	1084.42	1410.14	2588.74	1426.99	815.48	1106.78	120.861	68.8634	63.5643	79.5825	91.3588	64.8217	53.7017	67.9655	-0.724416	0.0718274	0.380776	-1.02875	0.0117947	0.0583579	-0.0248617	0.732394	0.859542	-0.37598	0.112924	0.289084	0.690758	0.916128	noreg	noreg	noreg	noreg	noreg	0
ENSG00000115461	IGFBP5	chr2:217536828-217560248|-	3739.96	2599.31	1593.89	2280.18	1464.34	2177.54	9106.01	13838.9	33.1372	26.6651	16.795	24.5075	12.019	22.4369	103.689	146.145	-0.72341	0.0184854	0.159953	2.68857	1.34548e-13	6.39886e-12	-0.799633	0.136428	0.324769	2.56625	3.18456e-22	4.60121e-20	1.20566e-10	3.14778e-08	noreg	up	noreg	up	reg	0
ENSG00000065534	MYLK	chr3:123328896-123603178|-	1057.06	1534.19	793.17	787.28	477.46	104.71	288.95	386.66	13.3491	20.5187	9.98546	10.967	4.16034	1.6293	6.14787	6.37502	-0.7224	0.00454568	0.0584365	0.249332	0.744573	0.879808	-2.15414	0.00953547	0.0433358	-1.22608	1.28068e-05	0.000159642	NA	NA	noreg	noreg	down	down	noreg	0
ENSG00000153904	DDAH1	chr1:85784164-86043933|-	2843.87	1930.03	935.02	891.82	637.26	1186.07	687.06	584.08	42.7417	33.2498	18.0879	15.6175	8.90867	21.187	13.026	10.9245	-1.39577	1.32985e-07	7.442e-06	-0.485539	0.23267	0.499367	-1.3886	0.0136983	0.0581212	-0.523229	0.0686035	0.201541	0.0441906	0.272806	down	noreg	noreg	noreg	noreg	1
ENSG00000248919	ATP5J2-PTCD1	chr7:99017372-99063787|-	81.56	199.07	78.9	92.56	136.56	78.76	61.46	88.99	1.8261	5.354	2.15471	2.51603	2.60332	2.12542	1.72489	2.4333	-0.720451	0.189531	0.63253	-0.483293	0.321243	0.604026	-0.382189	0.811981	0.905933	-0.188527	0.607155	0.814118	0.659638	0.908962	noreg	noreg	noreg	noreg	noreg	1
ENSG00000185345	PARK2	chr6:161768452-163148803|-	61.17	70.93	55.4	25.04	86.19	74.13	138.51	122.75	1.52693	2.37644	1.71299	0.973766	1.81593	1.76998	4.88921	4.07922	-0.719451	0.203913	0.654701	0.739741	0.0149462	0.0703137	0.279335	0.132586	0.318103	1.69949	0.00464619	0.0248631	0.0222638	0.181995	noreg	noreg	noreg	up	noreg	0
ENSG00000106605	BLVRA	chr7:43798279-43846939|+	225.36	264.28	125.9	174.23	198.54	210.34	201.81	229.13	15.8653	18.5992	9.09223	12.2489	10.5637	14.8628	12.9537	16.2211	-0.718061	0.00920156	0.0987154	0.110096	0.637107	0.83619	-0.260052	0.896188	0.950777	0.521908	0.0971648	0.259505	0.0219834	0.1807	noreg	noreg	noreg	noreg	noreg	0
ENSG00000069667	RORA	chr15:60780483-61521518|-	359.51	410.72	297.96	172.05	327.35	491.11	496.26	331.42	4.01204	4.52099	8.26439	4.14627	3.08065	6.44882	7.565	5.89087	-0.718058	0.0523956	0.316055	0.0519916	0.893105	0.954991	0.0876126	0.339137	0.590135	0.816378	0.104967	0.273862	0.182008	0.582365	noreg	noreg	noreg	noreg	noreg	1
ENSG00000145794	MEGF10	chr5:126626523-126801429|+	1081.74	1527.32	715.11	883.11	4021.11	2104.34	454.98	503.27	9.80327	17.0932	6.42001	9.2237	37.774	20.2977	4.81413	5.10074	-0.717844	0.00646374	0.0760872	-2.64155	6.47741e-11	2.26544e-09	1.23128	0.000387537	0.00326952	-0.737992	0.00197436	0.0122416	0.000237733	0.00732607	noreg	down	up	down	reg	1
ENSG00000117877	CD3EAP	chr19:45909467-45914024|+	244.68	187.63	111.63	153.54	123	29.65	77.05	71.6	4.67464	4.5254	2.91727	3.53654	2.61943	0.597142	1.5545	1.59937	-0.717657	0.020141	0.169551	-0.00249131	0.998399	0.999224	-1.50184	0.0904643	0.24299	-0.834924	0.029269	0.106775	NA	NA	noreg	noreg	noreg	noreg	noreg	1
ENSG00000149289	ZC3H12C	chr11:109964087-110042566|+	1676.27	1433.51	850.24	1135.73	1848.82	1817.09	1132.86	1435.13	13.3963	16.7429	9.3588	12.6116	13.5004	20.3291	15.6895	18.1414	-0.65909	0.00336639	0.0466149	-0.479544	0.0235939	0.0987768	0.237358	0.0246046	0.0911456	0.370795	0.128133	0.317081	0.657502	0.908603	down	noreg	noreg	noreg	noreg	1
ENSG00000171044	XKR6	chr8:10753555-11058875|-	84.78	101.82	47	67.51	131.71	135.29	76.14	102.29	3.92618	5.73907	2.18995	3.87045	2.63971	5.05351	3.73439	4.63246	-0.716558	0.0435925	0.280966	-0.547737	0.0883079	0.262086	0.516874	0.00865618	0.0400616	0.63979	0.142444	0.341121	0.774659	0.922847	noreg	noreg	up	noreg	noreg	1
ENSG00000177875	C12orf68	chr12:48577366-48579709|+	196.39	221.95	99.04	157.89	454.22	547.63	159.61	227.08	6.09303	6.37926	2.88185	4.56396	12.081	15.8077	4.83556	6.60365	-0.716256	0.0311206	0.227919	-1.33991	1.3909e-05	0.000192616	1.25992	2.06453e-09	9.00838e-08	0.589801	0.0955581	0.256219	0.140157	0.513182	noreg	down	up	noreg	noreg	0
ENSG00000165879	FRAT1	chr10:99079022-99081672|+	55.8	81.23	43.65	40.29	158.83	200.15	31.19	47.05	1.93048	2.04278	1.11049	1.06263	3.0936	5.05519	0.916014	1.19747	-0.715714	0.0743622	0.387457	-2.16462	4.33369e-08	1.01789e-06	1.38938	1.26803e-05	0.000184925	-0.101334	0.784278	0.892289	0.00487532	0.0674349	noreg	down	up	noreg	noreg	0
ENSG00000106278	PTPRZ1	chr7:121513143-121702090|+	9741.05	4196.42	3242.34	5331.3	7680.99	4370.84	465.07	976.87	108.142	53.6764	37.423	62.4025	89.4615	48.1995	9.95027	12.0438	-0.715611	0.154977	0.57968	-3.03042	3.14399e-09	8.73301e-08	-0.209718	0.984422	1	-2.57189	5.30039e-13	2.762e-11	NA	NA	noreg	down	noreg	down	noreg	0
ENSG00000145284	SCD5	chr4:83550692-83720010|-	1162.23	1456.39	800.72	784.02	1230.93	2251.67	1077.82	1371.71	25.6186	31.3811	17.7391	16.8488	24.8901	48.853	27.2567	29.733	-0.733771	8.67971e-05	0.0023985	-0.474056	0.237625	0.506486	0.411359	0.114426	0.287623	0.628266	0.0314646	0.112465	0.637684	0.903323	down	noreg	noreg	noreg	noreg	0
ENSG00000167685	ZNF444	chr19:56643968-56672262|+	197.46	221.95	356.72	372.41	419.35	412.34	284.36	300.73	9.28346	8.23354	18.2493	15.5613	23.5044	20.2371	12.4327	17.0552	0.787947	8.60408e-06	0.000329578	-0.472803	0.0108843	0.0547354	0.987694	2.74378e-10	1.45782e-08	-0.31749	0.234026	0.477822	8.59327e-09	1.47461e-06	up	noreg	up	noreg	reg	0
ENSG00000187699	C2orf88	chr2:190744335-191068210|+	121.27	151.02	90.65	76.22	98.78	28.73	104.57	65.47	1.60924	2.52279	1.82546	1.52335	1.33193	0.464014	2.22694	1.28479	-0.714441	0.016349	0.146791	0.452184	0.551336	0.798807	-1.0945	0.213215	0.4387	0.0271172	0.999999	1	0.129943	0.495368	noreg	noreg	noreg	noreg	noreg	0
ENSG00000167889	MGAT5B	chr17:74864538-74946475|+	238.24	245.97	122.54	175.31	267.3	450.33	202.72	191.28	3.94422	6.38245	2.7497	3.80385	5.07294	9.11595	4.13519	4.00874	-0.713367	0.00896021	0.0971041	-0.830402	0.0286704	0.114169	0.567602	0.0437474	0.140633	0.403597	0.210846	0.445963	0.755936	0.922847	noreg	noreg	noreg	noreg	noreg	0
ENSG00000181035	SLC25A42	chr19:19174808-19223697|+	98.73	93.81	79.74	38.11	123.96	164.01	164.2	141.16	2.3213	4.06045	2.43453	1.03426	3.20439	4.7809	6.2758	3.51572	-0.712723	0.160405	0.588947	0.119626	0.705907	0.85787	0.580761	0.0199817	0.0774336	1.37357	0.0172444	0.0708719	0.194383	0.599769	noreg	noreg	noreg	noreg	noreg	1
ENSG00000065609	SNAP91	chr6:84262599-84419410|-	44	56.06	35.25	26.13	242.12	928.47	119.25	179.01	1.31743	1.68231	0.722998	0.980248	6.12102	19.7543	4.29141	4.49601	-0.711968	0.109636	0.48366	-1.93989	0.00708533	0.0391558	3.54832	4.69893e-07	1.08922e-05	2.28058	3.61132e-06	5.13609e-05	NA	NA	noreg	down	up	up	noreg	0
ENSG00000151729	SLC25A4	chr4:186064395-186068434|+	518.34	693.3	295.44	450.81	631.45	929.39	444.89	724.22	26.9519	37.2032	15.7714	24.4133	28.6095	49.8863	26.0129	39.3073	-0.711634	0.026063	0.200729	-0.383976	0.331046	0.614829	0.365365	0.0765849	0.214489	0.647667	0.042837	0.141838	0.593453	0.889045	noreg	noreg	noreg	noreg	noreg	0
ENSG00000101347	SAMHD1	chr20:35518632-35580246|-	220	177.33	107.43	137.2	99.75	178.84	151.35	209.7	3.55002	2.5933	1.68578	1.85106	1.23786	2.77971	2.30979	3.49453	-0.711565	0.010063	0.105477	0.407393	0.372372	0.656196	-0.512186	0.548618	0.779379	0.561553	0.114429	0.29192	0.0406443	0.259986	noreg	noreg	noreg	noreg	noreg	0
ENSG00000101265	RASSF2	chr20:4760669-4804291|-	2152.75	1831.64	854.44	1603.96	1402.35	1295.41	349.49	659.77	20.3457	21.8627	10.3082	19.2756	12.3111	15.3704	4.48745	7.96026	-0.711211	0.0521904	0.315554	-1.38569	0.000454858	0.00407581	-0.5626	0.100998	0.263119	-1.28442	0.000388977	0.00310531	0.347165	0.751122	noreg	down	noreg	down	noreg	0
ENSG00000146555	SDK1	chr7:3341080-4308632|+	769.45	316.91	340.77	327.76	1246.43	644	928.3	930.84	6.66926	4.36054	3.53123	3.84808	7.57577	5.78302	9.01538	9.76562	-0.711139	0.150224	0.571019	0.0110602	0.978178	0.994523	0.79921	0.105568	0.270919	1.47558	3.9484e-07	6.92131e-06	0.391773	0.78572	noreg	noreg	noreg	up	noreg	0
ENSG00000056998	GYG2	chrX:2746829-2800859|+	371.31	638.39	329.02	291.83	294.42	239.07	204.56	268	9.69827	19.4401	8.47479	8.45244	6.91307	6.49321	5.40008	6.53005	-0.709612	0.045108	0.287489	-0.140959	0.63123	0.83619	-0.920411	0.0591812	0.17687	-0.393744	0.187281	0.412404	0.203274	0.612336	noreg	noreg	noreg	noreg	noreg	0
ENSG00000112183	RBM24	chr6:17281577-17294106|+	126.63	96.1	48.68	41.38	82.32	75.06	60.54	50.12	3.86945	3.27555	1.48133	1.70815	2.16332	2.61895	2.1464	1.68812	-1.31528	0.000175098	0.00430235	-0.472607	0.189462	0.441165	-0.501103	0.438739	0.687726	0.297229	0.622548	0.82498	0.0543117	0.310225	down	noreg	noreg	noreg	noreg	0
ENSG00000219626	FAM228B	chr2:24299396-24392509|+	104.1	112.12	64.63	68.6	250.84	373.43	202.72	221.97	5.79693	7.67707	4.53661	3.89797	8.79797	21.6868	10.9714	11.9168	-0.708594	0.00892887	0.0968202	-0.521518	0.111765	0.309595	1.52969	1.32078e-06	2.65772e-05	1.6725	3.43145e-06	4.90958e-05	0.828155	0.942624	noreg	noreg	up	up	noreg	1
ENSG00000122735	DNAI1	chr9:34457412-34520982|+	70.83	37.75	42.81	23.96	46.49	24.09	45.86	17.39	6.04451	4.96059	4.39709	1.19805	1.31583	0.814734	2.60495	2.14767	-0.708089	0.248708	0.70664	-0.119975	0.883415	0.950209	-0.621484	0.536513	0.768275	-0.0778637	0.874076	0.941669	0.449201	0.822929	noreg	noreg	noreg	noreg	noreg	0
ENSG00000114200	BCHE	chr3:165490692-165555260|-	1429.45	1372.88	781.42	660.97	934.58	524.46	414.62	612.72	38.4017	43.5937	27.9705	25.3591	24.8689	17.2199	17.6621	25.2931	-0.966679	1.17297e-08	8.46964e-07	-0.472289	0.271189	0.550295	-0.9416	0.0436333	0.140361	-0.489547	0.0989491	0.262945	0.255773	0.674541	down	noreg	noreg	noreg	noreg	0
ENSG00000112276	BVES	chr6:105544697-105585049|-	225.36	406.14	200.6	188.38	230.5	200.15	206.39	172.87	2.47585	5.40208	2.87524	2.55493	2.41823	3.4132	3.47592	2.79581	-0.707448	0.0644918	0.357819	-0.147887	0.580213	0.80852	-0.552293	0.414167	0.664909	-0.036505	0.858196	0.932888	0.231116	0.647054	noreg	noreg	noreg	noreg	noreg	0
ENSG00000135317	SNX14	chr6:86215214-86303874|-	1485.25	1636.01	1146.53	915.77	1699.68	2099.71	1289.72	1387.06	42.6729	49.3783	34.6458	26.1832	45.5405	61.1654	48.0203	45.1035	-0.605749	0.00259479	0.0384671	-0.470886	0.0249805	0.103207	0.283637	0.0206515	0.0794435	0.376243	0.303422	0.563846	0.733219	0.922847	down	noreg	noreg	noreg	noreg	1
ENSG00000129625	REEP5	chr5:112212084-112258236|-	565.55	617.79	404.56	353.9	798.99	1191.63	717.33	685.35	10.9196	13.3859	8.58732	7.82491	13.9579	25.9854	17.7664	15.7504	-0.65031	0.000248912	0.00577708	-0.47038	0.117258	0.320822	0.750342	0.00212552	0.0131087	0.887045	0.00676521	0.0336525	0.718769	0.922847	down	noreg	up	up	noreg	1
ENSG00000067798	NAV3	chr12:78224685-78606790|+	174.92	380.97	104.08	72.96	408.7	1060.97	446.72	593.28	1.88262	4.17428	1.16502	0.802412	4.3914	15.7901	5.54743	6.47775	-1.65671	0.00131528	0.0226787	-0.465618	0.398326	0.680724	1.4026	0.0121292	0.0528142	2.5545	8.39204e-11	2.94215e-09	NA	NA	down	noreg	noreg	up	noreg	0
ENSG00000137285	TUBB2B	chr6:3224495-3231964|-	7181.57	7355.18	3554.57	5047.1	12961.1	15541.2	7803.45	12522.4	207.571	248.975	121.91	171.922	299.139	528.274	296.739	428.71	-0.769314	0.000686508	0.0134838	-0.454653	0.168439	0.407151	0.971373	2.67531e-09	1.10247e-07	1.24063	8.56624e-06	0.000112151	0.569763	0.884058	down	noreg	up	up	noreg	1
ENSG00000139278	GLIPR1	chr12:75874460-75897633|+	166.34	210.51	93.17	140.47	147.21	133.43	163.28	167.76	1.39247	2.32897	1.02244	1.52871	1.57905	1.46061	1.43558	1.84734	-0.702132	0.0364819	0.251757	0.27298	0.269857	0.548618	-0.425254	0.456264	0.704451	0.502727	0.137639	0.333001	0.0196962	0.168986	noreg	noreg	noreg	noreg	noreg	0
ENSG00000239704	CDRT4	chr17:15339332-15406922|-	69.76	2.29	41.13	3.27	94.91	240.92	30.27	209.7	2.37057	0.326048	2.55617	0.478251	3.32824	7.37834	24.6917	6.80695	-0.698281	0.692761	0.910642	-0.455615	0.649697	0.83619	2.22079	0.0994622	0.260355	2.43439	0.0422166	0.140393	NA	NA	noreg	noreg	noreg	noreg	noreg	0
ENSG00000177469	PTRF	chr17:40554470-40575535|-	41.85	172.75	88.97	43.56	52.3	113.05	893.45	1281.7	0.631972	2.93677	1.52803	0.74343	0.651743	1.93017	17.7303	22.0581	-0.698091	0.408007	0.841813	3.75069	9.36289e-15	4.99858e-13	-0.376218	0.899143	0.952625	4.03677	1.18394e-18	1.19471e-16	NA	NA	noreg	up	noreg	up	noreg	0
ENSG00000182606	TRAK1	chr3:42055294-42267381|+	1734.22	1415.21	820.87	1032.29	1521.48	1433.47	959.49	1152.81	20.818	21.0639	10.7255	15.4338	19.5685	19.4427	13.305	16.8517	-0.776856	0.000333052	0.00734976	-0.450131	0.0201802	0.0881637	-0.0919572	0.573595	0.788501	0.188836	0.455074	0.709295	0.319499	0.739597	down	noreg	noreg	noreg	noreg	1
ENSG00000198846	TOX	chr8:59717977-60031767|-	758.72	321.48	359.23	311.43	756.38	603.23	216.48	194.35	9.90259	5.04434	5.69346	4.90536	9.25791	9.5066	3.74938	3.08749	-0.69753	0.153459	0.577492	-1.69132	1.35906e-11	5.19176e-10	0.331884	0.318952	0.567595	-0.707031	0.0323993	0.115026	0.118997	0.47242	noreg	down	noreg	noreg	noreg	0
ENSG00000072182	ASIC4	chr2:220378892-220403494|+	62.24	56.06	26.86	46.82	438.72	951.63	36.69	121.73	1.58601	1.35403	0.639908	1.14802	13.2437	26.1627	0.878185	4.42394	-0.697068	0.12376	0.518188	-3.10289	1.73652e-05	0.000236211	3.5549	5.68087e-13	5.68538e-11	1.10435	0.0955146	0.256174	NA	NA	noreg	down	up	noreg	noreg	0
ENSG00000138030	KHK	chr2:27309615-27323640|+	49.37	96.1	40.29	50.09	31.96	72.28	44.03	64.44	1.94432	2.67058	1.35525	1.89501	1.28501	2.42708	1.74633	2.23697	-0.697007	0.170318	0.603235	0.0905281	0.888416	0.952794	-0.480839	0.742897	0.864519	0.263299	0.632739	0.826357	0.302372	0.722734	noreg	noreg	noreg	noreg	noreg	0
ENSG00000003402	CFLAR	chr2:201980827-202029033|+	377.75	271.14	195.56	207.98	173.36	151.04	187.13	246.52	13.681	12.9968	8.86309	8.56268	6.24411	6.79589	7.58264	11.7849	-0.695934	0.00960192	0.101662	0.452705	0.126008	0.337206	-1.00023	0.0193961	0.0758167	0.103793	0.828511	0.916393	0.00313866	0.0492082	noreg	noreg	noreg	noreg	reg	1
ENSG00000160213	CSTB	chr21:45192393-45196326|-	151.32	197.92	104.92	112.16	119.12	137.14	110.08	156.5	5.73458	7.37901	3.93382	4.4184	3.79762	5.6812	5.7985	6.58214	-0.695827	0.0104462	0.108647	0.0904684	0.796805	0.909292	-0.446594	0.480465	0.723136	0.29638	0.491388	0.731905	0.0651392	0.342705	noreg	noreg	noreg	noreg	noreg	0
ENSG00000129596	CDO1	chr5:115140430-115152651|-	863.89	600.63	469.19	443.19	854.2	793.18	703.57	553.39	26.8089	23.5496	17.9203	16.6757	26.2238	30.5576	30.8235	20.7634	-0.692574	0.00898586	0.0973261	-0.354654	0.131995	0.348029	0.169739	0.213858	0.439591	0.462241	0.179269	0.400214	0.38969	0.784051	noreg	noreg	noreg	noreg	noreg	0
ENSG00000101850	GPR143	chrX:9693386-9754337|-	30.05	59.49	28.54	27.22	20.34	23.17	17.43	19.44	2.00708	3.54737	1.63125	1.57271	1.09225	0.958026	1.41528	0.973422	-0.691638	0.218626	0.674563	-0.204609	0.72183	0.867074	-1.0414	0.197868	0.417058	-0.597026	0.355031	0.616455	0.382234	0.77931	noreg	noreg	noreg	noreg	noreg	0
ENSG00000196586	MYO6	chr6:76458909-76629254|+	854.23	737.92	569.91	421.41	1636.73	1234.25	842.08	1031.09	6.80038	7.46862	5.34683	3.9859	12.7321	11.9396	9.17501	9.72514	-0.691243	0.00629609	0.0744859	-0.581805	0.029491	0.116421	0.850561	2.8487e-05	0.000361631	0.918064	0.0129098	0.0564198	0.881685	0.959872	noreg	noreg	up	noreg	noreg	0
ENSG00000197019	SERTAD1	chr19:40927499-40931932|-	105.17	162.46	75.54	91.47	94.91	74.13	124.75	126.84	3.2981	5.22916	2.46302	2.96237	2.56207	2.39627	4.50775	4.13001	-0.690793	0.0588566	0.339001	0.608571	0.0528647	0.180505	-0.662857	0.264597	0.504697	0.591169	0.120094	0.302207	0.00575926	0.0746639	noreg	noreg	noreg	noreg	noreg	1
ENSG00000178821	TMEM52	chr1:1849029-1850712|-	11.8	14.87	10.07	6.53	5.81	9.27	24.77	26.6	0.721299	1.18603	0.746781	0.464042	0.369522	0.825974	2.29816	2.03811	-0.690115	0.373132	0.81739	1.8026	0.010117	0.0516522	-0.823277	0.495584	0.736218	1.62906	0.0616442	0.186202	0.0146755	0.138978	noreg	noreg	noreg	noreg	noreg	0
ENSG00000134352	IL6ST	chr5:55230923-55290821|-	1633.35	2447.15	1297.61	1247.89	1152.49	1308.38	1984.11	2520.43	14.717	23.9535	16.2354	15.8435	10.0751	13.5721	19.6761	26.1559	-0.689599	0.00973107	0.10274	0.906105	7.53752e-05	0.000853039	-0.729579	0.0808951	0.223149	0.823435	0.00380105	0.0210737	1.99793e-05	0.00104036	noreg	up	noreg	up	reg	1
ENSG00000173221	GLRX	chr5:95087023-95158709|-	114.83	210.51	100.72	102.36	158.83	266.86	277.94	306.87	5.23929	14.8785	7.4974	7.40618	6.34269	18.3446	21.7336	19.6544	-0.688826	0.0973122	0.452826	0.492267	0.192522	0.445153	0.387892	0.211771	0.436774	1.52594	4.81631e-06	6.67563e-05	0.0563014	0.316247	noreg	noreg	noreg	up	noreg	0
ENSG00000149809	TM7SF2	chr11:64879317-64883856|+	545.16	787.12	389.45	443.19	679.87	879.36	413.7	554.41	32.2508	44.333	22.0651	24.0972	38.5283	46.9872	21.2751	28.0633	-0.688265	0.0102088	0.106826	-0.653945	0.0261593	0.106846	0.226935	0.136642	0.325063	0.217492	0.493842	0.733362	0.980163	0.993149	noreg	noreg	noreg	noreg	noreg	1
ENSG00000127364	TAS2R4	chr7:141478242-141479235|+	20.39	10.3	12.59	6.53	18.4	6.49	21.1	10.23	1.83405	0.79633	0.994159	0.511678	1.69731	0.503653	1.62381	0.798445	-0.688218	0.421998	0.84878	0.369606	0.697843	0.853152	-0.302194	0.914064	0.960383	0.712059	0.516608	0.753902	0.416101	0.803561	noreg	noreg	noreg	noreg	noreg	0
ENSG00000186998	EMID1	chr22:29601840-29655586|+	324.09	503.39	210.67	223.23	505.54	257.6	265.1	280.28	13.2019	18.9678	9.16875	9.30737	20.0616	10.7324	10.6239	13.03	-0.940849	0.0023396	0.0355009	-0.449743	0.301852	0.583606	-0.116772	0.814403	0.905933	0.329889	0.316291	0.577801	0.364233	0.763833	down	noreg	noreg	noreg	noreg	0
ENSG00000111206	FOXM1	chr12:2966847-2986206|-	444.29	429.02	605.16	611.97	214.03	74.13	94.48	111.5	10.5974	11.0717	15.3092	14.3928	5.64788	2.39866	2.55746	2.22513	0.46906	0.000474982	0.00981526	-0.449592	0.479377	0.748432	-1.59961	0.017523	0.0702665	-2.56291	1.35592e-17	1.23732e-15	NA	NA	up	noreg	noreg	down	noreg	1
ENSG00000171130	ATP6V0E2	chr7:149570057-149577784|+	409.95	386.69	206.48	292.92	547.19	782.99	323.81	508.38	21.2682	19.0687	10.7364	14.5762	27.6618	39.2239	13.9797	27.9289	-0.686171	0.00705816	0.0817064	-0.643564	0.0893012	0.263721	0.73962	0.00218725	0.013415	0.736738	0.0222926	0.0863805	0.983385	0.994548	noreg	noreg	up	noreg	noreg	0
ENSG00000169122	FAM110B	chr8:58907068-59116838|+	74.05	117.84	250.96	254.8	150.11	362.31	145.85	220.95	1.72041	3.80301	7.25492	7.96915	4.37897	12.8588	4.96914	6.29168	1.38909	1.64425e-05	0.000582472	-0.449448	0.430391	0.709509	1.41707	0.00642999	0.0316727	-0.463484	0.14113	0.339125	0.00359779	0.0538037	up	noreg	up	noreg	noreg	0
ENSG00000133256	PDE6B	chr4:619373-664571|+	20.39	52.63	26.02	19.6	35.83	39.84	28.44	24.55	0.594655	3.79966	1.65563	1.42802	1.42605	2.2461	0.715901	1.64457	-0.684802	0.336181	0.79444	-0.479098	0.315107	0.5976	0.0516445	0.659211	0.820649	0.215953	0.810664	0.907747	0.777577	0.922847	noreg	noreg	noreg	noreg	noreg	0
ENSG00000177628	GBA	chr1:155204239-155214653|-	182.44	185.34	126.74	103.45	133.65	120.46	86.23	119.68	6.42885	7.83545	4.49788	3.34129	5.29953	4.63148	2.67048	4.01054	-0.684187	0.00594812	0.0713547	-0.269724	0.42138	0.702154	-0.533373	0.20591	0.428281	-0.160813	0.602418	0.809876	0.287553	0.710399	noreg	noreg	noreg	noreg	noreg	1
ENSG00000164929	BAALC	chr8:104152938-104242533|+	878.92	1061.69	2108.4	4613.71	756.38	925.69	383.43	824.46	20.436	30.4563	60.6718	131.636	17.7011	25.4243	13.6255	22.2794	1.77735	3.76377e-05	0.00115902	-0.445525	0.336172	0.619493	-0.206272	0.909567	0.957988	-2.47642	1.06849e-09	3.09699e-08	0.00128913	0.0258633	up	noreg	noreg	down	reg	0
ENSG00000154620	TMSB4Y	chrY:15815447-15817904|+	99.8	112.12	62.11	70.78	81.35	113.97	29.35	32.73	3.85898	4.69879	2.64125	2.98873	2.86223	4.79669	1.48096	1.38701	-0.683821	0.0152554	0.140644	-1.61934	0.000142678	0.00148941	-0.117651	0.755921	0.873544	-1.09788	0.0252028	0.095257	0.0569414	0.31809	noreg	down	noreg	noreg	noreg	1
ENSG00000095637	SORBS1	chr10:97071528-97321171|-	229.66	217.37	580.82	376.76	645.97	960.9	586.15	568.73	2.7197	2.76255	8.32778	5.26934	5.96168	14.6848	8.50938	7.91769	1.09245	0.000574506	0.0114573	-0.441894	0.142235	0.364594	1.84582	8.44326e-10	4.02278e-08	0.270287	0.598206	0.808373	0.000129593	0.00462256	up	noreg	up	noreg	reg	0
ENSG00000104967	NOVA2	chr19:46436992-46476804|-	204.97	143.01	93.17	86.02	303.13	252.04	131.17	270.05	2.43262	1.50242	1.13456	0.827996	4.29429	3.70896	1.8613	2.96086	-0.96718	0.00268416	0.0394584	-0.43596	0.350049	0.636042	0.673927	0.0105059	0.0468125	1.16291	0.0141874	0.0607913	0.42342	0.807595	down	noreg	up	noreg	noreg	0
ENSG00000103044	HAS3	chr16:69139467-69152622|+	51.51	68.64	27.7	47.91	56.17	32.43	17.43	10.23	1.42879	3.04485	0.606919	1.35031	1.7261	0.885763	0.824691	0.806967	-0.681566	0.151725	0.574708	-1.64289	0.0147869	0.0697529	-0.439471	0.66986	0.820649	-1.4509	0.0482841	0.155265	0.395275	0.787946	noreg	noreg	noreg	noreg	noreg	0
ENSG00000248383	PCDHAC1	chr5:140306302-140391929|+	201.75	163.6	150.24	78.4	281.83	568.94	334.81	246.52	4.1954	3.49755	3.24747	1.6839	5.34431	10.1105	7.93206	5.33425	-0.681507	0.128981	0.53026	-0.514063	0.278509	0.557699	1.21947	0.00361722	0.0200585	1.34628	0.00990121	0.0457451	0.960765	0.98691	noreg	noreg	up	up	noreg	1
ENSG00000125851	PCSK2	chr20:17206752-17465223|+	270.44	69.79	57.07	157.89	158.83	188.1	133.93	156.5	3.74531	1.49628	1.06628	4.36625	3.14749	3.99691	4.55973	4.99721	-0.680998	0.42009	0.848029	-0.222332	0.420399	0.701372	0.0281729	0.765134	0.879787	0.434077	0.29476	0.554635	NA	NA	noreg	noreg	noreg	noreg	noreg	0
ENSG00000164070	HSPA4L	chr4:128702976-128755226|+	471.12	506.82	331.54	348.45	578.18	665.31	450.39	450.08	5.71761	8.34825	5.91668	6.16281	8.2929	10.6475	8.99244	8.36703	-0.534208	0.000374998	0.0080584	-0.430976	0.0265371	0.108031	0.346582	0.00524541	0.0270715	0.405172	0.178838	0.399672	0.787127	0.924776	down	noreg	up	noreg	noreg	0
ENSG00000109670	FBXW7	chr4:153242410-153457253|-	1652.66	1320.25	1000.48	1049.71	1887.56	1782.81	1252.11	1408.54	40.5197	57.9891	39.2904	40.2734	53.1829	87.3768	52.3512	68.4096	-0.546537	0.00342635	0.0473757	-0.429748	0.00912083	0.047645	0.304047	0.0269969	0.0977125	0.376019	0.164277	0.3772	0.760528	0.922847	down	down	noreg	noreg	noreg	0
ENSG00000175029	CTBP2	chr10:126676421-126849739|-	1836.17	1957.49	1523.39	1464.58	1835.26	1628.06	1173.22	1345.12	40.3198	55.7952	46.1573	43.877	35.2805	50.0224	43.7227	42.8102	-0.353743	0.00229885	0.0350803	-0.42531	0.0237696	0.0993472	-0.131435	0.495059	0.735746	-0.246692	0.28566	0.543019	0.599989	0.891895	down	noreg	noreg	noreg	noreg	1
ENSG00000204525	HLA-C	chr6:31236526-31239907|-	115.9	300.89	90.65	172.05	276.98	176.06	135.76	332.44	6.6358	16.1509	5.58002	9.91483	12.678	10.1469	9.51237	20.6615	-0.678956	0.277171	0.740817	0.0797488	0.891006	0.953926	0.120322	0.538621	0.77007	0.833744	0.0804666	0.226685	0.451306	0.824137	noreg	noreg	noreg	noreg	noreg	0
ENSG00000116729	WLS	chr1:68564142-68698803|-	1479.88	2462.02	1284.18	1193.45	580.12	380.84	2207.02	2173.67	36.3854	75.4082	40.7142	37.5571	14.4826	14.5489	70.7082	64.356	-0.678329	0.0319	0.23131	2.22367	9.99684e-14	4.80199e-12	-2.03635	1.85226e-06	3.50356e-05	0.822201	0.00455412	0.0244803	2.63257e-10	6.42688e-08	noreg	up	down	up	reg	1
ENSG00000112531	QKI	chr6:163835032-163999628|+	11607.3	7440.98	5152.66	6857.95	12134	12293.4	4995.6	5670.98	172.333	166.749	139.802	175.205	157.158	288.607	136.385	132.647	-0.677881	0.0308628	0.226495	-1.16108	4.96341e-14	2.4392e-12	0.358843	0.0871345	0.236023	-0.171212	0.398118	0.656246	0.200736	0.608802	noreg	down	noreg	noreg	noreg	1
ENSG00000189157	FAM47E	chr4:77135193-77204933|+	45.07	41.19	26.02	28.31	45.52	43.55	39.44	26.6	1.03392	1.37673	1.60868	1.05169	1.34732	1.94268	0.662317	0.764111	-0.677387	0.0982684	0.454555	-0.395546	0.417231	0.698335	0.0462544	0.519298	0.754514	0.28155	0.666227	0.826357	0.620179	0.900221	noreg	noreg	noreg	noreg	noreg	1
ENSG00000140057	AK7	chr14:96858448-96955764|+	40.78	85.8	43.65	35.93	106.53	91.73	55.96	36.82	0.788992	2.41579	1.11161	1.09574	2.61524	3.65133	1.37227	0.854151	-0.676792	0.225287	0.682373	-1.05937	0.0115326	0.0573963	0.647343	0.0806118	0.222562	0.221416	0.746215	0.870128	0.554828	0.876763	noreg	noreg	noreg	noreg	noreg	0
ENSG00000121390	PSPC1	chr13:20248896-20357142|-	2301.92	3238.84	1735.74	1754.23	1704.52	1786.51	833.82	905.27	55.8896	103.341	59.4342	61.0183	36.1883	63.2563	35.5957	32.6723	-0.676141	0.00381056	0.0515904	-0.970867	4.07736e-10	1.28742e-08	-0.666432	0.0687797	0.197806	-1.00488	5.45165e-05	0.000571285	0.312098	0.733093	noreg	down	noreg	down	noreg	1
ENSG00000213762	ZNF134	chr19:58125601-58134724|+	862.82	836.31	653.84	679.48	969.44	771.87	660.45	605.56	14.5187	19.4131	16.3831	17.0438	18.817	17.1828	20.8685	16.6187	-0.359824	0.00270288	0.0396408	-0.42471	0.0647985	0.209655	0.0353815	0.21255	0.43795	-0.0747299	0.728651	0.857618	0.678802	0.91515	down	noreg	noreg	noreg	noreg	1
ENSG00000005059	CCDC109B	chr4:110481361-110609874|+	273.66	343.22	176.26	192.74	171.42	75.06	105.49	73.65	7.84827	11.292	6.54945	6.32818	4.25086	3.88046	6.17668	3.38287	-0.751407	0.000932228	0.0172921	-0.423976	0.465595	0.737587	-1.32353	0.0284451	0.101766	-1.04253	0.00861051	0.0409627	0.436822	0.814629	down	noreg	noreg	down	noreg	0
ENSG00000136720	HS6ST1	chr2:128994290-129076151|-	1411.2	1647.45	812.47	1119.4	3397.41	2295.22	1036.55	1542.54	20.4041	27.5162	13.8249	18.5731	41.646	38.5042	21.4112	25.8089	-0.674771	0.00414226	0.0545909	-1.10854	0.00193883	0.0136767	0.896201	3.51441e-05	0.000433344	0.416859	0.133751	0.326577	0.299601	0.719928	noreg	down	up	noreg	noreg	0
ENSG00000229833	PET100	chr19:7694623-7696842|+	677.16	708.17	460.79	508.52	464.87	530.95	348.57	376.43	101.955	91.0885	57.8776	70.9623	77.8023	65.4116	43.5166	51.65	-0.525588	0.000158269	0.00396113	-0.423483	0.0376324	0.140323	-0.476283	0.216	0.441834	-0.41898	0.100703	0.266159	0.75008	0.922847	down	noreg	noreg	noreg	noreg	1
ENSG00000127328	RAB3IP	chr12:70132461-70216984|+	537.65	713.9	306.36	485.65	455.18	438.29	231.16	324.26	10.6593	18.3524	7.99652	11.9216	12.6519	11.6613	6.89214	8.65427	-0.672822	0.0422426	0.275564	-0.652177	0.0197497	0.0867745	-0.486218	0.251894	0.487567	-0.511941	0.0928261	0.251332	0.922578	0.974612	noreg	noreg	noreg	noreg	noreg	0
ENSG00000197594	ENPP1	chr6:132129156-132216295|+	154.53	288.3	167.87	111.07	98.78	27.8	55.04	125.82	1.35265	3.50457	1.82714	1.11308	0.814482	0.455075	1.08326	1.42341	-0.672561	0.150786	0.572618	0.547606	0.511401	0.769249	-1.8067	0.0343601	0.117932	-0.625096	0.173413	0.391174	0.123704	0.482353	noreg	noreg	noreg	noreg	noreg	0
ENSG00000129946	SHC2	chr19:416583-460996|-	312.29	411.86	305.52	150.27	982.04	1037.81	812.73	787.64	10.5534	12.7474	10.6172	4.54757	26.4267	32.1758	28.8701	25.2353	-0.672089	0.14144	0.553141	-0.301026	0.0541872	0.183717	1.47988	9.75479e-15	1.38808e-12	1.81197	0.000142811	0.00130972	0.628466	0.900765	noreg	noreg	up	up	noreg	0
ENSG00000104660	LEPROTL1	chr8:29952914-30034724|+	1149.35	1361.43	614.39	975.66	921.02	1034.1	547.63	716.03	29.0171	40.6412	20.6304	27.4597	24.5206	25.0595	19.4678	23.5823	-0.67195	0.0248736	0.194187	-0.59585	0.0148629	0.0700253	-0.360881	0.506158	0.745362	-0.331469	0.22261	0.461831	0.84972	0.951115	noreg	noreg	noreg	noreg	noreg	1
ENSG00000113070	HBEGF	chr5:139712428-139726216|-	53.66	45.76	30.22	32.67	34.87	79.69	42.2	61.37	1.2803	1.29009	0.940707	0.926128	0.747082	2.25617	1.28077	3.03039	-0.671412	0.0855665	0.421261	-0.112371	0.855602	0.936585	0.204414	0.497554	0.738425	0.719857	0.209272	0.44423	0.486351	0.843086	noreg	noreg	noreg	noreg	noreg	0
ENSG00000157483	MYO1E	chr15:59427113-59665099|-	626.72	864.91	286.21	356.07	522.01	311.34	287.11	320.17	12.301	16.7142	6.98471	9.91847	10.6751	11.0977	9.20033	11.7191	-1.22647	4.23913e-06	0.000175199	-0.421855	0.252881	0.527966	-0.839899	0.0935861	0.249216	-0.0808463	0.731257	0.858988	0.0690503	0.354453	down	noreg	noreg	noreg	noreg	1
ENSG00000176720	BOK	chr2:242498136-242513546|+	193.17	167.03	131.78	95.82	40.68	64.86	99.99	156.5	4.38082	4.20235	3.3542	2.42331	0.803581	1.63892	3.17744	3.98449	-0.669863	0.0284232	0.21356	1.31414	0.00646218	0.0363635	-1.77103	0.000322999	0.00280639	0.172406	0.829729	0.917262	0.000225813	0.00700468	noreg	up	down	noreg	reg	0
ENSG00000185437	SH3BGR	chr21:40817781-40887433|+	19.32	35.47	15.11	19.6	45.52	48.18	55.04	62.4	2.44627	4.87106	1.52948	2.38119	2.64031	4.15033	6.92551	6.27947	-0.669198	0.279595	0.743194	0.360008	0.342164	0.627315	0.774362	0.0612063	0.181063	1.75851	0.00198355	0.0122865	0.172086	0.566565	noreg	noreg	noreg	up	noreg	0
ENSG00000182359	KBTBD3	chr11:105921825-105948492|-	82.63	105.25	65.47	53.36	152.05	176.98	78.89	56.26	2.59179	2.53498	2.81055	2.26735	5.64187	5.48984	3.77766	1.66255	-0.668836	0.0512248	0.311715	-1.24795	0.00042595	0.00385647	0.808372	0.000794408	0.00592283	0.185701	0.770012	0.885348	0.170336	0.563828	noreg	down	up	noreg	noreg	1
ENSG00000136099	PCDH8	chr13:53418109-53422775|-	2899.67	2967.7	1275.78	2452.23	762.19	751.48	393.52	1007.56	53.5975	50.2026	21.8543	41.6744	10.1356	12.5086	7.56661	16.8899	-0.668757	0.0666625	0.36521	-0.0796452	0.878417	0.947841	-1.95466	2.89307e-38	3.42015e-35	-1.41187	0.000924242	0.00646393	NA	NA	noreg	noreg	down	down	noreg	1
ENSG00000053524	MCF2L2	chr3:182895831-183146566|-	51.51	110.97	61.27	41.38	178.2	187.18	107.32	90.02	0.837804	2.08061	1.18291	1.28548	2.67222	3.72392	3.12114	3.01897	-0.668243	0.246631	0.704437	-0.853405	0.00206983	0.0143942	1.16907	0.00333286	0.0188464	0.942948	0.0804568	0.226685	0.646303	0.904812	noreg	down	up	noreg	noreg	1
ENSG00000162174	ASRGL1	chr11:62104920-62160882|+	516.19	862.62	325.66	549.9	473.58	666.24	193.55	275.16	18.6553	44.4307	16.2321	24.9233	16.7013	30.4989	8.49461	10.4607	-0.667957	0.108349	0.481592	-1.24864	0.000337581	0.00317939	-0.274619	0.934879	0.97182	-0.901508	0.00466566	0.0249393	0.39774	0.789525	noreg	down	noreg	down	noreg	1
ENSG00000184047	DIABLO	chr12:122692210-122712081|-	1231.99	1902.58	880.46	1107.42	964.6	1179.58	861.34	1055.64	53.3242	106.198	47.2109	58.3485	39.2338	62.4591	49.3374	53.0276	-0.66781	0.0269898	0.206349	-0.127633	0.595461	0.818983	-0.547836	0.324419	0.574419	-0.0523965	0.772768	0.886728	0.192845	0.598004	noreg	noreg	noreg	noreg	noreg	0
ENSG00000188092	GPR89B	chr1:147400506-147465753|+	63.32	81.23	39.45	52.27	27.12	28.73	42.2	43.98	2.23932	3.08969	1.8777	2.08739	1.35305	1.20561	2.17457	1.90103	-0.667709	0.0744821	0.38776	0.66058	0.137986	0.357646	-1.37208	0.00720872	0.0348351	-0.0898155	0.853506	0.929856	0.00857957	0.0976264	noreg	noreg	down	noreg	noreg	0
ENSG00000103942	HOMER2	chr15:83509838-83654661|-	347.7	328.35	197.24	200.36	330.25	377.13	286.2	229.13	9.21412	10.109	5.19613	6.79166	6.48316	12.7706	8.38214	8.25303	-0.775721	6.55553e-06	0.000260096	-0.421604	0.105513	0.297258	0.0653622	0.210101	0.434323	0.374162	0.304781	0.565501	0.258966	0.678797	down	noreg	noreg	noreg	noreg	1
ENSG00000181804	SLC9A9	chr3:142984064-143567373|-	69.76	72.08	57.07	32.67	25.18	25.02	69.71	76.72	4.45728	2.98701	1.29992	1.91324	1.62269	0.799005	1.70085	2.2442	-0.665884	0.146392	0.563385	1.57894	9.76763e-05	0.0010667	-1.49845	0.00214946	0.0132261	0.706382	0.263735	0.517166	5.73512e-05	0.00240645	noreg	up	down	noreg	reg	0
ENSG00000073350	LLGL2	chr17:73521161-73571289|+	19.32	52.63	30.22	15.24	28.09	15.75	27.52	14.32	0.973975	1.98428	1.17196	0.358538	1.63972	0.765007	1.00246	1.33047	-0.665571	0.410185	0.842947	-0.0301531	0.973463	0.992915	-0.714678	0.552822	0.783591	-0.119751	0.825131	0.914298	0.444306	0.81957	noreg	noreg	noreg	noreg	noreg	0
ENSG00000138193	PLCE1	chr10:95753746-96088149|+	140.58	292.88	141.01	133.94	114.28	210.34	171.53	156.5	1.13425	2.34209	1.69228	1.59315	0.603691	1.67336	1.94315	1.2721	-0.665016	0.146334	0.563278	0.0497976	0.90959	0.962416	-0.417152	0.773468	0.885602	0.254731	0.539914	0.771098	0.260174	0.679552	noreg	noreg	noreg	noreg	noreg	0
ENSG00000178075	GRAMD1C	chr3:113547029-113666021|+	127.71	180.76	107.43	88.2	49.39	31.5	185.29	142.18	3.30368	5.41227	2.97006	4.8217	2.06641	1.18002	5.29944	5.75005	-0.664645	0.0467319	0.294355	2.05312	1.12512e-06	2.02289e-05	-1.93096	6.70005e-05	0.000753905	0.743224	0.0968682	0.258858	1.03231e-07	1.0841e-05	noreg	up	down	noreg	reg	1
ENSG00000197191	C9orf169	chr9:140119087-140120763|+	22.54	16.02	16.79	7.62	28.09	33.36	21.1	11.25	1.15763	1.03604	1.19785	0.431439	1.36846	1.8779	1.37069	0.822392	-0.664014	0.387868	0.83079	-0.888867	0.171778	0.412568	0.67242	0.131679	0.316804	0.406343	0.731358	0.859001	0.770949	0.922847	noreg	noreg	noreg	noreg	noreg	1
ENSG00000033170	FUT8	chr14:65877310-66210839|+	1146.13	1776.73	717.63	1143.36	758.32	748.7	748.51	1065.87	21.0865	37.5864	14.5912	25.2503	13.0649	21.3544	18.2371	24.3743	-0.663821	0.0696081	0.374446	0.301383	0.26971	0.548556	-0.955682	0.0112137	0.0495229	-0.0365888	0.89657	0.954088	0.0479061	0.287162	noreg	noreg	down	noreg	noreg	1
ENSG00000008853	RHOBTB2	chr8:22844930-22877712|+	447.51	475.93	607.68	689.28	789.31	870.09	577.9	635.22	5.66797	6.73739	8.14927	10.114	8.18489	14.7706	7.78013	10.5183	0.479477	0.00179193	0.0288638	-0.417559	0.0214899	0.0923074	0.845575	7.79703e-09	2.90889e-07	-0.0964068	0.639712	0.826357	2.29413e-05	0.00114087	up	noreg	up	noreg	reg	1
ENSG00000071242	RPS6KA2	chr6:166822852-167319939|-	922.92	569.74	465.83	484.56	631.45	793.18	531.12	931.87	11.8728	7.97622	6.05042	6.9399	7.02639	11.3494	6.9251	15.2851	-0.662026	0.0354117	0.246999	0.0711314	0.855047	0.936287	-0.0672991	0.702227	0.840036	0.622313	0.0830387	0.23147	0.180136	0.579426	noreg	noreg	noreg	noreg	noreg	1
ENSG00000167216	KATNAL2	chr18:44497455-44627658|+	48.29	157.88	83.93	46.82	77.48	57.45	91.73	76.72	2.6959	9.44059	5.45132	3.13194	2.70503	3.24874	6.7449	4.25951	-0.660768	0.374713	0.819239	0.355625	0.348491	0.634424	-0.611662	0.605932	0.811661	0.365419	0.593903	0.804997	0.231597	0.648047	noreg	noreg	noreg	noreg	noreg	0
ENSG00000085117	CD82	chr11:44585977-44641913|+	171.71	86.95	86.45	78.4	71.67	69.5	143.1	95.13	8.55212	5.40472	7.223	5.16582	6.60614	2.83955	9.07929	6.53819	-0.659832	0.157221	0.5843	0.791074	0.0432722	0.155952	-0.873658	0.21285	0.438234	0.531168	0.267389	0.521116	0.0159679	0.14715	noreg	noreg	noreg	noreg	noreg	0
ENSG00000002586	CD99	chrX:2609220-2659350|+	178.14	340.93	182.13	148.09	243.09	356.75	221.99	269.02	9.85632	30.9513	16.435	10.3364	12.3456	29.5267	17.037	21.3717	-0.659675	0.12497	0.520253	-0.254925	0.443285	0.720671	0.208621	0.330998	0.581845	0.572294	0.156904	0.364935	0.506142	0.852626	noreg	noreg	noreg	noreg	noreg	1
ENSG00000079156	OSBPL6	chr2:179059208-179264160|+	288.68	274.58	148.56	178.58	232.43	406.78	174.29	294.6	2.58896	3.40305	2.02084	2.82837	2.12465	5.13625	2.64789	3.98449	-0.795041	0.000110039	0.00294155	-0.414354	0.384456	0.66641	0.182521	0.319463	0.568174	0.519306	0.174692	0.393356	0.512595	0.855341	down	noreg	noreg	noreg	noreg	0
ENSG00000101752	MIB1	chr18:19284918-19450918|+	9048.87	12738	6845.59	7043.07	13828.9	13803.8	8695.98	7913.18	62.2528	99.6609	54.2489	53.3524	100.176	113.452	83.7093	71.2756	-0.658956	0.00415431	0.0546526	-0.699333	1.94077e-06	3.29759e-05	0.342915	0.0110994	0.04911	0.258072	0.362091	0.623999	0.790631	0.926923	noreg	down	up	noreg	noreg	1
ENSG00000185561	TLCD2	chr17:1611064-1613732|-	7.51	6.86	5.88	3.27	1.94	7.41	29.35	57.28	0.7288	0.532889	0.465713	0.256814	0.150771	0.577773	2.45779	4.48795	-0.658671	0.520457	0.892994	3.24386	0.000433178	0.00391186	-0.620693	0.763875	0.878922	3.24438	0.000170677	0.00152967	0.0228523	0.184384	noreg	up	noreg	up	noreg	0
ENSG00000109762	SNX25	chr4:186125391-186291339|+	382.04	512.54	185.49	233.03	756.38	836.73	665.96	501.22	6.72576	11.0967	4.48486	5.30762	12.921	22.6038	17.167	15.5609	-1.1069	3.96158e-05	0.00121005	-0.413203	0.110936	0.307732	0.832559	9.51932e-06	0.000143587	1.47966	3.73489e-06	5.29212e-05	0.0880337	0.405007	down	noreg	up	up	noreg	0
ENSG00000066468	FGFR2	chr10:123237848-123357972|-	876.77	3552.31	290.41	283.12	1095.35	928.47	1037.46	449.05	11.078	65.3613	5.37705	5.52242	14.8481	17.301	25.4528	10.5793	-2.95674	1.28769e-05	0.000467586	-0.407685	0.408626	0.689672	-1.12993	0.1967	0.415428	1.37401	0.00290761	0.0168195	NA	NA	down	noreg	noreg	up	noreg	0
ENSG00000104833	TUBB4A	chr19:6494330-6502859|-	41.85	66.36	31.06	38.11	161.74	258.53	55.04	85.92	1.28123	2.28242	0.968048	1.1671	4.44963	8.20626	1.93302	3.0925	-0.656214	0.153662	0.577743	-1.54296	0.000718772	0.00600761	1.95747	3.70149e-06	6.33608e-05	1.02715	0.048163	0.154966	0.106897	0.446613	noreg	down	up	noreg	noreg	0
ENSG00000163565	IFI16	chr1:158969758-159024945|+	81.56	84.66	25.18	42.47	83.29	69.5	72.47	39.89	1.70424	3.59422	0.983262	1.39274	2.38852	1.96557	2.08547	1.53359	-1.31051	0.00153406	0.0256529	-0.40661	0.416583	0.697915	-0.121596	0.753498	0.871813	0.732018	0.196948	0.427076	0.132262	0.499649	down	noreg	noreg	noreg	noreg	1
ENSG00000152078	TMEM56	chr1:95582894-95663163|+	85.85	145.3	78.9	68.6	66.82	64.86	165.11	198.44	1.48425	3.83956	1.88951	0.809615	1.35857	1.76628	4.48289	7.89717	-0.655986	0.112045	0.489954	1.49922	4.2973e-07	8.47347e-06	-0.811698	0.172755	0.380802	1.30148	0.00127112	0.00844988	1.62853e-05	0.000876557	noreg	up	noreg	up	reg	1
ENSG00000139146	FAM60A	chr12:31433518-31479992|-	6485.09	9009.49	4552.53	5355.26	5577.46	4450.53	2624.39	2808.89	164.985	275.622	157.542	177.431	156.237	137.951	79.7632	79.0767	-0.655562	0.00589995	0.0708671	-0.849472	5.17535e-05	0.000608906	-0.627733	0.108049	0.275747	-0.86674	5.93329e-05	0.000614331	0.566008	0.883872	noreg	down	noreg	down	noreg	1
ENSG00000169136	ATF5	chr19:50431959-50437192|+	94.44	85.8	55.4	59.89	101.69	179.76	194.47	319.15	4.29507	3.22066	2.59203	2.28842	6.46378	8.63642	9.90999	12.9805	-0.655172	0.0258984	0.200202	0.900599	0.0625429	0.204208	0.642955	0.0651293	0.189585	2.15547	5.63061e-08	1.17878e-06	0.0165293	0.150178	noreg	noreg	noreg	up	noreg	1
ENSG00000101384	JAG1	chr20:10618332-10654694|-	4696.14	12519.5	1268.23	1767.3	4397.85	3745.37	2521.65	3512.65	44.7823	135.96	13.7064	19.4171	35.3781	41.1509	32.2054	38.3152	-2.51449	1.64983e-06	7.33317e-05	-0.398647	0.138762	0.358882	-1.08005	0.1036	0.267626	0.991238	7.17169e-05	0.00072523	NA	NA	down	noreg	noreg	up	noreg	1
ENSG00000144485	HES6	chr2:239146908-239149303|-	1974.61	2036.43	809.95	958.24	4227.4	6681.81	3534.35	4550.9	123.278	117.936	43.3273	52.9054	215.863	372.728	226.706	247.387	-1.19263	2.12256e-16	4.26857e-14	-0.398537	0.24271	0.513386	1.4435	5.51305e-07	1.25487e-05	2.19301	2.40947e-20	2.83663e-18	0.0759172	0.373642	down	noreg	up	up	noreg	0
ENSG00000145555	MYO10	chr5:16665395-16936372|-	2454.31	3880.66	2234.3	1818.48	952.01	1229.62	1247.52	1083.25	22.4438	41.6201	22.6416	17.3975	7.72421	13.3522	12.0415	12.2997	-0.651896	0.036026	0.249546	0.130465	0.598467	0.821119	-1.53793	0.000103103	0.00108283	-0.7981	0.00931762	0.043598	0.048235	0.288122	noreg	noreg	down	down	noreg	1
ENSG00000150667	FSIP1	chr15:39892232-40075031|-	233.95	408.43	119.19	294.01	274.08	184.4	49.53	76.72	4.02031	9.66524	2.85279	6.99202	4.23647	4.3825	1.30939	1.83731	-0.651892	0.251252	0.710229	-1.82697	2.01022e-05	0.000268862	-0.486581	0.542004	0.772977	-1.7105	0.000316515	0.00261777	0.255949	0.674655	noreg	down	noreg	down	noreg	1
ENSG00000103485	QPRT	chr16:29690329-29710020|+	1488.47	1729.82	1352.16	703.44	1582.49	659.75	1874.96	1810.54	34.3294	50.825	39.6342	21.8513	31.5437	20.3889	64.3696	53.0014	-0.651461	0.0977142	0.453259	0.752286	0.126793	0.33874	-0.521355	0.528113	0.760275	0.8423	0.0759013	0.216997	NA	NA	noreg	noreg	noreg	noreg	noreg	0
ENSG00000121769	FABP3	chr1:31838472-31849697|-	64.39	107.54	50.36	59.89	34.87	85.25	48.62	179.01	4.94984	12.5606	6.03878	7.75599	2.51917	10.2375	6.85861	21.0573	-0.651299	0.126899	0.524576	0.952719	0.265459	0.543508	-0.517433	0.692533	0.836079	1.04588	0.109859	0.28291	0.149555	0.529341	noreg	noreg	noreg	noreg	noreg	0
ENSG00000006837	CDKL3	chr5:133541305-133706738|-	122.34	92.67	67.15	70.78	135.59	147.33	102.74	148.32	5.40826	5.66055	4.12481	3.98441	5.22363	9.41493	4.93472	7.42822	-0.651042	0.0380036	0.257882	-0.13886	0.679057	0.842422	0.395988	0.0741292	0.209152	0.864132	0.0428523	0.141862	0.29315	0.714183	noreg	noreg	noreg	noreg	noreg	1
ENSG00000171786	NHLH1	chr1:160336857-160342638|+	83.71	89.24	30.22	40.29	346.71	391.96	209.14	339.6	2.39599	2.32759	0.797507	1.05647	9.27366	10.2677	5.81407	8.9634	-1.30626	0.000177117	0.00434628	-0.395682	0.263122	0.540921	2.09464	2.03616e-19	5.83544e-17	2.96033	1.62567e-13	8.96092e-12	0.12114	0.4773	down	noreg	up	up	noreg	0
ENSG00000183617	MRPL54	chr19:3762662-3768573|+	274.73	345.51	172.9	225.4	178.2	174.2	103.65	181.05	34.5009	49.6415	25.6233	33.0554	20.1618	25.0812	15.4261	26.1258	-0.650288	0.0137324	0.130321	-0.274768	0.49441	0.760381	-0.815589	0.012857	0.0551028	-0.484394	0.170937	0.387959	0.3941	0.787187	noreg	noreg	noreg	noreg	noreg	1
ENSG00000182319	SGK223	chr8:8175258-8244008|-	248.97	145.3	110.79	142.65	205.32	156.6	133.93	212.76	3.00672	1.91082	1.50541	1.88256	2.16382	2.0685	1.97086	2.83328	-0.649962	0.10166	0.463223	-0.0285899	0.940126	0.978838	-0.123529	0.847645	0.923625	0.452005	0.242026	0.489546	0.288694	0.711626	noreg	noreg	noreg	noreg	noreg	0
ENSG00000128872	TMOD2	chr15:52043758-52108565|+	521.55	256.27	214.87	285.29	953.95	2521.32	367.84	682.28	3.50232	2.86293	1.65908	2.57822	6.56312	20.0308	3.80907	7.05311	-0.649937	0.146469	0.563451	-1.69435	0.00519959	0.0306255	2.15961	0.000368158	0.00312835	1.07007	0.00270689	0.0158702	NA	NA	noreg	down	up	up	noreg	0
ENSG00000234511	C5orf58	chr5:169659451-169679579|+	1.07	4.58	2.52	1.09	127.84	221.46	1.83	4.09	0.446081	0.796469	0.64719	0.035285	12.9521	26.6552	0.204148	0.133296	-0.649169	0.714093	0.919485	-5.8493	1.5333e-17	1.0571e-15	5.95022	1.08054e-16	2.10393e-14	0.716348	0.765863	0.88264	1.4837e-06	0.000113376	noreg	down	up	noreg	reg	0
ENSG00000177508	IRX3	chr16:54317216-54320675|-	449.65	691.01	381.06	350.63	1230.93	848.78	320.14	494.06	14.0782	28.8517	11.4668	14.8968	29.7214	28.6576	12.1112	19.3048	-0.649014	0.0295235	0.218969	-1.31936	0.000387531	0.00358293	0.866506	0.00126372	0.00865411	0.154158	0.765019	0.882451	0.161168	0.549743	noreg	down	up	noreg	noreg	0
ENSG00000178537	SLC25A20	chr3:48894369-48936426|-	180.29	212.8	120.86	131.76	271.17	321.54	315.55	294.6	6.47792	10.2304	6.06688	5.96191	9.02695	13.7708	10.683	11.7092	-0.647975	0.00488084	0.061631	0.0767052	0.738892	0.87715	0.592477	0.00147699	0.00981977	1.27218	9.47947e-05	0.000919128	0.0249101	0.19446	noreg	noreg	up	up	noreg	0
ENSG00000149480	MTA2	chr11:62360686-62369312|-	2723.67	2752.61	3374.11	3509.56	2234.27	2170.13	1631.87	1638.69	58.3672	69.5395	80.8037	84.9399	42.3697	54.0688	45.1714	42.9025	0.319986	0.000266415	0.00607118	-0.394654	0.00305413	0.0199042	-0.314251	0.483686	0.725184	-1.07364	9.538e-06	0.000123397	1.6258e-08	2.39538e-06	up	down	noreg	down	reg	0
ENSG00000144815	NXPE3	chr3:101498046-101547073|+	627.8	443.9	349.16	339.74	607.23	577.28	476.08	482.81	7.25005	6.87048	5.64203	5.49162	7.24175	7.13606	7.18312	5.95994	-0.647557	0.0131036	0.12606	-0.270128	0.106954	0.300042	0.144404	0.239661	0.471176	0.477064	0.130444	0.321028	0.269829	0.691224	noreg	noreg	noreg	noreg	noreg	0
ENSG00000154645	CHODL	chr21:19273580-19639690|+	144.88	347.8	67.15	39.2	62.95	120.46	63.29	73.65	3.37576	10.3683	1.89434	1.09062	1.35742	3.63068	1.97071	2.19051	-2.21632	0.000223096	0.00529418	-0.387639	0.438517	0.716083	-1.42555	0.0668098	0.193294	0.364788	0.609815	0.815539	0.0079267	0.0930042	down	noreg	noreg	noreg	noreg	0
ENSG00000187609	EXD3	chr9:140201348-140317714|-	144.88	179.62	131.78	76.22	323.47	415.12	301.79	241.41	6.58276	10.6198	7.41843	3.83669	13.1956	17.0383	16.6191	13.8943	-0.646973	0.116771	0.501635	-0.407979	0.161713	0.395988	1.18659	1.90124e-06	3.58451e-05	1.3849	0.00464935	0.024873	0.776456	0.922847	noreg	noreg	up	up	noreg	1
ENSG00000002587	HS3ST1	chr4:11394774-11431389|-	54.73	49.19	103.24	231.94	50.36	134.36	61.46	76.72	0.590581	1.67038	0.820688	3.26379	0.931405	1.35997	1.54944	0.612374	1.67368	0.00146223	0.0246486	-0.385357	0.544352	0.795122	0.829786	0.117302	0.292867	-1.2784	0.00453449	0.0244161	0.00903619	0.100809	up	noreg	noreg	down	noreg	0
ENSG00000109576	AADAT	chr4:170981373-171012850|-	250.05	213.94	334.05	357.16	161.74	198.3	129.34	141.16	6.45019	7.29298	11.7907	12.2054	4.63637	6.84903	5.27785	5.39725	0.564601	0.00316209	0.0446053	-0.378156	0.172816	0.414108	-0.365959	0.644767	0.820649	-1.35351	7.19487e-06	9.61602e-05	0.00131679	0.0262493	up	noreg	noreg	down	reg	1
ENSG00000110057	UNC93B1	chr11:67758575-67772452|-	82.63	146.44	72.18	75.13	119.12	52.82	71.55	46.03	3.6297	5.68866	3.37652	3.28947	4.11219	2.50712	3.02526	1.90257	-0.646037	0.125256	0.52086	-0.511611	0.409421	0.690754	-0.413907	0.756157	0.873555	-0.325286	0.503744	0.742426	0.752111	0.922847	noreg	noreg	noreg	noreg	noreg	0
ENSG00000182534	MXRA7	chr17:74668633-74707098|-	808.09	1004.49	591.73	576.03	1057.58	1477.95	834.74	1072	24.5306	35.015	21.5619	22.0907	31.0925	62.7528	39.2148	46.6363	-0.643469	0.000644122	0.0127378	-0.377446	0.209598	0.469678	0.484244	0.0160258	0.0654845	0.707364	0.0175469	0.0717375	0.544938	0.872343	down	noreg	noreg	noreg	noreg	0
ENSG00000072832	CRMP1	chr4:5749811-5894785|-	2388.85	1951.77	1110.44	1691.08	5097.09	8276.52	2496.88	3861.46	44.4678	44.5059	25.7635	38.7733	77.7542	186.414	64.8633	88.7111	-0.64485	0.0241701	0.19051	-1.03962	0.0087331	0.0460337	1.62342	7.65406e-07	1.65648e-05	1.18245	2.33605e-05	0.000269692	0.344577	0.751122	noreg	down	up	up	noreg	0
ENSG00000111783	RFX4	chr12:106976685-107156581|+	1220.18	1385.46	590.89	1092.18	3011.96	2222.95	568.72	1070.98	23.093	30.9512	12.5282	25.317	53.7891	53.5123	14.6468	33.5812	-0.644566	0.0721335	0.381862	-1.64181	8.74639e-05	0.000968419	1.00653	5.9557e-08	1.8199e-06	-0.0376561	0.924053	0.969712	0.0931226	0.416393	noreg	down	up	noreg	noreg	1
ENSG00000126218	F10	chr13:113777128-113803843|+	6.44	40.04	16.79	13.07	41.64	28.73	52.29	64.44	0.273767	1.99847	0.901061	0.61757	1.27829	1.42081	2.89211	3.12433	-0.644345	0.550635	0.893579	0.764427	0.0976905	0.281689	0.598305	0.409535	0.659377	1.96719	0.00166184	0.0105887	0.4013	0.790977	noreg	noreg	noreg	up	noreg	0
ENSG00000197329	PELI1	chr2:64319786-64371588|-	917.55	815.72	1596.41	2181.09	2304.97	2758.53	1432.82	2378.25	15.6386	15.8101	30.9312	42.0277	37.2728	48.8877	30.8467	44.1206	1.1117	1.09115e-06	4.9912e-05	-0.376934	0.277697	0.557699	1.54664	9.29802e-14	1.09007e-11	0.0127659	0.981537	1	0.000256749	0.00772219	up	noreg	up	noreg	reg	0
ENSG00000136531	SCN2A	chr2:166095912-166248818|+	46.15	29.75	37.77	10.89	735.07	2503.71	73.38	245.5	0.29476	0.255915	0.366131	0.0999311	4.79519	22.1362	1.01696	2.56523	-0.643292	0.437568	0.858506	-3.31384	5.66797e-05	0.000661183	5.41537	8.78035e-15	1.26779e-12	2.71224	0.000784659	0.00562807	NA	NA	noreg	down	up	up	noreg	0
ENSG00000158467	AHCYL2	chr7:128864864-129070052|+	815.6	464.49	423.02	402.9	685.68	629.17	576.98	468.49	13.6927	10.6011	10.0892	9.32331	13.4342	14.8214	15.9456	9.97379	-0.642361	0.0702476	0.376639	-0.295264	0.194892	0.448685	0.0386561	0.535443	0.767207	0.340078	0.329651	0.591338	0.464616	0.832564	noreg	noreg	noreg	noreg	noreg	1
ENSG00000164008	C1orf50	chr1:43232940-43263968|+	178.14	186.48	93.17	100.18	184.98	229.8	126.59	186.17	10.8743	15.3801	7.43584	7.81746	11.429	18.0198	11.2695	15.7667	-0.925427	3.19286e-05	0.00100961	-0.373946	0.285304	0.565883	0.185925	0.138074	0.327401	0.693854	0.0828571	0.2312	0.195766	0.601457	down	noreg	noreg	noreg	noreg	0
ENSG00000169989	TIGD4	chr4:153690506-153700916|-	99.8	161.31	81.42	87.11	87.16	50.04	58.71	20.46	2.34006	4.37577	2.23514	2.37592	1.96141	1.36315	1.73049	0.561519	-0.641202	0.0865196	0.42407	-0.755086	0.31002	0.592822	-0.928413	0.154888	0.352933	-1.09005	0.0870081	0.23987	0.856123	0.953175	noreg	noreg	noreg	noreg	noreg	1
ENSG00000109270	LAMTOR3	chr4:100799493-100815647|-	1108.57	1011.35	814.99	732.84	1134.09	1371.39	898.03	990.17	38.1401	42.239	33.683	31.0622	36.4877	47.1625	38.8577	39.9045	-0.46282	0.0031979	0.0450094	-0.373756	0.0731261	0.228885	0.241072	0.0488102	0.152451	0.286771	0.398607	0.656497	0.847716	0.950049	down	noreg	noreg	noreg	noreg	1
ENSG00000185090	MANEAL	chr1:38259474-38266809|+	147.02	67.5	40.29	99.09	206.29	292.81	79.8	174.92	4.27911	2.17644	1.40138	3.27892	4.77727	8.43042	2.90129	5.68621	-0.639355	0.342203	0.799729	-0.938318	0.0727828	0.228212	1.21819	0.0114994	0.0505488	0.86991	0.0962579	0.25766	0.636529	0.903323	noreg	noreg	noreg	noreg	noreg	0
ENSG00000197461	PDGFA	chr7:536895-559933|-	20.39	14.87	15.11	7.62	6.78	50.96	44.95	30.69	0.593823	0.857906	0.992544	0.394159	0.184858	2.82892	2.35195	1.90491	-0.63876	0.397616	0.836685	0.424455	0.694438	0.851147	0.711501	0.42394	0.675781	1.73443	0.03343	0.117786	0.69622	0.916128	noreg	noreg	noreg	noreg	noreg	0
ENSG00000143353	LYPLAL1	chr1:219347186-219386207|+	228.58	388.98	177.94	222.14	354.46	462.38	300.87	375.41	12.9501	25.7917	9.16936	11.3286	19.8961	27.4033	24.4259	25.884	-0.636895	0.0849416	0.419719	-0.238577	0.403365	0.684816	0.40347	0.0954008	0.252404	0.757345	0.0102173	0.0468781	0.470724	0.835569	noreg	noreg	noreg	up	noreg	0
ENSG00000176971	FIBIN	chr11:27015628-27018630|+	111.61	30.89	56.24	35.93	121.06	214.05	316.47	1300.11	2.17317	0.67943	1.25074	0.794123	2.33431	4.72849	7.9979	28.9427	-0.636722	0.416449	0.845643	2.30065	0.0023253	0.0159174	1.23368	0.0736783	0.20819	4.13251	2.08878e-11	8.13003e-10	NA	NA	noreg	up	noreg	up	noreg	0
ENSG00000129493	HEATR5A	chr14:31760994-31889788|-	905.75	1479.27	801.56	741.55	1836.23	1648.45	1401.63	980.96	13.0319	35.6167	19.3581	14.3697	24.8406	28.4482	30.3376	21.4256	-0.636544	0.0418794	0.274215	-0.512514	0.070344	0.222623	0.547025	0.0103724	0.0464143	0.626693	0.0764863	0.218114	0.858461	0.953349	noreg	noreg	up	noreg	noreg	1
ENSG00000076248	UNG	chr12:109535379-109548797|+	1516.37	1999.82	1013.91	1265.31	779.62	730.17	420.12	472.58	57.8574	85.6195	48.9282	66.2293	30.4384	28.7968	15.3315	17.0192	-0.636425	0.00712126	0.0821991	-0.723697	8.61854e-05	0.000958138	-1.21966	1.60526e-06	3.11102e-05	-1.35229	8.74586e-09	2.13574e-07	0.810498	0.935416	noreg	down	down	down	noreg	1
ENSG00000119929	CUTC	chr10:101462315-101515891|+	261.85	345.51	204.8	188.38	237.28	238.14	165.11	157.53	12.4374	19.5731	12.8952	11.7909	11.144	14.9575	8.81729	10.0663	-0.636019	0.0113251	0.114566	-0.524361	0.0183666	0.0824197	-0.353354	0.621341	0.820649	-0.285255	0.366801	0.628878	0.767382	0.922847	noreg	noreg	noreg	noreg	noreg	0
ENSG00000116885	OSCP1	chr1:36881428-36916086|-	158.83	176.19	116.67	100.18	307.01	242.77	129.34	138.09	7.45362	10.4766	7.68914	5.90847	16.7314	13.0007	7.90926	10.1619	-0.635946	0.0105732	0.109425	-1.00501	0.000245967	0.00241816	0.714637	0.00018123	0.00172086	0.30249	0.514435	0.752805	0.221841	0.635405	noreg	down	up	noreg	noreg	0
ENSG00000008294	SPAG9	chr17:49039535-49198226|-	6678.26	5369.09	4246.18	4081.23	11762.1	9940.72	9213.33	7159.3	91.9178	85.8371	72.0269	68.9724	158.893	147.339	198.874	125.635	-0.542524	0.00249232	0.0373669	-0.37092	0.129368	0.343645	0.84917	9.25253e-06	0.000140234	0.975346	0.0015323	0.00986967	0.704477	0.918337	down	noreg	up	up	noreg	1
ENSG00000176204	LRRTM4	chr2:76974845-77820445|-	119.12	120.13	86.45	68.6	618.86	591.18	63.29	101.27	2.12244	2.61005	2.2728	1.58969	10.1877	13.457	1.5625	2.13119	-0.633707	0.0296728	0.219731	-2.8451	4.56654e-18	3.25362e-16	2.33848	1.10534e-37	1.22986e-34	0.0858657	0.971268	0.996984	2.57275e-08	3.40581e-06	noreg	down	up	noreg	reg	0
ENSG00000008283	CYB561	chr17:61509665-61523739|-	174.92	179.62	120.02	109.98	183.04	249.26	177.04	141.16	6.05747	5.5767	3.90074	3.11524	6.06464	7.27023	5.41663	5.61721	-0.63331	0.00451324	0.0581384	-0.406802	0.222134	0.48562	0.286078	0.105575	0.270919	0.468269	0.268358	0.522471	0.617865	0.899539	noreg	noreg	noreg	noreg	noreg	0
ENSG00000179085	DPM3	chr1:155112367-155113071|-	109.46	139.58	78.9	82.76	67.79	47.26	91.73	107.4	36.6978	38.5366	23.245	23.6873	21.7922	12.5547	24.1002	29.3708	-0.633152	0.0274828	0.2091	0.825924	0.0336526	0.1291	-1.1141	0.0183255	0.0726835	0.300832	0.49835	0.737414	0.000977819	0.0212659	noreg	noreg	noreg	noreg	reg	1
ENSG00000140367	UBE2Q2	chr15:76135622-76193419|+	954.04	1018.22	663.07	738.28	978.16	1250	758.6	927.77	21.7687	26.5688	17.3787	20.0657	23.7896	33.6051	27.2798	26.2712	-0.503447	0.00020427	0.00490403	-0.367987	0.150744	0.378856	0.17601	0.093406	0.248982	0.267108	0.339683	0.599684	0.741374	0.922847	down	noreg	noreg	noreg	noreg	1
ENSG00000175097	RAG2	chr11:36597124-36619829|-	4.29	10.3	0.84	8.71	10.65	7.41	5.5	11.25	0.519989	1.84435	0.155917	1.21681	1.42595	1.23283	1.10839	1.85197	-0.632175	0.658709	0.896385	-0.0759265	0.931754	0.973772	0.308389	0.588044	0.797112	0.810989	0.525264	0.760771	0.819494	0.939072	noreg	noreg	noreg	noreg	noreg	1
ENSG00000167992	VWCE	chr11:61025762-61062896|-	151.32	89.24	94.01	62.07	91.04	26.87	28.44	26.6	5.78864	3.9374	2.56392	2.29354	2.97937	0.871232	1.12241	1.34123	-0.63155	0.177487	0.613917	-1.0637	0.177323	0.421083	-1.02868	0.279293	0.522451	-1.50389	0.00577274	0.0296041	0.979118	0.99287	noreg	noreg	noreg	down	noreg	0
ENSG00000198855	FICD	chr12:108908962-108919614|+	137.36	128.14	78.06	94.74	95.88	98.22	167.87	138.09	4.31987	3.35397	3.0906	3.34544	2.48685	2.41547	4.84147	4.49397	-0.63094	0.015644	0.142429	0.691905	0.018176	0.0818318	-0.451906	0.42726	0.67833	0.824286	0.0313599	0.112193	0.000289034	0.00856981	noreg	noreg	noreg	noreg	reg	0
ENSG00000068831	RASGRP2	chr11:64494383-64512928|-	27.9	28.6	19.3	17.42	50.36	82.47	44.03	42.96	1.10788	1.02193	1.2917	0.76154	1.53292	4.04783	2.0443	1.85777	-0.630397	0.208342	0.66029	-0.576081	0.225258	0.489768	1.23316	0.00606007	0.0302204	1.24404	0.0520585	0.163739	0.890632	0.964154	noreg	noreg	up	noreg	noreg	0
ENSG00000186976	EFCAB6	chr22:43924624-44208217|-	52.58	75.51	46.16	37.02	89.1	101	88.06	51.15	0.977119	1.81104	1.21436	0.98537	1.34988	2.54392	3.07785	1.37566	-0.630277	0.134679	0.541	-0.413127	0.363414	0.649496	0.569574	0.0331221	0.114703	0.742803	0.212588	0.44811	0.792544	0.927026	noreg	noreg	noreg	noreg	noreg	0
ENSG00000258947	TUBB3	chr16:89987800-90005169|+	6579.53	7086.32	3357.33	5555.62	19741.4	24783.2	7534.68	14889.4	224.99	282.551	135.51	221.435	529.759	988.935	326.409	598.097	-0.629928	0.0351405	0.245827	-0.957106	0.0228052	0.0963377	1.70403	3.63636e-18	8.49158e-16	1.33107	0.000103772	0.000995539	0.423419	0.807595	noreg	noreg	up	up	noreg	0
ENSG00000115266	APC2	chr19:1446300-1473243|+	595.6	435.89	275.3	397.45	1016.9	1315.79	753.1	1388.08	9.06396	8.09283	3.08014	6.61622	15.1639	20.968	9.10665	21.8492	-0.629515	0.0433785	0.280022	-0.0909494	0.822444	0.921043	1.17727	2.92326e-05	0.000369608	1.67026	7.27692e-07	1.20683e-05	0.452122	0.824442	noreg	noreg	up	up	noreg	0
ENSG00000166840	GLYATL1	chr11:58672871-58811000|+	18.24	33.18	23.5	9.8	15.5	3.71	11.01	14.32	1.77357	2.49264	2.22195	1.08543	1.287	0.569602	1.67032	0.855142	-0.629405	0.427323	0.851704	0.434122	0.680829	0.843307	-1.42111	0.235917	0.467411	-0.39484	0.586885	0.799755	0.259085	0.678797	noreg	noreg	noreg	noreg	noreg	0
ENSG00000111261	MANSC1	chr12:12482198-12503475|-	47.22	37.75	30.22	25.04	52.3	50.04	16.51	34.78	1.18965	1.08521	1.12884	0.683821	1.30112	1.51267	0.501725	0.895279	-0.62939	0.155804	0.581672	-0.964116	0.0998238	0.286368	0.268221	0.256575	0.494206	-0.107578	0.796887	0.900569	0.642918	0.903608	noreg	noreg	noreg	noreg	noreg	0
ENSG00000109771	LRP2BP	chr4:186285032-186317053|-	40.78	68.64	35.25	35.93	124.93	123.24	135.76	126.84	0.579861	1.01961	0.639681	0.663619	2.0203	2.45578	3.18511	2.72211	-0.629333	0.180785	0.619481	0.116502	0.653343	0.83619	1.18142	0.000406503	0.00340825	1.8832	1.69068e-05	0.000203308	0.184541	0.584756	noreg	noreg	up	up	noreg	0
ENSG00000171368	TPPP	chr5:660883-693510|-	103.02	88.09	61.27	63.16	303.13	433.66	110.99	224.02	1.07262	1.10555	0.776261	0.795299	2.41805	5.46606	1.5413	2.84596	-0.629319	0.0323611	0.23358	-1.10474	0.0220132	0.0940284	1.9468	2.84894e-09	1.1664e-07	1.42889	0.00254816	0.0150927	0.288088	0.710971	noreg	noreg	up	up	noreg	0
ENSG00000197927	C2orf27A	chr2:132479948-132524973|+	20.39	28.6	13.43	18.51	19.37	25.95	13.76	8.18	1.82428	4.18746	1.27625	1.4158	1.68275	2.35664	0.969236	0.718642	-0.628734	0.273949	0.737405	-1.00999	0.159092	0.391974	-0.112554	0.834753	0.915741	-0.541659	0.561258	0.779449	0.796276	0.92908	noreg	noreg	noreg	noreg	noreg	0
ENSG00000157570	TSPAN18	chr11:44748015-44953972|+	844.58	1374.02	388.61	314.69	1112.78	915.49	801.72	732.4	25.335	37.3115	11.2532	8.48974	29.81	31.3163	23.4125	19.8416	-1.66481	7.17443e-07	3.41438e-05	-0.367678	0.0866074	0.258445	-0.129393	0.74228	0.864173	1.12518	0.00121333	0.0081395	0.0019804	0.0352906	down	noreg	noreg	up	reg	1
ENSG00000188573	FBLL1	chr5:167956121-167957639|+	208.19	131.57	83.93	138.29	368.99	580.99	181.62	454.17	9.62998	6.13883	3.97709	6.50574	11.39	27.222	11.539	21.4207	-0.626601	0.148693	0.568006	-0.54768	0.335242	0.618406	1.48338	0.00022302	0.00206693	1.51654	0.00113913	0.00770952	0.874805	0.95764	noreg	noreg	up	up	noreg	0
ENSG00000184076	UQCR10	chr22:30163358-30166402|+	1030.23	1076.56	813.31	852.62	761.22	773.72	589.82	574.87	86.4621	108.249	83.0641	87.747	52.7391	77.8677	62.2633	58.8174	-0.348724	0.00246349	0.0369936	-0.363412	0.0214757	0.0922911	-0.456862	0.118166	0.294483	-0.516376	0.0437332	0.144105	0.75985	0.922847	down	noreg	noreg	noreg	noreg	0
ENSG00000260238	PMF1-BGLAP	chr1:156182773-156213123|+	108.39	167.03	76.38	103.45	99.75	89.88	96.32	108.43	7.72632	12.6947	5.93016	7.96519	5.97661	6.86234	6.51053	8.35961	-0.626375	0.100546	0.460371	0.145023	0.62822	0.83619	-0.538422	0.398885	0.648913	0.187223	0.631925	0.826357	0.104191	0.440066	noreg	noreg	noreg	noreg	noreg	1
ENSG00000126259	KIRREL2	chr19:36346763-36358048|+	103.02	165.89	107.43	67.51	473.58	139.92	183.46	676.14	2.20449	3.8157	2.48038	1.57491	7.16094	3.23489	5.61754	16.0945	-0.625769	0.171506	0.605394	0.518228	0.54518	0.795784	1.18994	0.0425136	0.137619	2.29675	0.000221388	0.00191142	NA	NA	noreg	noreg	noreg	up	noreg	0
ENSG00000184258	CDR1	chrX:139865425-139866723|-	638.53	432.46	402.88	295.09	2338.87	3937.18	1083.33	992.22	26.2008	24.2011	22.9335	16.6721	100.623	221.243	60.0662	56.1012	-0.625669	0.060761	0.345639	-1.56164	8.01056e-06	0.000117468	2.55092	2.1675e-10	1.18492e-08	1.57225	1.65771e-05	0.000199973	0.0301779	0.218019	noreg	down	up	up	noreg	0
ENSG00000132561	MATN2	chr8:98881068-99048944|+	275.8	145.3	136.81	138.29	182.07	87.1	1421.81	823.44	5.91898	5.12518	3.57658	4.23786	2.63348	2.25617	34.815	16.6525	-0.624933	0.135782	0.542278	3.09719	2.93837e-09	8.1975e-08	-0.645608	0.459562	0.707005	3.02883	7.32247e-15	4.88301e-13	1.01827e-06	8.11074e-05	noreg	up	noreg	up	reg	0
ENSG00000256771	ZNF253	chr19:19976695-20005483|+	431.41	329.49	620.27	628.3	335.09	478.13	285.28	333.47	6.32762	7.37008	15.3358	14.9406	5.63507	11.5397	10.9739	7.68925	0.704273	0.00114286	0.0204348	-0.360286	0.24133	0.512104	0.0959499	0.38221	0.632723	-1.01285	0.00020041	0.00175573	0.0028776	0.0461545	up	noreg	noreg	down	reg	1
ENSG00000184524	CEND1	chr11:787104-790123|-	22.54	22.88	17.63	11.98	45.52	115.83	36.69	38.87	0.813889	0.972131	0.759934	0.512786	1.38141	4.94174	2.27266	2.70592	-0.624271	0.294915	0.757464	-1.06039	0.100214	0.287173	1.82883	0.00355513	0.0197897	1.35187	0.0630336	0.189071	0.419488	0.805468	noreg	noreg	up	noreg	noreg	0
ENSG00000137872	SEMA6D	chr15:47476298-48066420|+	271.51	641.82	263.55	333.21	454.22	656.97	474.24	697.62	5.51235	11.1558	4.82794	6.67023	6.62305	12.5443	9.74613	14.0637	-0.624216	0.206282	0.65778	0.109977	0.761282	0.889465	0.282894	0.310073	0.556244	0.973589	0.00100045	0.00689578	0.315942	0.737132	noreg	noreg	noreg	up	noreg	0
ENSG00000157168	NRG1	chr8:31496902-32622548|+	82.63	113.26	67.99	59.89	216.94	187.18	93.56	121.73	2.62918	3.88503	2.17035	2.01623	5.35039	7.72145	3.59052	4.52921	-0.623613	0.0704114	0.376912	-0.874506	0.00382513	0.0238492	1.04468	1.77094e-05	0.000245222	0.751536	0.106245	0.276008	0.450121	0.823733	noreg	down	up	noreg	noreg	0
ENSG00000105649	RAB3A	chr19:18307594-18314884|-	15.02	13.73	10.07	8.71	103.63	176.98	57.79	105.36	0.719467	2.02861	0.589537	0.679802	4.07831	10.1499	5.2889	7.66611	-0.623021	0.368849	0.813029	-0.74987	0.15792	0.390641	3.28679	2.54843e-10	1.36554e-08	3.11867	1.0256e-06	1.65344e-05	0.394598	0.787437	noreg	noreg	up	up	noreg	1
ENSG00000187193	MT1X	chr16:56716336-56718108|+	59.02	66.36	5.88	10.89	14.53	25.95	16.51	14.32	16.7553	14.753	1.4986	2.2798	2.66594	4.41538	3.04714	2.28978	-2.91688	2.60444e-08	1.68093e-06	-0.357635	0.608932	0.829599	-1.63129	0.0121703	0.0529444	0.879026	0.33107	0.592657	0.000197421	0.00634378	down	noreg	noreg	noreg	reg	0
ENSG00000100280	AP1B1	chr22:29723669-29819168|-	843.5	886.65	1131.42	1193.45	932.64	1027.61	622.84	872.54	12.1357	15.5484	19.2244	20.5226	11.9769	18.629	8.99121	16.0336	0.416211	0.00032189	0.00714528	-0.356939	0.186283	0.435827	0.180146	0.0200881	0.0777693	-0.636633	0.0138448	0.0596046	0.00621026	0.078471	up	noreg	noreg	noreg	noreg	1
ENSG00000159200	RCAN1	chr21:35885440-35987441|-	321.95	390.13	212.35	253.72	1349.09	1437.18	668.71	967.67	8.8103	11.1981	7.59326	7.02681	34.6997	40.103	20.296	27.9002	-0.622245	0.00506027	0.0631561	-0.73432	0.00824732	0.0441161	1.96824	8.14595e-31	6.16323e-28	1.8119	3.72329e-10	1.16683e-08	0.566209	0.883872	noreg	down	up	up	noreg	1
ENSG00000181350	FAM211A	chr17:16344891-16395467|-	462.53	271.14	178.78	302.72	151.08	176.06	277.02	391.77	7.61013	5.83024	4.01895	6.77609	2.31775	4.15587	6.55746	8.4153	-0.622027	0.156283	0.582652	1.06519	0.000757584	0.00625856	-1.16524	0.0280468	0.100646	0.474046	0.136669	0.331286	0.00330819	0.0508898	noreg	up	noreg	noreg	noreg	0
ENSG00000169231	THBS3	chr1:155165379-155178842|-	686.82	438.18	387.77	348.45	664.37	711.64	1031.96	1364.55	23.1113	17.2287	13.5654	12.7436	19.7125	21.2773	36.9301	39.9412	-0.621295	0.0470652	0.294877	0.834235	0.000579922	0.00502023	0.290574	0.156826	0.356152	1.70272	3.76083e-08	8.17862e-07	0.000627599	0.0153815	noreg	up	noreg	up	reg	1
ENSG00000157851	DPYSL5	chr2:27070615-27173219|+	4349.51	4553.37	2406.36	3435.51	3510.73	4202.19	1052.14	2124.57	50.6858	77.9036	38.2676	62.5156	39.215	65.7905	18.4946	31.2135	-0.620144	0.00729346	0.083507	-1.24733	0.00340485	0.0216514	-0.206994	0.910487	0.958421	-0.878898	0.00785183	0.037998	0.281409	0.704042	noreg	down	noreg	down	noreg	1
ENSG00000196935	SRGAP1	chr12:64238073-64541613|+	793.06	310.04	338.25	385.47	272.14	209.41	313.72	225.04	7.59244	2.83713	4.91395	3.53098	1.89704	3.04904	3.74865	2.60011	-0.620104	0.229184	0.687549	0.197915	0.554073	0.79928	-1.19579	0.0897548	0.241392	-0.425813	0.206159	0.439706	0.168619	0.561406	noreg	noreg	noreg	noreg	noreg	1
ENSG00000109819	PPARGC1A	chr4:23756664-23905712|-	95.51	22.88	31.06	46.82	63.92	101	171.53	197.42	1.56626	0.48041	0.760602	1.17582	0.566071	1.56588	3.62755	2.28947	-0.618942	0.457308	0.869184	1.19569	0.00168231	0.0121719	0.478194	0.436004	0.686514	2.24415	5.86864e-09	1.48444e-07	0.123989	0.483165	noreg	up	noreg	up	noreg	0
ENSG00000197991	PCDH20	chr13:61983818-62002220|-	89.07	50.34	346.64	245	24.21	132.51	73.38	46.03	1.12017	0.67834	4.71641	3.31321	0.313094	1.79342	1.08275	0.628073	2.07742	1.0417e-06	4.78826e-05	-0.356778	0.700575	0.854422	0.168825	0.680986	0.827286	-2.30876	4.58129e-07	7.91434e-06	NA	NA	up	noreg	noreg	down	noreg	0
ENSG00000166900	STX3	chr11:59480929-59573354|+	77.27	258.56	124.22	95.82	92.01	218.68	471.49	293.57	1.55967	7.32786	3.08133	2.77565	2.0708	6.18297	12.1597	9.19914	-0.616012	0.360344	0.812686	1.3359	0.0189169	0.084238	-0.112254	0.848725	0.924057	1.79778	4.86182e-05	0.000518659	NA	NA	noreg	noreg	noreg	up	noreg	0
ENSG00000188643	S100A16	chr1:153579362-153585621|-	34.34	68.64	14.27	11.98	47.46	93.59	58.71	49.1	2.3718	4.81755	0.992626	0.856749	2.87508	6.29054	4.20801	3.52504	-1.97959	0.00158082	0.0262485	-0.352759	0.513625	0.771	0.453707	0.284728	0.5293	2.03824	0.00158749	0.0101805	0.0535999	0.308126	down	noreg	noreg	up	noreg	0
ENSG00000155980	KIF5A	chr12:57943781-57980415|+	480.77	294.02	252.64	256.98	1610.58	2411.05	586.15	1016.77	4.93468	4.58772	3.0104	3.30402	14.0612	29.3207	9.47207	12.7777	-0.614979	0.0642974	0.357819	-1.29434	0.00175643	0.0125846	2.37589	2.22715e-09	9.50937e-08	1.6532	1.97578e-06	3.01216e-05	0.13185	0.498697	noreg	down	up	up	noreg	0
ENSG00000166165	CKB	chr14:103985996-103989448|-	4272.24	3382.99	2120.15	2922.63	7572.52	6342.67	1398.88	2337.33	308.87	266.992	154.852	211.961	365.987	426.56	107.704	177.077	-0.6147	0.0151356	0.139954	-1.86381	7.53857e-08	1.70182e-06	0.862142	1.56127e-05	0.000219173	-0.432644	0.118086	0.298564	0.00630662	0.0789819	noreg	down	up	noreg	noreg	0
ENSG00000113296	THBS4	chr5:79287134-79379110|+	171.71	156.74	120.02	95.82	162.7	186.25	104.57	85.92	3.72355	5.22786	4.56746	3.38618	4.62831	5.94471	3.32231	2.62973	-0.61378	0.0226755	0.182333	-0.837964	0.00492265	0.0292603	0.0873967	0.260312	0.498827	-0.18026	0.61681	0.820463	0.491947	0.846696	noreg	down	noreg	noreg	noreg	1
ENSG00000138463	DIRC2	chr3:122513642-122599986|+	377.75	440.46	226.62	312.52	315.72	313.2	198.14	193.33	10.1192	12.3708	6.31537	8.81053	8.02978	7.82189	5.32274	5.88006	-0.613713	0.0161586	0.145706	-0.649155	0.00146248	0.0108391	-0.379607	0.427973	0.678814	-0.461768	0.124822	0.311272	0.88752	0.962984	noreg	down	noreg	noreg	noreg	0
ENSG00000169783	LINGO1	chr15:77905369-78113242|-	152.39	115.55	68.83	68.6	204.35	392.88	155.94	303.8	4.19487	2.98258	2.7588	2.21928	6.38027	13.0444	4.36181	10.557	-0.973354	0.0014598	0.0246296	-0.345221	0.527385	0.781878	1.15639	0.00589341	0.0296394	1.74217	8.38088e-05	0.000828187	0.465141	0.83273	down	noreg	up	up	noreg	0
ENSG00000113448	PDE4D	chr5:58264865-59817947|-	1819	465.63	865.35	639.19	4913.08	4725.73	6037.65	5271.02	22.3111	6.82031	17.165	11.5297	56.6632	63.1878	107.911	86.0013	-0.611911	0.365106	0.812686	0.265722	0.117562	0.321563	2.07689	0.00128378	0.00876002	2.91003	4.55736e-17	3.89766e-15	NA	NA	noreg	noreg	up	up	noreg	1
ENSG00000228253	MT-ATP8	chrM:8366-8572|+	50.44	83.52	47.84	40.29	38.74	38.92	28.44	35.8	177.262	204.998	145.028	119.319	126.467	98.2149	61.3663	86.5226	-0.611675	0.179059	0.616766	-0.239698	0.597489	0.820424	-0.786563	0.245404	0.47834	-0.456235	0.374781	0.63587	0.462627	0.831164	noreg	noreg	noreg	noreg	noreg	0
ENSG00000002919	SNX11	chr17:46180719-46200436|+	248.97	351.23	181.3	214.52	248.9	277.06	179.79	283.34	9.5361	13.6141	6.8845	9.65443	7.88036	9.27549	7.2177	16.9181	-0.611086	0.0313555	0.229129	-0.150299	0.664178	0.83619	-0.190501	0.875269	0.939598	0.22662	0.564043	0.780447	0.329184	0.745929	noreg	noreg	noreg	noreg	noreg	1
ENSG00000066777	ARFGEF1	chr8:68085747-68255912|-	1712.76	2346.47	1325.3	1350.25	2087.07	2674.21	1541.98	1408.54	14.4252	25.5031	19.2616	14.0892	16.5944	28.0037	21.7779	15.1958	-0.610742	0.00611915	0.0728961	-0.655484	0.00446979	0.0270876	0.230141	0.0976444	0.257004	0.14113	0.662837	0.826357	0.813033	0.936425	noreg	down	noreg	noreg	noreg	1
ENSG00000180573	HIST1H2AC	chr6:26124373-26139344|+	4247.56	4214.73	6512.37	6652.15	3208.56	2818.76	2119.87	2520.43	699.556	730.15	1182.87	1195.37	365.398	450.588	354.319	419.566	0.627652	1.04452e-14	1.78955e-12	-0.343036	0.0857392	0.256521	-0.48953	0.069234	0.19884	-1.50436	3.976e-10	1.23704e-08	2.19742e-06	0.000158873	up	noreg	noreg	down	reg	1
ENSG00000144369	FAM171B	chr2:187558698-187630685|+	585.94	564.02	1241.37	827.57	1111.81	2261.86	1226.43	1373.76	5.32825	6.1935	13.7574	9.11637	9.62252	24.9468	15.5679	15.2765	0.840547	0.00325534	0.0454782	-0.341746	0.427414	0.706983	1.55273	9.03336e-05	0.00096808	0.329721	0.47314	0.723907	0.013613	0.131567	up	noreg	up	noreg	noreg	0
ENSG00000175093	SPSB4	chr3:140770244-140867453|+	985.16	1099.44	592.57	785.1	527.82	650.48	133.01	190.26	26.0926	28.7008	14.9509	19.9683	11.3569	15.3139	3.86528	4.59355	-0.609195	0.00426566	0.0558978	-1.83245	5.09822e-09	1.3743e-07	-0.823063	0.00992807	0.0447864	-2.09143	1.67218e-13	9.1907e-12	0.00222404	0.0383203	noreg	down	down	down	reg	1
ENSG00000131725	WDR44	chrX:117480036-117583924|+	483.99	583.47	284.53	421.41	517.17	624.54	328.39	341.65	6.46495	9.61605	4.55522	7.58671	6.39033	11.5998	7.01538	6.46216	-0.608925	0.0326357	0.235083	-0.73436	0.00084263	0.00683157	0.0969987	0.170624	0.377733	-0.0752967	0.802467	0.904049	0.694991	0.916128	noreg	down	noreg	noreg	noreg	0
ENSG00000118231	CRYGD	chr2:208986331-208989225|-	0	10.3	6.71	0	4.84	35.21	5.5	8.18	0	1.50157	1.01196	0	0.556873	5.15332	0.85289	1.2002	-0.608386	0.848626	0.969697	-1.51659	0.229487	0.495039	1.95977	0.294785	0.538295	1.02742	0.645845	0.826357	0.593846	0.889315	noreg	noreg	noreg	noreg	noreg	0
ENSG00000240891	PLCXD2	chr3:111393523-111565294|+	81.56	76.65	58.75	45.73	199.51	207.56	63.29	136.05	2.95902	3.06502	2.79256	2.7445	11.4257	11.285	3.3269	7.00497	-0.60646	0.0767604	0.394158	-0.997719	0.0411557	0.15016	1.36341	6.12772e-09	2.34042e-07	0.9319	0.114608	0.29226	0.407183	0.796393	noreg	noreg	up	noreg	noreg	0
ENSG00000170175	CHRNB1	chr17:7348380-7361026|+	111.61	132.71	83.09	78.4	162.7	189.03	182.54	132.98	5.34852	7.30396	4.37657	4.20477	5.70542	10.7417	11.4217	7.21566	-0.606285	0.0267975	0.205128	-0.12106	0.711521	0.861031	0.525712	0.00781747	0.0370595	0.966237	0.0255244	0.0962057	0.278158	0.700163	noreg	noreg	up	noreg	noreg	0
ENSG00000101782	RIOK3	chr18:21032787-21066567|+	1047.4	1007.92	815.83	805.79	1124.4	1269.46	929.22	915.5	22.5226	27.2527	21.6873	20.931	25.9305	31.8997	24.3158	27.7973	-0.351603	0.00279174	0.0405965	-0.341213	0.0476907	0.167253	0.219976	0.0229544	0.0861985	0.185964	0.567176	0.782946	0.857246	0.953349	down	noreg	noreg	noreg	noreg	0
ENSG00000155966	AFF2	chrX:147582139-148082193|+	35.41	65.21	448.2	301.63	315.72	1576.17	776.95	686.37	0.367328	1.45996	7.91769	5.36715	3.98742	42.8516	22.8857	21.4336	2.89171	5.53339e-11	5.79346e-09	-0.336243	0.661844	0.83619	4.23276	2.76947e-07	6.99393e-06	0.964607	0.0177313	0.0723081	NA	NA	up	noreg	up	noreg	noreg	0
ENSG00000150051	MKX	chr10:27961804-28034989|-	81.56	3.43	18.47	38.11	90.07	31.5	136.68	250.61	1.67434	0.0615639	0.459664	0.90975	1.26314	0.551132	3.46088	6.39329	-0.604906	0.664246	0.898714	1.70499	0.0124302	0.0607591	0.516423	0.636809	0.820649	2.77512	6.36821e-09	1.59233e-07	NA	NA	noreg	noreg	noreg	up	noreg	1
ENSG00000165704	HPRT1	chrX:133594183-133654543|+	71.9	90.38	56.24	51.18	36.8	42.62	54.12	70.58	3.90957	6.48773	2.91337	2.63183	3.41401	4.78208	6.10841	5.36234	-0.603977	0.0717219	0.380589	0.684573	0.1031	0.292645	-1.03082	0.0428498	0.138429	0.21529	0.730612	0.858548	0.00728604	0.087835	noreg	noreg	noreg	noreg	noreg	0
ENSG00000137764	MAP2K5	chr15:67835047-68099461|+	56.88	100.68	52.04	52.27	376.74	123.24	85.31	143.21	2.25094	5.88788	2.97732	2.70555	12.6033	5.37557	4.88227	5.65691	-0.603917	0.1794	0.61741	-1.09587	0.107055	0.300236	1.66601	0.00614132	0.0305371	1.13146	0.0175901	0.0718678	0.433171	0.813218	noreg	noreg	up	noreg	noreg	1
ENSG00000197457	STMN3	chr20:62271061-62284780|-	2463.97	1641.73	956	1773.83	2072.54	2938.29	928.3	1525.15	72.963	52.187	31.1119	58.4201	52.0405	93.1861	34.2686	48.6383	-0.603675	0.137988	0.545869	-0.9973	0.00857731	0.0454878	0.287422	0.187247	0.4022	-0.153998	0.655188	0.826357	0.532767	0.866038	noreg	down	noreg	noreg	noreg	0
ENSG00000125457	MIF4GD	chr17:73262309-73267308|-	148.1	131.57	98.2	87.11	174.33	144.55	121.08	129.91	9.99312	8.17973	6.66663	6.5836	11.6272	10.9989	11.5358	10.4572	-0.602704	0.0202721	0.170123	-0.310729	0.262974	0.540847	0.189313	0.150309	0.346756	0.437665	0.321928	0.582799	0.459803	0.82939	noreg	noreg	noreg	noreg	noreg	0
ENSG00000072133	RPS6KA6	chrX:83318984-83442933|-	135.22	203.64	112.47	112.16	442.59	710.71	177.04	150.37	2.90032	5.66017	3.36117	2.96812	9.35496	19.3222	5.21053	4.00206	-0.602224	0.0656292	0.362075	-1.78162	1.09209e-06	1.97091e-05	1.76701	1.48906e-06	2.92781e-05	0.543539	0.166488	0.380726	0.0104593	0.111144	noreg	down	up	noreg	noreg	0
ENSG00000133794	ARNTL	chr11:13298199-13408813|+	160.97	193.35	114.15	120.87	123.96	131.58	129.34	165.71	5.34274	5.94053	3.88416	3.22781	2.64823	3.72188	4.25016	7.1086	-0.602144	0.0119683	0.118782	0.241285	0.416761	0.697915	-0.471481	0.358919	0.612721	0.328184	0.410728	0.66895	0.019779	0.169387	noreg	noreg	noreg	noreg	noreg	1
ENSG00000204227	RING1	chr6:33176272-33180499|+	658.92	506.82	323.98	450.81	529.76	470.72	399.02	434.73	22.7254	20.2672	13.0629	18.0151	13.991	18.7545	17.8198	17.4638	-0.601954	0.0324471	0.233932	-0.228446	0.246301	0.518691	-0.220557	0.992044	1	0.105823	0.690004	0.831718	0.326859	0.744388	noreg	noreg	noreg	noreg	noreg	1
ENSG00000234745	HLA-B	chr6:31321649-31324965|-	132	233.39	83.09	160.07	325.41	179.76	145.85	420.41	7.35661	11.2955	4.60279	8.4779	14.6116	9.01916	9.18657	22.9753	-0.601142	0.239102	0.694211	0.196608	0.764579	0.891412	0.467346	0.153138	0.350933	1.21955	0.0173212	0.0711041	0.481535	0.8402	noreg	noreg	noreg	noreg	noreg	0
ENSG00000180537	RNF182	chr6:13924677-13980533|+	243.61	298.6	157.79	202.54	134.62	247.41	188.96	232.2	4.87722	5.53201	4.42319	4.09732	2.56855	6.0767	4.79587	6.15578	-0.600794	0.0188578	0.16148	0.174426	0.690089	0.849577	-0.50518	0.553645	0.784177	0.225051	0.492788	0.732825	0.135042	0.504888	noreg	noreg	noreg	noreg	noreg	0
ENSG00000128641	MYO1B	chr2:192109911-192290115|+	4948.33	5496.08	2762.24	4186.86	2131.62	3278.36	2038.23	2048.88	61.7613	93.3539	44.7807	66.7114	25.6061	55.2322	36.9307	36.0664	-0.600482	0.0225861	0.181983	-0.370067	0.223575	0.487491	-0.949036	0.0263638	0.0960338	-0.765745	0.00132358	0.00875592	0.547737	0.872782	noreg	noreg	noreg	down	noreg	1
ENSG00000198860	TSEN15	chr1:184020811-184043346|+	1206.23	1340.84	823.38	978.93	1126.34	916.42	606.33	978.92	44.7781	53.5997	35.0807	41.6019	40.2717	38.7894	27.2097	38.7547	-0.509841	0.00196757	0.0311343	-0.332479	0.33659	0.619879	-0.31832	0.609514	0.81425	-0.185138	0.459818	0.713042	0.681486	0.91515	down	noreg	noreg	noreg	noreg	1
ENSG00000172667	ZMAT3	chr3:178735011-178790067|-	445.36	290.59	272.78	215.6	460.03	390.1	456.81	513.5	3.43272	2.22544	2.32257	1.54525	3.27478	2.75378	3.85439	4.04211	-0.600182	0.074616	0.388028	0.225229	0.302042	0.58384	0.208072	0.239572	0.471164	0.990424	0.00619362	0.0313781	0.0552727	0.312768	noreg	noreg	noreg	up	noreg	0
ENSG00000135903	PAX3	chr2:223064607-223163715|-	198.53	1344.27	306.36	721.95	4602.2	3003.16	342.15	572.83	4.7097	35.9641	8.63168	19.3661	85.539	89.9432	10.9111	16.2966	-0.598828	0.513697	0.890118	-3.02186	8.23581e-14	3.99614e-12	2.30146	0.00336203	0.0189364	-0.168457	0.722562	0.852713	NA	NA	noreg	down	up	noreg	noreg	0
ENSG00000154035	C17orf103	chr17:21142183-21156722|-	71.9	113.26	66.31	56.62	153.02	153.82	99.07	105.36	0.929057	1.5236	0.888929	0.764378	1.84438	2.07824	1.44745	1.4209	-0.598794	0.137327	0.544727	-0.551342	0.0338316	0.129657	0.728672	0.00653426	0.0321278	0.733744	0.117377	0.297096	0.969397	0.989672	noreg	noreg	up	noreg	noreg	1
ENSG00000136960	ENPP2	chr8:120569326-120685693|-	2518.7	5305.02	1068.47	1297.98	2911.24	1160.12	1067.73	2100.02	46.6813	138.591	28.189	34.1285	56.2618	29.7885	30.3512	56.0876	-1.73521	3.61091e-05	0.00112481	-0.328922	0.581712	0.809745	-0.942344	0.229277	0.458627	0.420737	0.252451	0.502965	NA	NA	down	noreg	noreg	noreg	noreg	1
ENSG00000092010	PSME1	chr14:24605367-24608176|+	695.41	940.42	592.57	494.37	779.62	827.47	367.84	414.28	40.8325	72.1387	46.8082	37.9344	41.2763	63.8836	30.717	31.9422	-0.597643	0.0192117	0.163756	-1.00468	5.59144e-08	1.28496e-06	-0.0255685	0.367948	0.621961	-0.474816	0.103987	0.272235	0.179745	0.578769	noreg	down	noreg	noreg	noreg	0
ENSG00000171604	CXXC5	chr5:139026884-139063467|+	354.14	347.8	553.12	560.79	677.93	1269.46	637.52	877.65	8.74979	10.8011	17.9298	17.1068	18.8721	40.3705	23.9391	25.6074	0.656372	2.5828e-06	0.000109171	-0.328728	0.443177	0.720586	1.47213	6.793e-05	0.000761645	0.443852	0.156967	0.365038	0.0222773	0.181995	up	noreg	up	noreg	noreg	0
ENSG00000105379	ETFB	chr19:51848423-51869672|-	268.29	421.02	214.03	245	746.7	1424.21	768.7	1067.91	17.2992	33.5839	16.9434	18.1558	37.4948	78.5194	50.9104	66.9255	-0.596588	0.06226	0.351057	-0.207956	0.632969	0.83619	1.65508	6.57518e-05	0.000742505	2.00037	1.36465e-12	6.49042e-11	0.707114	0.919621	noreg	noreg	up	up	noreg	0
ENSG00000102981	PARD6A	chr16:67694849-67696681|+	75.12	100.68	60.43	56.62	153.02	182.54	71.55	104.34	4.03819	5.8846	3.56734	3.32399	6.53318	10.6402	4.81681	6.13675	-0.595507	0.0800119	0.403905	-0.89853	0.0119278	0.0588743	0.932657	0.000410713	0.00343745	0.587447	0.23912	0.485107	0.429603	0.81086	noreg	noreg	up	noreg	noreg	0
ENSG00000132906	CASP9	chr1:15817327-15853029|-	158.83	176.19	105.76	117.6	153.99	98.22	93.56	81.83	4.95981	5.3578	3.38179	4.66196	4.6855	3.09399	4.20014	3.42115	-0.595212	0.00953056	0.101077	-0.488537	0.22494	0.489463	-0.409598	0.595407	0.803462	-0.348737	0.358403	0.620503	0.788726	0.92544	noreg	noreg	noreg	noreg	noreg	1
ENSG00000147364	FBXO25	chr8:356428-421225|+	139.51	138.43	83.09	102.36	153.99	214.97	107.32	111.5	5.82321	6.4165	3.56589	4.77205	6.89366	9.50583	5.81222	4.08753	-0.595037	0.0197702	0.16723	-0.719304	0.0285999	0.11396	0.408689	0.0629125	0.184838	0.238706	0.543141	0.774084	0.692272	0.916128	noreg	noreg	noreg	noreg	noreg	0
ENSG00000154127	UBASH3B	chr11:122526383-122685181|+	135.22	129.28	578.3	1006.15	122.03	428.1	200.89	227.08	2.03728	2.12725	7.4828	15.2182	3.80078	4.54568	2.86738	3.98231	2.5688	4.61404e-13	6.39383e-11	-0.32857	0.626172	0.83619	1.0565	0.0701726	0.200674	-1.88839	1.44377e-10	4.77221e-09	NA	NA	up	noreg	noreg	down	noreg	0
ENSG00000115902	SLC1A4	chr2:65215611-65250999|+	571.99	363.81	255.16	370.23	352.53	733.88	715.49	800.93	7.96436	6.20371	4.30598	6.72319	4.75426	12.1687	16.1986	14.406	-0.594639	0.100424	0.460037	0.515064	0.250104	0.52405	0.21528	0.414759	0.665632	1.27786	5.28562e-07	9.02483e-06	0.0977489	0.426428	noreg	noreg	noreg	up	noreg	1
ENSG00000145526	CDH18	chr5:19473060-20575982|-	51.51	62.92	52.04	23.96	265.36	276.13	231.16	330.4	2.84599	3.12938	1.95396	0.946342	7.52145	8.70493	8.07998	9.18207	-0.594397	0.303896	0.768886	0.0860495	0.776348	0.898357	2.24242	3.74854e-19	1.0427e-16	2.88546	4.84315e-08	1.02746e-06	0.468674	0.834518	noreg	noreg	up	up	noreg	0
ENSG00000007255	TRAPPC6A	chr19:45666186-45681495|-	107.32	106.4	85.61	56.62	179.17	176.98	109.16	105.36	10.9698	13.576	11.1558	6.91623	15.7247	23.79	15.183	13.1053	-0.594053	0.103134	0.466889	-0.696522	0.00540422	0.0315688	0.736812	0.000147546	0.00145736	0.592817	0.272437	0.526116	0.673016	0.914446	noreg	down	up	noreg	noreg	0
ENSG00000115525	ST3GAL5	chr2:86066267-86116137|-	120.19	163.6	83.93	105.62	246.96	395.66	210.98	247.54	3.81511	6.75209	4.2422	4.68513	6.74172	14.2502	8.07558	8.64241	-0.593182	0.0626002	0.352195	-0.453049	0.213269	0.474355	1.17913	0.000553515	0.00441575	1.27435	0.000116097	0.00109614	0.925146	0.975318	noreg	noreg	up	up	noreg	1
ENSG00000127578	WFIKKN1	chr16:679239-684116|+	127.71	280.3	159.47	112.16	129.78	56.52	56.87	38.87	3.92938	8.30615	4.63967	3.02071	2.75157	0.91891	1.36731	0.804855	-0.592858	0.251682	0.710439	-0.923919	0.136279	0.355073	-1.13095	0.162083	0.365238	-1.50441	0.00220945	0.0134371	0.991217	0.997159	noreg	noreg	noreg	down	noreg	0
ENSG00000040731	CDH10	chr5:24487209-24645087|-	368.09	196.78	196.4	180.76	406.76	282.62	140.35	110.47	5.77146	4.22603	4.08355	3.7638	6.09732	6.36126	3.25965	2.40476	-0.592758	0.143204	0.556919	-1.42289	4.55798e-05	0.000547358	0.28737	0.302559	0.547063	-0.588534	0.112293	0.287894	0.142555	0.518419	noreg	down	noreg	noreg	noreg	0
ENSG00000186469	GNG2	chr14:52292913-52446060|+	2472.56	1482.71	1251.44	1392.72	2757.25	4084.51	992.52	1360.46	63.2932	44.577	41.7063	45.8858	70.8067	141.269	33.9099	40.4224	-0.592254	0.0639443	0.357128	-1.5064	6.8363e-06	0.000102203	0.790596	0.0197045	0.0765476	-0.168322	0.438977	0.693988	0.0585145	0.323707	noreg	down	noreg	noreg	noreg	1
ENSG00000196378	ZNF34	chr8:145998499-146012730|-	150.24	128.14	94.84	91.47	173.36	189.03	99.07	151.39	4.86676	5.18145	3.52946	3.81804	4.69858	7.46188	3.76825	5.46393	-0.588997	0.0217722	0.177474	-0.499641	0.155581	0.386202	0.380489	0.0362	0.122491	0.42684	0.356422	0.618155	0.907807	0.970758	noreg	noreg	noreg	noreg	noreg	0
ENSG00000125170	DOK4	chr16:57505863-57521239|-	238.24	189.91	485.97	460.61	574.31	1199.97	622.84	757.97	5.86001	5.40582	14.2065	12.9365	14.6782	33.4819	18.2314	20.9447	1.13494	8.7593e-08	5.04825e-06	-0.328031	0.470402	0.740511	2.05102	5.12027e-06	8.37801e-05	0.544722	0.0808841	0.227458	0.00199979	0.0354642	up	noreg	up	noreg	reg	0
ENSG00000138613	APH1B	chr15:63568217-63601325|+	535.51	601.78	417.99	343.01	415.48	407.71	510.93	447.01	10.5351	10.626	7.0328	5.85976	8.26874	7.75132	11.2213	7.8631	-0.58768	0.00479692	0.0607545	0.253922	0.202581	0.460941	-0.4663	0.154429	0.352482	0.332056	0.398253	0.656254	0.00235237	0.0400104	noreg	noreg	noreg	noreg	reg	0
ENSG00000160539	PPAPDC3	chr9:134165081-134184649|+	71.9	76.65	53.72	45.73	94.91	131.58	28.44	68.53	2.48829	3.35885	2.01929	1.76074	2.81123	5.10534	1.68399	3.14366	-0.587323	0.0758682	0.39173	-1.192	0.0453237	0.161134	0.608461	0.0274394	0.0990111	-0.0364424	0.851784	0.929108	0.374974	0.772988	noreg	noreg	noreg	noreg	noreg	0
ENSG00000185130	HIST1H2BL	chr6:27775257-27775709|-	2383.48	2174.86	3859.25	4276.15	1461.43	751.48	663.21	1059.73	410.467	521.513	972.434	1062.74	210.916	180.745	174.675	254.379	0.825075	1.74299e-10	1.67594e-08	-0.327454	0.48765	0.755567	-1.04256	0.0376948	0.125971	-2.23935	1.17538e-15	8.82553e-14	0.0405791	0.259938	up	noreg	noreg	down	noreg	0
ENSG00000162772	ATF3	chr1:212738676-212794119|+	95.51	74.36	56.24	57.71	164.64	126.95	234.83	302.78	3.88347	2.78717	1.97002	2.12768	6.37767	4.6403	8.61277	10.898	-0.586398	0.0732439	0.384845	0.916702	0.0034853	0.022029	0.779452	0.00565427	0.02865	2.23818	5.91455e-10	1.79336e-08	0.00101248	0.0218046	noreg	up	up	up	reg	0
ENSG00000130517	PGPEP1	chr19:18451397-18480757|+	460.38	712.75	280.34	299.45	426.13	971.09	572.39	515.54	6.26778	9.93406	3.86709	3.94523	5.33995	11.9031	9.79938	7.50586	-1.02632	0.000614165	0.0121709	-0.326348	0.502608	0.766495	0.25219	0.355154	0.608877	0.908	0.00232846	0.0140134	0.268672	0.689532	down	noreg	noreg	up	noreg	0
ENSG00000171451	DSEL	chr18:65173819-65184217|-	2236.46	308.9	787.29	925.57	494.89	353.04	687.97	414.28	13.6497	2.03956	5.24946	6.13604	3.04798	2.34732	5.21431	2.77372	-0.58472	0.629836	0.893579	0.415019	0.300412	0.581645	-1.58585	0.134623	0.321772	-0.635963	0.0780322	0.221488	NA	NA	noreg	noreg	noreg	noreg	noreg	0
ENSG00000258405	ZNF578	chr19:52956829-53015407|+	79.41	46.91	79.74	4.36	79.42	120.46	98.15	3.07	2.73717	2.11822	3.68989	0.148622	2.60387	4.44465	3.01744	0.0603614	-0.584079	0.649192	0.893579	-0.940939	0.493158	0.759253	0.662011	0.103357	0.267406	0.267445	0.947567	0.982418	NA	NA	noreg	noreg	noreg	noreg	noreg	1
ENSG00000162374	ELAVL4	chr1:50513686-50669458|+	540.87	438.18	305.52	352.81	1306.47	5370.66	929.22	1441.27	9.71734	9.94032	6.56129	7.82801	23.7175	102.771	21.7411	29.5294	-0.583703	0.00614452	0.0731521	-1.46146	0.0418147	0.151986	2.76978	4.3072e-05	0.000518239	1.84832	4.58712e-10	1.41563e-08	NA	NA	noreg	noreg	up	up	noreg	0
ENSG00000173915	USMG5	chr10:105148798-105156223|-	618.14	390.13	314.75	363.7	318.63	378.06	333.9	500.2	180.691	127.524	113.767	125.719	87.1142	123.558	116.311	167.171	-0.583068	0.0669892	0.366207	0.293035	0.369354	0.653228	-0.533291	0.415083	0.665872	0.297981	0.37634	0.637551	0.0657415	0.344813	noreg	noreg	noreg	noreg	noreg	0
ENSG00000099785	MARCH2	chr19:8478154-8503901|+	196.39	202.5	121.7	108.89	381.58	409.56	245.84	371.31	9.49098	10.0953	6.91797	5.72854	22.3475	30.0236	14.1955	23.0592	-0.799451	0.000312928	0.00698749	-0.324951	0.30288	0.584929	0.987959	7.94214e-09	2.9456e-07	1.42027	0.000205236	0.00179306	0.288591	0.711626	down	noreg	up	up	noreg	0
ENSG00000171224	C10orf35	chr10:71390007-71393352|+	49.37	46.91	31.06	33.76	38.74	122.31	61.46	67.51	3.67416	3.50927	2.49034	2.56083	2.68099	9.24296	5.38414	4.96478	-0.581285	0.127458	0.526077	-0.286679	0.681846	0.843714	0.742342	0.192181	0.409169	0.992721	0.0536729	0.167564	0.841052	0.947591	noreg	noreg	noreg	noreg	noreg	0
ENSG00000128536	CDHR3	chr7:105517242-105676877|+	69.76	73.22	46.16	50.09	69.73	101.93	38.53	66.49	2.61515	4.25716	2.69557	2.18511	2.87149	3.94171	1.64493	4.91624	-0.581114	0.0677339	0.368828	-0.676171	0.180392	0.425998	0.26377	0.231706	0.462088	0.125694	0.873891	0.941669	0.847883	0.950098	noreg	noreg	noreg	noreg	noreg	0
ENSG00000184348	HIST1H2AK	chr6:27805658-27806117|-	725.45	725.34	947.61	1194.53	409.67	268.72	177.96	351.88	140.023	169.333	232.205	288.769	53.7785	62.9256	42.9652	82.2587	0.55076	0.00263978	0.0389274	-0.323718	0.505151	0.766495	-1.09667	0.00293847	0.0170756	-2.01544	2.56662e-09	7.00294e-08	0.13812	0.509983	up	noreg	down	down	noreg	1
ENSG00000163703	CRELD1	chr3:9975506-9987097|+	216.78	299.74	178.78	168.78	397.08	470.72	667.79	503.27	10.2443	12.3278	7.82354	7.37962	18.2927	19.4864	31.2381	23.2798	-0.580357	0.0335321	0.239737	0.467961	0.0923927	0.270062	0.748524	0.000579974	0.00459582	1.75249	6.326e-07	1.06769e-05	0.0107659	0.113494	noreg	noreg	up	up	noreg	0
ENSG00000121851	POLR3GL	chr1:145456236-145470388|-	244.68	225.38	182.13	133.94	297.32	274.28	328.39	268	11.8859	14.7405	11.8972	9.32583	13.3168	18.0931	21.1469	17.6841	-0.580136	0.0368079	0.252797	0.0967236	0.690828	0.849723	0.28216	0.0224329	0.0846944	0.916016	0.0304938	0.10996	0.067999	0.351746	noreg	noreg	noreg	noreg	noreg	0
ENSG00000188786	MTF1	chr1:38275239-38325292|-	162.05	170.47	126.74	96.91	143.33	131.58	154.11	119.68	1.08158	2.86464	1.87754	3.3552	0.920622	1.53174	1.77809	2.35149	-0.579773	0.0371333	0.254293	0.029698	0.917869	0.966815	-0.274428	0.839653	0.91847	0.291791	0.573117	0.788124	0.11978	0.474126	noreg	noreg	noreg	noreg	noreg	1
ENSG00000187244	BCAM	chr19:45312328-45324673|+	67.61	59.49	73.02	11.98	41.64	37.99	170.62	71.6	2.26553	1.77585	2.63366	0.727484	1.15348	1.29958	9.36807	4.35828	-0.579542	0.539973	0.893579	1.64233	0.00629798	0.0356278	-0.67448	0.260627	0.499216	1.51079	0.101834	0.26833	NA	NA	noreg	up	noreg	noreg	noreg	0
ENSG00000104325	DECR1	chr8:91013633-91064320|+	506.53	496.52	695.81	667.5	619.82	429.95	454.06	369.27	32.5705	33.789	49.2834	47.6311	39.4417	30.9489	30.1531	25.5459	0.433283	0.00130599	0.0225598	-0.314886	0.322525	0.6052	0.0656797	0.299311	0.54338	-0.727568	0.0176093	0.0719308	0.0211384	0.176213	up	noreg	noreg	noreg	noreg	1
ENSG00000164970	FAM219A	chr9:34398182-34458568|-	367.02	261.99	190.53	234.12	657.6	847.85	436.63	673.07	6.09901	4.75768	3.49921	4.25274	10.7567	16.9322	10.6804	13.894	-0.578608	0.0450246	0.287055	-0.406825	0.234699	0.502316	1.25904	2.26514e-05	0.000300778	1.38585	9.52853e-06	0.000123373	0.869208	0.956587	noreg	noreg	up	up	noreg	0
ENSG00000168913	ENHO	chr9:34521038-34523039|-	106.24	97.25	69.66	67.51	207.25	238.14	92.65	233.22	7.51735	6.77427	4.94821	4.75724	12.6962	16.6563	7.38794	16.4033	-0.578517	0.0365092	0.251757	-0.418967	0.446431	0.723333	1.13014	2.2392e-06	4.11209e-05	1.24825	0.0200314	0.0795251	0.965377	0.988569	noreg	noreg	up	noreg	noreg	0
ENSG00000078295	ADCY2	chr5:7396321-7830194|+	118.05	118.98	109.11	50.09	297.32	657.9	329.31	331.42	7.50776	6.46585	3.91223	0.892168	11.9268	22.078	10.9327	12.2315	-0.578316	0.257355	0.717182	-0.497501	0.300328	0.581645	2.01076	1.70282e-05	0.000236482	2.05319	7.89318e-05	0.000787749	0.798532	0.929836	noreg	noreg	up	up	noreg	0
ENSG00000067141	NEO1	chr15:73344051-73597547|+	2935.09	5355.36	2723.63	2864.92	2298.19	2096.93	2258.39	1899.53	29.4644	71.5778	37.996	37.3961	21.3812	25.353	30.8294	26.0332	-0.578168	0.0974752	0.452857	-0.0446679	0.822873	0.921106	-0.915546	0.0539516	0.164699	-0.426613	0.104626	0.273338	0.211095	0.620317	noreg	noreg	noreg	noreg	noreg	1
ENSG00000131773	KHDRBS3	chr8:136469700-136668965|+	170.63	260.85	106.6	185.11	60.05	270.57	54.12	82.86	7.53635	17.8433	6.18425	12.2356	2.03238	13.3831	3.11653	6.15681	-0.577891	0.177318	0.613729	-1.23865	0.133751	0.350776	-0.384128	0.875826	0.939983	-1.09061	0.00903721	0.0425575	NA	NA	noreg	noreg	noreg	down	noreg	0
ENSG00000120149	MSX2	chr5:174151536-174157896|+	4.29	13.73	94.01	45.73	323.47	64.86	187.13	119.68	0.115844	0.416315	2.87378	1.38883	11.1259	1.96658	5.84184	4.71359	2.95207	0.000248735	0.00577708	-0.30295	0.717486	0.864245	4.42952	9.37659e-06	0.000141799	1.1346	0.0602804	0.183039	NA	NA	up	noreg	up	noreg	noreg	0
ENSG00000143499	SMYD2	chr1:214454445-214510474|+	1017.35	1636.01	726.86	1066.04	636.29	471.65	288.03	229.13	29.6327	55.2121	26.3214	36.2834	18.8702	16.5023	9.93054	7.9585	-0.577376	0.103403	0.467211	-1.06351	0.000458208	0.00410374	-1.25995	0.00223604	0.0136567	-1.79361	2.05637e-09	5.68393e-08	0.449081	0.822929	noreg	down	down	down	noreg	0
ENSG00000106829	TLE4	chr9:82186688-82341658|+	1793.25	1720.67	1326.98	1042.09	768	1229.62	535.7	809.12	43.215	50.5506	41.1883	31.9312	16.7496	31.1652	15.608	19.5673	-0.576721	0.0042906	0.0559589	-0.537741	0.173618	0.41545	-0.814799	0.0953439	0.252299	-0.816909	0.0103657	0.0473405	0.860109	0.953504	noreg	noreg	noreg	down	noreg	1
ENSG00000196227	FAM217B	chr20:58508819-58523735|+	634.24	877.5	514.51	506.34	522.01	580.06	280.69	171.85	7.92492	15.8306	6.90253	7.93537	7.94577	10.7643	4.07795	3.4	-0.575522	0.0162091	0.145952	-1.24783	0.000459107	0.00410988	-0.455988	0.385642	0.636845	-1.17366	0.0019757	0.0122459	0.137549	0.509679	noreg	down	noreg	down	noreg	0
ENSG00000151131	C12orf45	chr12:105380088-105443515|+	230.73	283.73	135.97	212.34	149.15	97.29	142.18	120.7	11.7813	18.9333	9.65538	14.7624	7.07918	6.77519	9.76826	8.24819	-0.575389	0.0804037	0.404906	0.128734	0.732775	0.873297	-1.06181	0.0138688	0.0586339	-0.405944	0.281027	0.537048	0.138815	0.510955	noreg	noreg	noreg	noreg	noreg	0
ENSG00000092820	EZR	chr6:159186773-159240444|-	1788.95	2685.11	1411.76	1612.68	1483.71	1657.71	1231.93	1996.71	31.7175	57.4138	30.415	34.6225	22.6552	35.6154	27.9225	43.1301	-0.575021	0.0341974	0.241924	0.0726315	0.826552	0.92269	-0.510171	0.325998	0.576112	0.0942619	0.838218	0.922528	0.157836	0.545072	noreg	noreg	noreg	noreg	noreg	1
ENSG00000107551	RASSF4	chr10:45454855-45490172|+	230.73	366.1	208.15	194.91	499.73	695.89	643.03	602.49	6.37866	10.0776	6.72722	4.65837	11.5046	17.9028	17.096	14.7815	-0.574807	0.0792195	0.401552	0.0937467	0.73362	0.873669	1.00237	0.000933108	0.00677793	1.62764	2.61924e-07	4.78946e-06	0.178891	0.577424	noreg	noreg	up	up	noreg	0
ENSG00000130193	THEM6	chr8:143808621-143818345|+	186.73	232.24	103.24	180.76	146.24	164.01	53.2	68.53	6.24438	6.94909	3.127	6.02456	4.39599	5.63098	2.48247	2.87691	-0.57449	0.135007	0.54179	-1.31581	4.96243e-05	0.000587824	-0.433427	0.454101	0.701857	-1.2221	0.00305986	0.017567	0.1932	0.598224	noreg	down	noreg	down	noreg	0
ENSG00000122863	CHST3	chr10:73724123-73773322|+	892.87	750.51	505.28	607.61	715.7	842.29	762.27	712.96	7.59407	6.84103	4.64679	5.55465	5.57017	7.71161	7.77118	6.5819	-0.573717	0.00389608	0.0522602	-0.0438735	0.827054	0.92269	-0.0769677	0.567922	0.788501	0.406637	0.124332	0.310321	0.0759686	0.373642	noreg	noreg	noreg	noreg	noreg	0
ENSG00000162552	WNT4	chr1:22443798-22470462|-	21.46	53.77	26.86	23.96	40.68	315.98	107.32	131.95	0.342968	1.53757	0.833673	0.406977	0.895818	8.35161	3.01425	2.97788	-0.573668	0.394345	0.834943	-0.542696	0.573723	0.803448	2.24506	0.0242946	0.0902281	2.23537	2.7108e-06	3.98614e-05	NA	NA	noreg	noreg	noreg	up	noreg	0
ENSG00000108819	PPP1R9B	chr17:48211104-48227991|-	641.75	541.14	911.51	830.84	1089.54	1185.14	841.16	959.48	11.079	9.35275	16.3278	14.5478	15.9	21.6426	16.9118	16.6438	0.549445	0.00254476	0.037852	-0.302881	0.0959954	0.277923	0.943345	5.52603e-07	1.25631e-05	0.0474775	0.986941	1	0.000166473	0.00561823	up	noreg	up	noreg	reg	1
ENSG00000126458	RRAS	chr19:50138549-50143458|-	16.1	53.77	36.09	10.89	22.27	13.9	146.77	101.27	1.06684	4.01184	2.89645	0.802017	0.884941	1.01568	13.411	7.44028	-0.572554	0.567093	0.893579	2.81375	1.81713e-08	4.54662e-07	-0.949678	0.419424	0.670618	2.40041	0.000745409	0.00539318	0.0112269	0.116149	noreg	up	noreg	up	noreg	1
ENSG00000084628	NKAIN1	chr1:31652592-31712401|-	483.99	386.69	700.84	659.88	699.24	1287.99	668.71	906.29	16.0034	13.4907	20.162	19.1195	24.8045	39.6767	22.1191	29.9736	0.634543	0.00162125	0.0267783	-0.302013	0.471188	0.741073	1.19053	0.00135868	0.00915875	0.210982	0.576595	0.790842	0.0332659	0.231177	up	noreg	up	noreg	noreg	0
ENSG00000130055	GDPD2	chrX:69642881-69653240|+	197.46	161.31	84.77	158.98	132.68	122.31	96.32	109.45	5.62881	5.14226	2.8123	5.23972	3.5265	3.9571	3.2714	3.61789	-0.572279	0.169607	0.601735	-0.275075	0.327398	0.610736	-0.49261	0.361023	0.61487	-0.244411	0.578565	0.792587	0.534509	0.866557	noreg	noreg	noreg	noreg	noreg	0
ENSG00000169032	MAP2K1	chr15:66679155-66784650|+	2060.46	647.54	779.74	1059.51	534.6	452.19	503.6	513.5	56.9398	16.7188	21.6182	28.3369	11.6011	12.3787	13.7907	13.5247	-0.571731	0.338221	0.796067	0.0784306	0.699636	0.854012	-1.45642	0.0515865	0.159229	-0.854664	0.000442206	0.00347068	NA	NA	noreg	noreg	noreg	down	noreg	0
ENSG00000173137	ADCK5	chr8:145596790-145618457|+	81.56	170.47	100.72	69.69	106.53	145.48	74.3	112.52	3.96737	7.12381	3.68793	2.42911	4.07857	5.12388	3.13276	4.37212	-0.570437	0.279233	0.742652	-0.398619	0.331552	0.615073	-8.31209e-05	0.634171	0.820649	0.132642	0.911613	0.962909	0.791259	0.926965	noreg	noreg	noreg	noreg	noreg	0
ENSG00000217555	CKLF	chr16:66586466-66600331|+	155.61	147.58	103.24	102.36	107.5	115.83	116.5	138.09	22.9819	25.3134	18.4002	18.3734	9.84917	19.5754	23.7111	22.8564	-0.570153	0.0128271	0.12419	0.223153	0.438637	0.71612	-0.44107	0.436579	0.686841	0.308361	0.470411	0.723608	0.0185951	0.162266	noreg	noreg	noreg	noreg	noreg	0
ENSG00000166401	SERPINB8	chr18:61637159-61672278|+	31.12	52.63	20.98	35.93	23.24	21.31	2.75	9.21	1.50829	2.81345	0.840312	1.81116	0.550038	0.672465	0.165168	0.398802	-0.570086	0.3176	0.77829	-1.86638	0.0377455	0.140554	-0.910457	0.230418	0.460471	-2.25089	0.0124346	0.0547824	0.470487	0.835331	noreg	noreg	noreg	noreg	noreg	0
ENSG00000177432	NAP1L5	chr4:89617066-89619386|-	118.05	109.83	88.97	65.33	251.8	444.77	178.87	205.6	2.76112	3.19092	2.61696	1.90906	5.35986	12.9776	6.01025	6.04359	-0.569998	0.0775686	0.396552	-0.823437	0.0419215	0.152287	1.61203	2.81026e-05	0.000357953	1.31712	0.00249268	0.0148332	0.468523	0.834518	noreg	noreg	up	up	noreg	0
ENSG00000078725	DBC1	chr9:121915736-122131745|-	9.66	29.75	88.13	75.13	206.29	745.92	267.85	487.93	0.224009	0.832177	2.07906	1.55028	3.49769	16.0807	6.90222	10.1439	2.04386	0.00164903	0.0271184	-0.301182	0.675063	0.83955	4.59486	4.50834e-08	1.42363e-06	2.21075	1.40351e-07	2.72861e-06	NA	NA	up	noreg	up	up	noreg	0
ENSG00000183628	DGCR6	chr22:18893541-18901751|+	104.1	78.94	69.66	54.45	232.43	339.14	261.43	243.45	4.98298	3.69706	3.65833	2.74875	8.21915	17.2118	14.6983	11.625	-0.568799	0.116824	0.50172	-0.144244	0.648676	0.83619	1.64281	4.29967e-06	7.15918e-05	2.02432	6.94046e-07	1.15707e-05	0.51408	0.855635	noreg	noreg	up	up	noreg	0
ENSG00000099860	GADD45B	chr19:2476120-2478257|+	44	68.64	43.65	32.67	95.88	56.52	214.65	328.35	2.58927	4.01844	3.15422	2.47921	6.21455	4.18572	12.2142	21.2037	-0.568636	0.230718	0.68838	1.86675	3.95449e-05	0.000484292	0.436127	0.191826	0.408666	2.83096	1.03056e-10	3.54551e-09	0.000573715	0.014418	noreg	up	noreg	up	reg	0
ENSG00000171466	ZNF562	chr19:9759330-9785776|-	1065.65	1150.93	644.61	862.42	1071.13	1246.3	663.21	744.67	19.0647	25.1285	13.8118	16.4326	22.0568	32.3232	18.0728	20.2023	-0.568406	0.00724441	0.0831475	-0.684726	0.000625994	0.00534185	0.0641955	0.135403	0.323143	-0.0981776	0.659957	0.826357	0.62526	0.900765	noreg	down	noreg	noreg	noreg	1
ENSG00000165259	HDX	chrX:83572882-83757487|-	288.68	219.66	167.87	177.49	263.43	284.47	143.1	220.95	4.39072	3.9306	3.5081	3.56586	3.14757	5.16587	4.49866	5.70024	-0.568249	0.0236527	0.187925	-0.556489	0.0996063	0.285872	0.10811	0.279616	0.522949	0.0760237	0.921193	0.967936	0.978194	0.992637	noreg	noreg	noreg	noreg	noreg	1
ENSG00000185418	TARSL2	chr15:102193801-102264807|-	365.95	513.68	314.75	282.03	374.8	477.21	288.95	254.7	5.49339	10.8345	6.77367	5.90247	4.96171	11.0102	7.1607	6.32183	-0.568073	0.0339931	0.241384	-0.613164	0.0195167	0.0860496	-0.0460338	0.53472	0.766578	-0.134509	0.619731	0.822995	0.859758	0.953443	noreg	noreg	noreg	noreg	noreg	0
ENSG00000182256	GABRG3	chr15:27216429-27778373|+	18.24	36.61	13.43	23.96	20.34	70.42	49.53	60.35	0.954977	3.49816	1.11088	1.11514	0.458617	4.2701	2.62867	5.07177	-0.566053	0.411509	0.844067	0.309287	0.688046	0.847935	0.726479	0.278276	0.521199	1.55546	0.00708046	0.0349479	0.592701	0.888857	noreg	noreg	noreg	up	noreg	1
ENSG00000146411	SLC2A12	chr6:134309835-134373774|-	178.14	240.25	193.05	90.38	137.52	21.31	155.02	148.32	2.17154	3.46929	2.82245	1.30866	1.64514	0.305263	2.48586	2.1672	-0.565699	0.256887	0.716901	0.96921	0.28618	0.566625	-1.39734	0.194765	0.413003	0.0979851	0.992941	1	NA	NA	noreg	noreg	noreg	noreg	noreg	0
ENSG00000185043	CIB1	chr15:90773207-90777279|-	152.39	129.28	94.84	96.91	144.3	131.58	116.5	117.63	7.38741	7.59253	5.66867	5.74837	6.1336	7.75941	7.47673	6.96871	-0.564838	0.0257821	0.199626	-0.201964	0.443619	0.720908	-0.0299408	0.511186	0.749774	0.288031	0.49603	0.735464	0.307533	0.728151	noreg	noreg	noreg	noreg	noreg	0
ENSG00000049769	PPP1R3F	chrX:49126306-49157929|+	133.07	130.42	205.64	197.09	412.57	386.4	303.63	331.42	3.79231	4.55175	5.17771	6.19144	9.31482	8.83158	10.6243	11.0582	0.602612	0.0035873	0.0491682	-0.296776	0.127671	0.340558	1.60037	8.9897e-18	1.95449e-15	0.657052	0.0492984	0.157544	0.000101826	0.00377541	up	noreg	up	noreg	reg	1
ENSG00000119599	DCAF4	chr14:73393040-73426411|+	94.44	109.83	74.7	64.25	102.66	133.43	95.4	94.11	3.36759	5.55113	4.16508	2.12957	4.04015	7.43472	8.13464	4.23829	-0.564281	0.0601067	0.342952	-0.282463	0.381701	0.663349	0.20888	0.197201	0.415929	0.447718	0.356961	0.618793	0.549138	0.873222	noreg	noreg	noreg	noreg	noreg	0
ENSG00000171617	ENC1	chr5:73923234-73937249|-	4251.85	4057.99	2839.46	2609.03	5151.33	5603.24	3346.3	5210.67	49.1586	62.7332	44.3722	41.1371	58.8415	80.6654	59.3347	82.533	-0.618111	6.68601e-07	3.23089e-05	-0.296513	0.332472	0.616143	0.372056	0.000561824	0.0044726	0.651245	0.0504461	0.160271	0.423096	0.807595	down	noreg	up	noreg	noreg	0
ENSG00000146426	TIAM2	chr6:155153831-155578857|+	1783.59	1473.55	441.49	682.75	685.68	293.74	383.43	394.84	30.5218	28.3939	13.6042	16.1472	12.5481	8.22066	9.68065	7.91488	-1.54791	1.19872e-07	6.76379e-06	-0.296509	0.552285	0.798807	-1.73361	0.00183773	0.0116921	-0.530599	0.0535034	0.167199	0.0190709	0.165434	down	noreg	down	noreg	noreg	0
ENSG00000108439	PNPO	chr17:46018872-46025654|+	74.05	85.8	58.75	50.09	92.01	100.07	63.29	86.95	3.35437	2.69201	2.15941	1.5369	2.74747	3.45124	3.82357	3.50267	-0.562777	0.0875507	0.425143	-0.32077	0.366209	0.650306	0.264962	0.116863	0.292043	0.465023	0.395214	0.652745	0.658026	0.908693	noreg	noreg	noreg	noreg	noreg	0
ENSG00000155961	RAB39B	chrX:154487526-154493874|-	223.22	189.91	127.58	154.63	435.81	591.18	184.38	293.57	3.37383	3.5436	2.40569	2.89744	6.47774	11.0789	3.92406	5.54506	-0.561272	0.0207724	0.172229	-1.07044	0.00444123	0.026954	1.31376	2.07862e-06	3.8622e-05	0.760124	0.0370509	0.127459	0.207493	0.618093	noreg	down	up	noreg	noreg	0
ENSG00000180423	HARBI1	chr11:46624411-46639459|-	153.46	82.37	73.02	88.2	117.19	102.85	134.84	143.21	8.38996	3.36095	2.8838	3.3604	3.56095	4.59523	5.78998	5.35488	-0.560773	0.209914	0.661989	0.372207	0.17283	0.414108	-0.100008	0.82385	0.909751	0.786278	0.0349256	0.121863	0.0858443	0.398937	noreg	noreg	noreg	noreg	noreg	1
ENSG00000143195	ILDR2	chr1:166882443-166944719|-	1090.33	1390.04	452.4	697.99	1481.77	537.44	760.44	849.01	8.13484	12.381	4.24015	6.37049	10.5058	4.60748	7.52744	7.44622	-1.12099	0.000217742	0.00519439	-0.292261	0.598039	0.820764	-0.296765	0.883325	0.942682	0.484443	0.0528296	0.165609	NA	NA	down	noreg	noreg	noreg	noreg	0
ENSG00000133026	MYH10	chr17:8377523-8534079|-	10235.8	16728.5	9714.42	8687.32	4269.04	4182.74	4931.39	4682.85	81.9798	194.487	97.9756	85.0109	32.7284	44.4552	57.7987	64.9395	-0.559333	0.0675023	0.367992	0.220851	0.0994831	0.285604	-1.67372	1.42438e-06	2.83901e-05	-0.936598	0.000586183	0.00442585	0.0305605	0.219853	noreg	noreg	down	down	noreg	1
ENSG00000108187	PBLD	chr10:70042417-70092684|-	143.8	104.11	85.61	83.85	117.19	100.07	33.94	39.89	3.70957	3.13584	2.98161	2.49001	2.57085	2.79843	1.13403	1.08063	-0.558955	0.0759581	0.392086	-1.52276	2.85442e-05	0.000364233	-0.190411	0.945146	0.978727	-1.19858	0.00897425	0.0423341	0.0346976	0.236885	noreg	down	noreg	down	noreg	1
ENSG00000103066	PLA2G15	chr16:68279207-68294961|+	153.46	157.88	112.47	100.18	153.02	179.76	210.98	183.1	4.16215	7.43394	3.96003	2.83012	4.90183	4.90962	6.14864	4.93267	-0.558816	0.0187183	0.161227	0.27902	0.296592	0.577338	0.0960779	0.233505	0.464335	0.89	0.0252946	0.0955475	0.0132407	0.129678	noreg	noreg	noreg	noreg	noreg	0
ENSG00000104177	MYEF2	chr15:48431625-48470714|-	2398.51	2407.11	1517.51	1853.32	2950.95	2370.28	2161.15	2088.77	52.595	51.6374	35.6509	42.6164	69.8308	52.3888	62.8689	54.6475	-0.522826	0.000867154	0.0162935	-0.289327	0.162288	0.396887	0.147038	0.0449245	0.143248	0.33433	0.162328	0.373821	0.462714	0.831201	down	noreg	noreg	noreg	noreg	1
ENSG00000180448	HMHA1	chr19:1065922-1086627|+	181.36	205.93	126.74	138.29	98.78	50.04	92.65	82.86	6.91545	6.01489	3.32046	3.27144	3.0736	2.34593	2.58211	3.04744	-0.557448	0.0110781	0.112919	0.273422	0.585934	0.812905	-1.37985	0.0107103	0.0476109	-0.59467	0.11049	0.284151	0.0847323	0.395977	noreg	noreg	down	noreg	noreg	0
ENSG00000013392	RWDD2A	chr6:83903098-83908651|+	182.44	156.74	124.22	107.8	289.57	249.26	340.32	287.44	3.7243	3.55146	2.85858	2.54762	5.75313	5.88636	9.02757	6.80877	-0.556632	0.0285503	0.213685	0.255754	0.300386	0.581645	0.667817	0.000702503	0.00537752	1.43593	0.000138576	0.00127739	0.0202791	0.17182	noreg	noreg	up	up	noreg	0
ENSG00000113361	CDH6	chr5:31193857-31329253|+	1287.79	1867.11	1029.86	1130.29	138.49	299.3	315.55	248.57	12.0307	26.2151	14.7701	16.2008	1.20206	4.03097	6.69869	5.83294	-0.556312	0.0286021	0.213961	0.40084	0.420957	0.701884	-2.84929	2.07462e-07	5.45488e-06	-1.93707	7.02611e-11	2.49538e-09	0.0424171	0.266145	noreg	noreg	down	down	noreg	0
ENSG00000139187	KLRG1	chr12:9102640-9163356|+	51.51	49.19	39.45	29.4	39.71	28.73	16.51	22.5	5.97796	4.76647	4.40012	2.66195	4.16161	3.30579	1.75374	2.4075	-0.556224	0.178896	0.616582	-0.776711	0.170459	0.410326	-0.557399	0.457539	0.70522	-0.819401	0.191011	0.417963	0.83378	0.944552	noreg	noreg	noreg	noreg	noreg	1
ENSG00000153132	CLGN	chr4:141309609-141349122|-	671.8	689.87	360.91	398.54	386.42	446.63	235.75	431.67	10.9422	15.0183	7.92765	8.69807	6.0464	10.0601	6.14639	9.76764	-0.852759	1.68461e-09	1.38638e-07	-0.287101	0.47589	0.745231	-0.708898	0.0210266	0.0805423	-0.186387	0.513162	0.751692	0.190235	0.59314	down	noreg	noreg	noreg	noreg	0
ENSG00000170906	NDUFA3	chr19:54606036-54612564|+	142.73	116.69	98.2	79.49	112.34	115.83	93.56	72.63	22.0459	28.0332	24.3942	17.9668	18.2387	28.874	15.9748	12.9395	-0.554366	0.0678394	0.368869	-0.421711	0.198426	0.454364	-0.185205	0.908432	0.957749	-0.0965427	0.772107	0.88639	0.769403	0.922847	noreg	noreg	noreg	noreg	noreg	0
ENSG00000147894	C9orf72	chr9:27546544-27573864|-	1592.57	1542.2	879.62	791.64	1103.09	1313.01	1097.09	842.87	32.4403	37.2759	18.6112	17.3871	26.3847	29.8267	26.1198	19.85	-0.91639	5.60228e-11	5.83318e-09	-0.281151	0.280214	0.56037	-0.375672	0.490594	0.731681	0.215093	0.56965	0.784783	0.032481	0.228083	down	noreg	noreg	noreg	noreg	0
ENSG00000174917	C19orf70	chr19:5678432-5680907|-	185.66	181.91	106.6	145.91	127.84	183.47	192.63	201.51	15.3611	17.0859	10.498	13.6209	8.66102	18.281	19.0342	20.4963	-0.55375	0.0380705	0.257969	0.374763	0.245953	0.5183	-0.239644	0.980152	1	0.642389	0.0483003	0.155291	0.0277868	0.20662	noreg	noreg	noreg	noreg	noreg	1
ENSG00000175482	POLD4	chr11:67118248-67124443|-	49.37	61.78	40.29	35.93	43.58	78.76	164.2	176.96	4.37568	5.62454	4.17786	3.74185	3.29831	7.02962	12.4624	14.9459	-0.552666	0.152402	0.575699	1.51366	0.000476306	0.00424008	0.138501	0.481511	0.723136	2.16216	2.63182e-07	4.80326e-06	0.000411822	0.011187	noreg	up	noreg	up	reg	0
ENSG00000100320	RBFOX2	chr22:36134783-36424473|-	4677.9	4822.22	8165.02	6494.26	6813.23	11755	7754.83	7186.92	61.5048	77.2042	141.616	113.593	82.093	182.223	139.4	117.555	0.617851	0.00109777	0.0197221	-0.278814	0.431528	0.710506	0.966821	0.00124252	0.00854318	0.0275355	0.950206	0.983893	0.0189012	0.164189	up	noreg	up	noreg	noreg	1
ENSG00000167552	TUBA1A	chr12:49578579-49583107|-	65587.1	65701.2	36743.4	53572.2	86877.2	119948	54373.7	96765.7	2056.13	2927.51	1663.52	2417.55	2849.34	5383.49	2832.22	4253.18	-0.552217	0.0199824	0.168647	-0.419828	0.28992	0.571373	0.655675	0.00103287	0.00737791	0.742832	0.0158916	0.0665682	0.887671	0.963032	noreg	noreg	up	noreg	noreg	1
ENSG00000142089	IFITM3	chr11:319669-327537|-	380.97	148.73	137.65	227.58	163.67	86.18	82.56	155.48	39.8511	15.5087	14.2292	23.472	16.7672	9.43416	8.98855	15.8028	-0.551143	0.343527	0.801271	-0.0367452	0.94733	0.981907	-1.08412	0.185853	0.399888	-0.617623	0.129691	0.319777	0.413527	0.801044	noreg	noreg	noreg	noreg	noreg	0
ENSG00000169084	DHRSX	chrX:2137557-2420846|-	82.63	92.67	52.04	68.6	85.23	79.69	80.72	95.13	6.00797	9.15114	4.4499	7.93048	5.50407	8.22399	7.88138	10.7519	-0.550747	0.0875186	0.425143	0.126895	0.692526	0.850666	-0.0881241	0.649524	0.820649	0.543656	0.202126	0.434067	0.118423	0.470936	noreg	noreg	noreg	noreg	noreg	1
ENSG00000185697	MYBL1	chr8:67474410-67526482|-	264	177.33	151.08	152.45	64.89	37.06	143.1	65.47	3.54671	3.22506	2.75376	2.99359	1.21514	0.981919	2.25593	0.982913	-0.550407	0.0755012	0.390691	1.07013	0.0883981	0.262161	-2.11395	0.000100292	0.00105802	-0.541334	0.283042	0.539593	0.0111212	0.115678	noreg	noreg	down	noreg	noreg	1
ENSG00000111728	ST8SIA1	chr12:22216707-22589975|-	1180.47	1088	657.2	905.97	2585.83	2061.72	510.93	945.16	16.4755	22.1586	12.0159	17.3333	37.586	32.5718	13.7271	16.6775	-0.549492	0.0153101	0.140817	-1.64144	3.86169e-05	0.000474748	1.03475	2.60204e-09	1.07933e-07	-0.102367	0.703069	0.840038	0.0239775	0.190091	noreg	down	up	noreg	noreg	1
ENSG00000141232	TOB1	chr17:48939584-48945339|-	138.44	112.12	86.45	86.02	281.83	237.21	332.98	261.86	4.6727	4.84238	3.28461	3.97553	8.95468	9.50355	14.8149	11.7915	-0.548741	0.0469107	0.294589	0.232304	0.402212	0.683972	1.05072	1.52011e-05	0.000214422	1.78612	1.68453e-06	2.60141e-05	0.0546445	0.311558	noreg	noreg	up	up	noreg	1
ENSG00000144834	TAGLN3	chr3:111717511-111732734|+	2057.24	1476.98	819.19	1622.48	4178.01	4583.96	1722.68	3739.74	109.924	90.3976	51.9555	103.534	199.331	280.629	109.15	236.451	-0.548724	0.186091	0.62907	-0.649454	0.14671	0.372913	1.30986	2.16612e-07	5.65914e-06	1.16168	0.00286277	0.0166105	0.723754	0.922847	noreg	noreg	up	up	noreg	0
ENSG00000076641	PAG1	chr8:81880045-82024303|-	785.55	178.47	2597.73	1778.19	658.56	646.78	407.28	645.45	5.53802	1.04479	17.9448	12.3939	6.75653	4.80578	3.26847	5.53778	2.17362	0.00261483	0.0386503	-0.277017	0.392312	0.674515	0.437283	0.408169	0.658186	-2.05545	1.69533e-08	3.88623e-07	NA	NA	up	noreg	noreg	down	noreg	0
ENSG00000103647	CORO2B	chr15:68871308-69020145|+	392.78	140.72	156.95	211.25	230.5	251.11	146.77	229.13	6.44472	2.79816	3.15472	4.16674	3.45651	4.95988	3.15623	4.59147	-0.548368	0.346665	0.804029	-0.324269	0.348542	0.634424	-0.147611	0.926213	0.967063	0.0298377	0.973842	0.998394	0.729706	0.922847	noreg	noreg	noreg	noreg	noreg	1
ENSG00000015592	STMN4	chr8:27092840-27115937|-	75.12	78.94	61.27	44.65	1169.92	2563.94	633.85	1313.41	3.02381	4.28209	3.45824	2.55226	39.5456	137.551	36.1205	70.9603	-0.547846	0.130515	0.533671	-0.907228	0.113178	0.312621	4.59909	7.49367e-22	3.0158e-19	4.20045	1.20104e-21	1.62456e-19	0.178929	0.577424	noreg	noreg	up	up	noreg	0
ENSG00000180817	PPA1	chr10:71962587-71993667|-	2017.54	2173.72	1496.53	1706.32	1571.84	1826.36	1168.64	1571.18	86.0312	122.338	85.5798	97.7744	62.3136	103.623	81.1709	89.2397	-0.398613	0.00312835	0.0443464	-0.276998	0.281097	0.561357	-0.302615	0.702404	0.840036	-0.225277	0.309058	0.570937	0.754136	0.922847	down	noreg	noreg	noreg	noreg	0
ENSG00000125484	GTF3C4	chr9:135545422-135570342|+	2117.34	2137.11	1585.5	1738.99	1226.09	1228.69	1022.79	955.39	13.7604	14.9128	11.1606	12.3799	7.45271	8.61123	8.31859	6.75484	-0.366236	0.000766465	0.0147259	-0.276449	0.0727292	0.228139	-0.793378	3.84746e-05	0.000469212	-0.748959	0.0025871	0.0152854	0.743588	0.922847	down	noreg	down	down	noreg	1
ENSG00000173846	PLK3	chr1:45265897-45271662|+	164.19	179.62	99.04	138.29	243.09	202	209.14	319.15	6.23185	7.08024	4.84406	6.06897	8.7387	7.62496	9.64232	14.0442	-0.546778	0.0532697	0.319068	0.280725	0.421658	0.702517	0.37248	0.0126017	0.0543334	1.15442	0.000939065	0.00655558	0.0935598	0.417059	noreg	noreg	noreg	up	noreg	0
ENSG00000117245	KIF17	chr1:20990507-21044510|-	61.17	121.27	64.63	60.98	270.2	237.21	113.74	175.94	0.835331	2.59238	1.2693	1.58287	3.07554	4.17721	2.01652	3.96817	-0.546762	0.259601	0.720257	-0.775278	0.026239	0.107091	1.47575	6.76699e-05	0.000759179	1.20556	0.00640213	0.0321993	0.542203	0.871318	noreg	noreg	up	up	noreg	0
ENSG00000213639	PPP1CB	chr2:28974506-29025806|+	8638.92	7203.02	4570.16	6370.12	3782.87	4232.77	5522.13	5362.06	159.813	152.783	99.4992	147.642	74.3968	99.6295	138.677	124.181	-0.546576	0.0238184	0.188764	0.476122	0.00238187	0.0162286	-0.982859	0.00114118	0.00800946	-0.00741601	0.985094	1	0.00138571	0.0272474	noreg	up	down	noreg	reg	1
ENSG00000103326	CAPN15	chr16:577717-604636|+	355.22	354.66	480.94	511.79	340.9	222.39	243.08	210.72	6.48878	6.29442	8.46635	7.76337	5.27922	3.8095	4.2975	3.37083	0.473645	0.00102233	0.0186333	-0.276341	0.427412	0.706983	-0.333684	0.713445	0.84591	-1.12933	0.000163077	0.00147054	0.0341608	0.234791	up	noreg	noreg	down	noreg	0
ENSG00000146938	NLGN4X	chrX:5758678-6146904|-	619.21	447.33	292.93	444.28	478.43	858.97	167.87	247.54	10.6817	7.71277	5.12808	7.5334	11.4374	15.6611	4.5694	5.31089	-0.546119	0.0988528	0.455561	-1.65369	0.000176127	0.0018042	0.326491	0.224806	0.45241	-0.827531	0.00815857	0.0391644	0.0716469	0.361756	noreg	down	noreg	down	noreg	1
ENSG00000169490	TM2D2	chr8:38846327-38854343|-	456.09	593.77	339.93	384.39	430.97	506.86	363.25	426.55	21.1344	26.8495	17.0723	22.8313	19.1715	24.43	18.6915	22.6873	-0.545744	0.015599	0.142293	-0.213715	0.353787	0.640049	-0.1628	0.77816	0.888803	0.124872	0.709502	0.845228	0.345284	0.751122	noreg	noreg	noreg	noreg	noreg	1
ENSG00000116183	PAPPA2	chr1:176432307-176814735|+	22.54	13.73	10.91	14.16	41.64	81.54	877.85	395.86	0.191584	0.118859	0.0880652	0.393866	0.862577	2.93514	13.6789	6.99854	-0.545199	0.409177	0.842433	3.40697	8.41399e-09	2.21211e-07	1.76419	0.00433348	0.0232797	5.6671	1.3274e-27	3.05013e-25	0.000346267	0.00975881	noreg	up	up	up	reg	0
ENSG00000171817	ZNF540	chr19:38042308-38104998|+	48.29	30.89	28.54	26.13	122.03	358.6	59.62	91.04	2.05988	0.957737	0.689718	0.800495	2.75163	11.1008	1.77429	1.99962	-0.544116	0.267793	0.729733	-1.64082	0.0132887	0.0640733	2.60168	9.08758e-05	0.000972237	1.46247	0.00776863	0.037691	0.104293	0.440066	noreg	noreg	up	up	noreg	1
ENSG00000155849	ELMO1	chr7:36893961-37488852|-	224.29	250.55	140.17	188.38	225.65	192.74	66.96	129.91	5.23067	9.99243	8.6588	7.06132	9.9141	9.43693	2.42441	7.31446	-0.543087	0.0333179	0.238735	-1.05486	0.0199875	0.0876203	-0.18259	0.847061	0.923095	-0.738858	0.0654935	0.194745	0.37086	0.768655	noreg	noreg	noreg	noreg	noreg	0
ENSG00000134198	TSPAN2	chr1:115590632-115632121|-	83.71	207.08	109.11	91.47	46.49	150.11	50.45	80.81	1.87715	4.99613	4.00839	2.17295	1.15602	4.67873	2.39692	2.2385	-0.542824	0.328191	0.789036	-0.550233	0.454632	0.730364	-0.564685	0.711059	0.844474	-0.611753	0.14864	0.351721	0.82222	0.940325	noreg	noreg	noreg	noreg	noreg	0
ENSG00000215717	TMEM167B	chr1:109633357-109639556|+	816.67	970.17	652.16	618.5	1346.18	1383.43	1194.32	1006.54	19.5656	24.1308	16.2338	15.7629	32.6553	35.0659	32.9868	25.6081	-0.500877	0.00351289	0.0482536	-0.275337	0.155519	0.386149	0.611289	4.19774e-07	9.94992e-06	0.792487	0.011506	0.0516334	0.468817	0.834523	down	noreg	up	noreg	noreg	1
ENSG00000168283	BMI1	chr10:22610140-22620413|+	861.75	804.28	1329.5	1181.47	995.59	1056.34	814.56	842.87	16.5903	19.9667	32.9823	31.3605	21.5159	30.622	25.725	21.8814	0.582908	0.000168815	0.00419168	-0.273433	0.0770005	0.237342	0.300577	0.0048332	0.0253592	-0.599294	0.0278741	0.102986	3.29175e-06	0.000224197	up	noreg	up	noreg	reg	1
ENSG00000144354	CDCA7	chr2:174219548-174233725|+	1203.01	1232.16	1480.58	1564.76	389.33	219.61	202.72	291.53	28.4284	32.6135	39.0854	38.2022	7.47108	6.23631	5.79382	7.02844	0.312493	0.00294876	0.042519	-0.267139	0.542755	0.794201	-1.99966	5.10285e-07	1.16853e-05	-2.62329	4.12663e-21	5.24688e-19	0.291612	0.712736	up	noreg	down	down	noreg	1
ENSG00000080815	PSEN1	chr14:73603126-73690399|+	1527.1	1577.66	1238.85	1195.62	1625.1	1615.09	1362.19	1272.49	29.0006	45.0464	25.7954	29.0996	31.8212	51.9059	43.2607	42.0542	-0.360267	0.00118696	0.0210239	-0.263474	0.0775909	0.238568	0.0615946	0.0281578	0.100815	0.114015	0.761629	0.881419	0.728427	0.922847	down	noreg	noreg	noreg	noreg	1
ENSG00000157404	KIT	chr4:55524085-55606881|+	420.68	600.63	345.8	360.43	296.35	795.96	309.13	461.33	4.86095	7.74361	4.69157	5.55515	3.99365	10.9294	5.03414	6.50281	-0.541686	0.0375563	0.256359	-0.47071	0.420847	0.701876	0.0969674	0.561994	0.788501	0.125572	0.785996	0.893143	NA	NA	noreg	noreg	noreg	noreg	noreg	0
ENSG00000115109	EPB41L5	chr2:120770581-120936695|+	971.21	1345.42	821.71	779.66	910.37	1216.64	549.46	507.36	13.1146	18.878	12.5458	14.9192	11.7996	18.1638	11.1024	7.45545	-0.54154	0.0221479	0.179604	-0.974261	0.000150833	0.00156517	-0.123197	0.707935	0.842176	-0.599571	0.0324475	0.115154	0.207664	0.618093	noreg	down	noreg	noreg	noreg	1
ENSG00000198937	CCDC167	chr6:37450696-37467698|-	361.65	435.89	256	296.18	323.47	339.14	302.71	397.91	35.8013	63.5664	38.5808	44.1682	23.5469	49.6347	52.3364	58.3598	-0.540947	0.00912293	0.0983023	0.114289	0.659545	0.83619	-0.267397	0.859375	0.930536	0.34349	0.271407	0.524814	0.0548111	0.311765	noreg	noreg	noreg	noreg	noreg	1
ENSG00000116663	FBXO6	chr1:11724181-11734411|+	17.17	33.18	18.47	16.33	16.46	39.84	56.87	51.15	0.766369	1.54691	1.08321	0.925629	0.647062	1.93752	3.28595	3.02212	-0.540708	0.400592	0.837857	0.974433	0.127914	0.340927	0.161409	0.611834	0.816311	1.63415	0.0076553	0.0372332	0.137601	0.509679	noreg	noreg	noreg	up	noreg	0
[truncated: 11,635 more rows]
