# Supplementary material for: CRISPR/Cas9-mediated heterozygous knockout of the autism gene CHD8 and characterization of its transcriptional networks in neurodevelopment
Source: Mol Autism. 2015 Oct 19;6:55. doi: 10.1186/s13229-015-0048-6 (PMC4612430; doi:10.1186/s13229-015-0048-6)
Supplement: Additional file 4: — Table S3. GO analysis (DAVID) of DEGs in NPCs and neurons (only terms with Benjamini corrected p < 0.05 were included). (XLSX 155 kb) [file 13229_2015_48_MOESM4_ESM.xlsx]

## Sheet: NPC_up_BP
Category	Term	Count	%	PValue	Genes	List Total	Pop Hits	Pop Total	Fold Enrichment	Bonferroni	Benjamini	FDR
GOTERM_BP_FAT	GO:0001501~skeletal system development	46	7.22135	2.0362e-15	HOXA11, COL3A1, TCOF1, CYTL1, COL2A1, PRRX2, SOX9, MSX2, JUND, COL12A1, HOXA9, ALX4, PAPSS2, PITX1, TWIST1, BMP4, BMP2, TBX15, COL13A1, TBX4, FBN1, TGFBR2, IGF1, SIX4, FRZB, MMP14, SHOX2, INHBA, DLX2, CTSK, EYA1, DLX1, MSX1, ETS2, TRPS1, GFPT1, KAZALD1, SIX1, COL1A2, ROR2, GDF10, PDGFRB, TFAP2A, STC1, EXT1, CDH11	480	219	8961	3.92129	4.5064e-12	4.5064e-12	3.4861e-12
GOTERM_BP_FAT	GO:0007155~cell adhesion	57	8.94819	2.79807e-10	DLC1, OPCML, TLN2, FERMT2, DDR2, CXCL12, COL12A1, NRXN2, CNTN6, LEF1, ACTN1, PCDH7, CD164, SSPN, CTNNA2, NCAM2, TNFAIP6, AMIGO2, SLC26A6, LAMC3, CPXM1, ROR2, VCAN, CHL1, CCL2, PCDH20, COL3A1, COL2A1, CLDN11, CDH3, SOX9, DCHS1, SEMA5A, ISLR, VCAM1, SORBS1, COL27A1, COL6A2, COL6A1, LAMB1, COL8A2, HAPLN1, FLRT2, SVEP1, COL13A1, ITGA1, NID1, ITGA4, EMILIN2, TPBG, EMILIN1, ITGA9, ITGA5, CDON, FREM1, A…	480	429	8961	2.48046	6.30964e-07	3.15482e-07	4.87818e-07
GOTERM_BP_FAT	GO:0022610~biological adhesion	57	8.94819	2.79807e-10	DLC1, OPCML, TLN2, FERMT2, DDR2, CXCL12, COL12A1, NRXN2, CNTN6, LEF1, ACTN1, PCDH7, CD164, SSPN, CTNNA2, NCAM2, TNFAIP6, AMIGO2, SLC26A6, LAMC3, CPXM1, ROR2, VCAN, CHL1, CCL2, PCDH20, COL3A1, COL2A1, CLDN11, CDH3, SOX9, DCHS1, SEMA5A, ISLR, VCAM1, SORBS1, COL27A1, COL6A2, COL6A1, LAMB1, COL8A2, HAPLN1, FLRT2, SVEP1, COL13A1, ITGA1, NID1, ITGA4, EMILIN2, TPBG, EMILIN1, ITGA9, ITGA5, CDON, FREM1, A…	480	429	8961	2.48046	6.30964e-07	3.15482e-07	4.87818e-07
GOTERM_BP_FAT	GO:0048598~embryonic morphogenesis	35	5.49451	7.31127e-09	DLC1, HOXA11, CRABP2, COL2A1, PRRX2, MSX2, ALDH1A2, SPRY2, ECE1, HOXA9, ALX4, TWIST1, BMP4, TBX15, RARG, TBX4, TGFBR2, LEF1, MBNL1, SIX4, MECOM, NOTCH2, DLX2, EYA1, MSX1, GFPT1, CDON, SIX1, TGIF1, TFAP2A, ROR2, EXT1, TBX18, MAB21L2, ACVR1	480	213	8961	3.06763	1.64868e-05	5.49562e-06	1.27465e-05
GOTERM_BP_FAT	GO:0060173~limb development	19	2.98273	8.00221e-08	RARG, HOXA11, TBX4, CRABP2, LEF1, COL2A1, PRRX2, MBNL1, MECOM, MSX2, NOTCH2, ALDH1A2, ECE1, MSX1, MEOX2, HOXA9, ALX4, PITX1, TWIST1	480	77	8961	4.60657	0.000180434	4.51114e-05	0.000139511
GOTERM_BP_FAT	GO:0048736~appendage development	19	2.98273	8.00221e-08	RARG, HOXA11, TBX4, CRABP2, LEF1, COL2A1, PRRX2, MBNL1, MECOM, MSX2, NOTCH2, ALDH1A2, ECE1, MSX1, MEOX2, HOXA9, ALX4, PITX1, TWIST1	480	77	8961	4.60657	0.000180434	4.51114e-05	0.000139511
GOTERM_BP_FAT	GO:0007166~cell surface receptor linked signal transduction	75	11.7739	2.49448e-07	F2RL2, EDN3, FGF7, OSMR, GPR124, GDF7, WASF2, LPAR3, CXCL12, DDR2, IL17RA, EDNRA, CERKL, RSPO3, SOSTDC1, RAPGEF4, RARG, EFNB3, CNTN6, LEF1, TLE1, ADAMTS7, GNAL, INHBA, SLC26A6, DACT1, MSX1, DOK4, COL1A2, ROR2, PDGFRB, ADAMTS1, STC1, ACVR1, NKD1, CCL2, COL3A1, C5, TAC1, MSX2, EPHB6, LY6E, SORBS1, DISP1, GPR27, CNR1, ADAM33, ADAMTS10, ANGPTL1, FIGF, BMP4, BMP2, GPR157, SMAD9, PTPN2, GABRA3, SMAD6, …	480	765	8961	1.83027	0.000562346	0.000112495	0.000434888
GOTERM_BP_FAT	GO:0001763~morphogenesis of a branching structure	15	2.35479	2.67539e-07	BMP4, BMP2, COL13A1, HOXA11, TGFBR2, IGF1, MMP14, CXCL12, SEMA5A, EDNRA, DLX2, SPRY2, EYA1, SIX1, ACVR1	480	51	8961	5.49081	0.00060312	0.000100545	0.000466429
GOTERM_BP_FAT	GO:0035107~appendage morphogenesis	18	2.82575	2.96907e-07	RARG, HOXA11, TBX4, CRABP2, LEF1, COL2A1, PRRX2, MBNL1, MECOM, MSX2, NOTCH2, ALDH1A2, ECE1, MSX1, HOXA9, ALX4, PITX1, TWIST1	480	75	8961	4.4805	0.000669302	9.5642e-05	0.00051763
GOTERM_BP_FAT	GO:0035108~limb morphogenesis	18	2.82575	2.96907e-07	RARG, HOXA11, TBX4, CRABP2, LEF1, COL2A1, PRRX2, MBNL1, MECOM, MSX2, NOTCH2, ALDH1A2, ECE1, MSX1, HOXA9, ALX4, PITX1, TWIST1	480	75	8961	4.4805	0.000669302	9.5642e-05	0.00051763
GOTERM_BP_FAT	GO:0007389~pattern specification process	29	4.55259	3.52971e-07	BMI1, HOXA11, CXCL12, ZIC3, EDNRA, SEMA5A, ALDH1A2, DISP1, LHX2, SOSTDC1, HOXA9, ALX4, BMP4, LMX1B, SMAD6, TGFBR2, EMX2, LEF1, CYP26A1, NOTCH2, DLX2, DLX1, EYA1, MEOX2, SIX1, TGIF1, ROR2, TBX18, ACVR1	480	182	8961	2.97469	0.000795633	9.94888e-05	0.000615371
GOTERM_BP_FAT	GO:0007507~heart development	27	4.23862	5.78728e-07	DLC1, COL3A1, GJA1, COL2A1, SOX9, ZIC3, EDNRA, MSX2, ALDH1A2, ECE1, LY6E, OSR1, HAND2, OBSL1, NFATC1, BMP4, BMP2, TBX2, SCUBE1, TGFBR2, FBN1, ITGA4, MECOM, SHOX2, MSX1, ADAMTS1, ACVR1	480	165	8961	3.05489	0.00130418	0.000144993	0.00100895
GOTERM_BP_FAT	GO:0043009~chordate embryonic development	35	5.49451	6.55577e-07	DLC1, C5, COL2A1, PRRX2, EDNRA, ALDH1A2, DAB2, ECE1, LY6E, HAND2, APBA3, HOXA9, ALX4, TWIST1, BMP4, TBX15, LMX1B, TGFBR2, LEF1, MBNL1, SIX4, MECOM, DLX2, DLX1, EYA1, MSX1, MEOX2, GFPT1, SIX1, TGIF1, PDGFRB, TFAP2A, ROR2, TBX18, ACVR1	480	255	8961	2.56238	0.00147724	0.000147822	0.00114293
GOTERM_BP_FAT	GO:0009792~embryonic development ending in birth or egg hatching	35	5.49451	7.13741e-07	DLC1, C5, COL2A1, PRRX2, EDNRA, ALDH1A2, DAB2, ECE1, LY6E, HAND2, APBA3, HOXA9, ALX4, TWIST1, BMP4, TBX15, LMX1B, TGFBR2, LEF1, MBNL1, SIX4, MECOM, DLX2, DLX1, EYA1, MSX1, MEOX2, GFPT1, SIX1, TGIF1, PDGFRB, TFAP2A, ROR2, TBX18, ACVR1	480	256	8961	2.55237	0.00160819	0.000146306	0.00124433
GOTERM_BP_FAT	GO:0035113~embryonic appendage morphogenesis	16	2.51177	1.16437e-06	RARG, HOXA11, TBX4, CRABP2, LEF1, PRRX2, MBNL1, MECOM, MSX2, ALDH1A2, NOTCH2, ECE1, MSX1, HOXA9, ALX4, TWIST1	480	65	8961	4.59538	0.00262222	0.000218781	0.00202996
GOTERM_BP_FAT	GO:0030326~embryonic limb morphogenesis	16	2.51177	1.16437e-06	RARG, HOXA11, TBX4, CRABP2, LEF1, PRRX2, MBNL1, MECOM, MSX2, ALDH1A2, NOTCH2, ECE1, MSX1, HOXA9, ALX4, TWIST1	480	65	8961	4.59538	0.00262222	0.000218781	0.00202996
GOTERM_BP_FAT	GO:0035239~tube morphogenesis	19	2.98273	2.21749e-06	DLC1, BMP4, BMP2, HOXA11, TGFBR2, IGF1, MMP14, CXCL12, ZIC3, SEMA5A, EDNRA, SPRY2, EYA1, HAND2, SIX1, TGIF1, TFAP2A, ACVR1, TWIST1	480	95	8961	3.73375	0.00498796	0.000384575	0.00386592
GOTERM_BP_FAT	GO:0035295~tube development	25	3.92465	2.74636e-06	DLC1, FGF7, HOXA11, CXCL12, ZIC3, EDNRA, SEMA5A, SPRY2, ALDH1A2, CTTNBP2, BDNF, HAND2, TWIST1, BMP4, BMP2, TBX4, TGFBR2, IGF1, MMP14, TNS3, EYA1, SIX1, TFAP2A, TGIF1, ACVR1	480	157	8961	2.97273	0.00617391	0.000442263	0.00478792
GOTERM_BP_FAT	GO:0048705~skeletal system morphogenesis	17	2.66876	3.27292e-06	TBX15, COL13A1, HOXA11, TBX4, TGFBR2, COL2A1, SIX4, PRRX2, SOX9, DLX2, EYA1, GFPT1, SIX1, TFAP2A, ROR2, PDGFRB, ALX4	480	79	8961	4.01733	0.00735329	0.000491909	0.00570589
GOTERM_BP_FAT	GO:0048754~branching morphogenesis of a tube	13	2.04082	3.4868e-06	BMP4, BMP2, HOXA11, TGFBR2, IGF1, MMP14, CXCL12, SEMA5A, EDNRA, SPRY2, EYA1, SIX1, ACVR1	480	46	8961	5.27595	0.00783192	0.000491301	0.00607874
GOTERM_BP_FAT	GO:0001655~urogenital system development	17	2.66876	4.61683e-06	BMP4, BMP2, HOXA11, FBN1, LEF1, NID1, ALDH1A2, SDC1, BDNF, EYA1, OSR1, SIX1, PDGFRB, PCSK9, ADAMTS1, C1GALT1, ACVR1	480	81	8961	3.91813	0.010357	0.000612223	0.00804872
GOTERM_BP_FAT	GO:0001822~kidney development	16	2.51177	7.80508e-06	BMP4, BMP2, HOXA11, FBN1, LEF1, NID1, ALDH1A2, BDNF, EYA1, SDC1, OSR1, SIX1, PDGFRB, PCSK9, ADAMTS1, C1GALT1	480	75	8961	3.98267	0.0174465	0.000977329	0.0136066
GOTERM_BP_FAT	GO:0048706~embryonic skeletal system development	13	2.04082	3.06841e-05	TBX15, TGFBR2, COL2A1, SIX4, PRRX2, DLX2, DLX1, EYA1, GFPT1, SIX1, HOXA9, TFAP2A, ALX4	480	56	8961	4.33382	0.0668541	0.00363515	0.0534814
GOTERM_BP_FAT	GO:0001525~angiogenesis	18	2.82575	3.25377e-05	BMP4, TBX4, WASF2, TGFBR2, CSPG4, ELK3, MMP14, CXCL12, SEMA5A, EDNRA, SHB, MEOX2, HAND2, CCBE1, FIGF, TNFAIP2, C1GALT1, ACVR1	480	104	8961	3.23113	0.0707465	0.00366196	0.0567113
GOTERM_BP_FAT	GO:0048704~embryonic skeletal system morphogenesis	11	1.72684	3.43965e-05	DLX2, EYA1, TBX15, GFPT1, SIX1, TGFBR2, TFAP2A, COL2A1, PRRX2, SIX4, ALX4	480	40	8961	5.13391	0.0746336	0.00368678	0.0599502
GOTERM_BP_FAT	GO:0009611~response to wounding	30	4.70958	3.52846e-05	F2RL2, FGF7, CCL2, C5, COL3A1, TAC1, AFAP1L2, ELK3, LMAN1, CDH3, MDK, TIMP3, DTNBP1, TNFRSF1A, HMCN1, PAPSS2, BMP2, SCUBE1, TGFBR2, CHST2, IGF1, MECOM, NOTCH2, TNFAIP6, SDC1, ITGA5, C1RL, DSP, VCAN, ACVR1	480	242	8961	2.31431	0.0764849	0.0036102	0.0614975
GOTERM_BP_FAT	GO:0048514~blood vessel morphogenesis	22	3.45369	4.05654e-05	BMP4, TBX4, WASF2, TGFBR2, CSPG4, WARS2, ELK3, ITGA4, PRRX2, MMP14, CXCL12, SEMA5A, EDNRA, SHB, BGN, MEOX2, HAND2, CCBE1, FIGF, TNFAIP2, C1GALT1, ACVR1	480	149	8961	2.75646	0.0874175	0.00396935	0.0706985
GOTERM_BP_FAT	GO:0006928~cell motion	36	5.65149	4.52754e-05	EDN3, TLN1, CCL2, GDF7, CALD1, WASF2, MYLIP, CXCL12, SEMA5A, VCAM1, CTTNBP2, BDNF, UNC5B, LHX2, UNC5C, SEMA3A, ETV4, TWIST1, LMX1B, NTF3, EFNB3, EMX2, ITGA1, IGF1, SIX4, ITGA4, MMP14, CTNNA2, TNS3, TNS1, ETS1, ITGA5, SIX1, PDGFRB, VCAN, ACVR1	480	322	8961	2.08719	0.0970593	0.00424506	0.0789042
GOTERM_BP_FAT	GO:0001568~blood vessel development	24	3.76766	4.97018e-05	BMP4, TBX4, COL3A1, WASF2, TGFBR2, CSPG4, WARS2, ELK3, ITGA4, PRRX2, MMP14, CXCL12, SEMA5A, EDNRA, SHB, BGN, MEOX2, HAND2, CCBE1, COL1A2, FIGF, TNFAIP2, C1GALT1, ACVR1	480	174	8961	2.575	0.106028	0.00447318	0.0866152
GOTERM_BP_FAT	GO:0006029~proteoglycan metabolic process	10	1.56986	5.22056e-05	BGN, SPOCK3, SULF2, SULF1, CYTL1, IGF1, COL2A1, EXT1, DSE, GLCE	480	34	8961	5.49081	0.111061	0.00451771	0.0909766
GOTERM_BP_FAT	GO:0003002~regionalization	20	3.13972	6.31041e-05	BMI1, BMP4, LMX1B, HOXA11, SMAD6, EMX2, LEF1, CYP26A1, ZIC3, DLX2, ALDH1A2, DLX1, MEOX2, DISP1, LHX2, TGIF1, HOXA9, ROR2, ALX4, TBX18	480	131	8961	2.85019	0.132643	0.00525666	0.109959
GOTERM_BP_FAT	GO:0001944~vasculature development	24	3.76766	6.51246e-05	BMP4, TBX4, COL3A1, WASF2, TGFBR2, CSPG4, WARS2, ELK3, ITGA4, PRRX2, MMP14, CXCL12, SEMA5A, EDNRA, SHB, BGN, MEOX2, HAND2, CCBE1, COL1A2, FIGF, TNFAIP2, C1GALT1, ACVR1	480	177	8961	2.53136	0.136586	0.00523129	0.113478
GOTERM_BP_FAT	GO:0042127~regulation of cell proliferation	49	7.69231	7.16326e-05	DLC1, BMI1, EDN3, FGF7, CCL2, OSMR, FOXM1, PTGS1, GJA1, TAC1, PRRX2, SOX9, DDR2, TENC1, STAT6, MSX2, EDNRA, VCAM1, CTTNBP2, ALDH1A2, BDNF, CDCA7, SPEG, LAMB1, FIGF, TRAF5, AKIRIN2, BMP4, BMP2, RARG, TBX2, SPHK1, TGFBR2, IGF1, CD164, MECOM, VASH1, PPP1R9B, NOTCH2, TNS3, MSX1, ETS1, CD81, TGIF1, PDGFRB, ADAMTS1, MAB21L1, TBX18, MAB21L2	480	508	8961	1.80073	0.149165	0.00555476	0.124811
GOTERM_BP_FAT	GO:0051216~cartilage development	12	1.88383	7.44269e-05	BMP4, DLX2, BMP2, MSX1, GFPT1, HOXA11, CYTL1, ROR2, COL2A1, PRRX2, SOX9, PITX1	480	52	8961	4.30817	0.15451	0.00557901	0.129677
GOTERM_BP_FAT	GO:0014031~mesenchymal cell development	10	1.56986	0.000107272	EDNRA, EDN3, ALDH1A2, BMP2, HAND2, LEF1, CYP26A1, SOX9, NFATC1, ACVR1	480	37	8961	5.04561	0.214875	0.00777326	0.186855
GOTERM_BP_FAT	GO:0048762~mesenchymal cell differentiation	10	1.56986	0.000107272	EDNRA, EDN3, ALDH1A2, BMP2, HAND2, LEF1, CYP26A1, SOX9, NFATC1, ACVR1	480	37	8961	5.04561	0.214875	0.00777326	0.186855
GOTERM_BP_FAT	GO:0060485~mesenchyme development	10	1.56986	0.000107272	EDNRA, EDN3, ALDH1A2, BMP2, HAND2, LEF1, CYP26A1, SOX9, NFATC1, ACVR1	480	37	8961	5.04561	0.214875	0.00777326	0.186855
GOTERM_BP_FAT	GO:0048729~tissue morphogenesis	19	2.98273	0.000119568	BMP4, DLC1, BMP2, FGF7, HOXA11, TBX4, LEF1, SNAI1, ALDH1A2, NOTCH2, EYA1, LY6E, SIX1, COL1A2, TGIF1, TFAP2A, TBX18, TWIST1, ACVR1	480	126	8961	2.81513	0.236348	0.00839094	0.208252
GOTERM_BP_FAT	GO:0042060~wound healing	17	2.66876	0.000164642	F2RL2, FGF7, SCUBE1, COL3A1, TGFBR2, IGF1, ELK3, CDH3, LMAN1, DTNBP1, TIMP3, NOTCH2, SDC1, HMCN1, ITGA5, DSP, PAPSS2	480	107	8961	2.96606	0.310162	0.0111884	0.286651
GOTERM_BP_FAT	GO:0048562~embryonic organ morphogenesis	14	2.1978	0.0001956	TBX15, RARG, TGFBR2, COL2A1, SIX4, PRRX2, SPRY2, DLX2, EYA1, GFPT1, SIX1, TFAP2A, ROR2, ALX4	480	77	8961	3.39432	0.356685	0.0128903	0.340463
GOTERM_BP_FAT	GO:0003007~heart morphogenesis	11	1.72684	0.00021615	MSX2, DLC1, ALDH1A2, BMP2, MSX1, LY6E, TBX2, HAND2, ADAMTS1, COL2A1, ZIC3	480	49	8961	4.19094	0.385823	0.0138312	0.376169
GOTERM_BP_FAT	GO:0045944~positive regulation of transcription from RNA polymerase II promoter	28	4.3956	0.00023475	MEF2C, CYTL1, NFYA, SOX9, ZIC3, STAT6, TNFRSF1A, NPAS2, HAND2, YAP1, ALX4, AKIRIN2, BMP4, BMP2, RARG, KLF12, NTF3, LMX1B, MTA2, LEF1, IGF1, SIX4, MECOM, INHBA, DLX2, ETS1, SIX1, TFAP2B	480	243	8961	2.15113	0.411056	0.0145986	0.408477
GOTERM_BP_FAT	GO:0045165~cell fate commitment	15	2.35479	0.000243129	BMP4, BMP2, NTF3, TBX2, GDF7, HOXA11, SOX9, NOTCH2, SPRY2, DLX2, DLX1, EYA1, CDON, SIX1, PITX1	480	89	8961	3.14642	0.422081	0.0147103	0.423027
GOTERM_BP_FAT	GO:0045941~positive regulation of transcription	39	6.12245	0.000261138	MEF2C, GDF7, CYTL1, AFAP1L2, NFYA, SOX9, ZIC3, STAT6, TNFRSF1A, NPAS2, MDFIC, HAND2, YAP1, TCF4, ALX4, ETV4, AKIRIN2, BMP4, BMP2, RARG, SMAD9, KLF12, LMX1B, NTF3, MTA2, LEF1, IGF1, ILF3, SIX4, MECOM, INHBA, DLX2, ETS1, EBF2, ETS2, SIX1, TFAP2B, USP21, ACVR1	480	393	8961	1.85262	0.445087	0.015379	0.454295
GOTERM_BP_FAT	GO:0042476~odontogenesis	10	1.56986	0.000302878	BMP4, DLX2, SDC1, DLX1, BMP2, SOSTDC1, COL1A2, LEF1, LAMB1, LHX8	480	42	8961	4.44494	0.494947	0.0173627	0.526727
GOTERM_BP_FAT	GO:0007178~transmembrane receptor protein serine/threonine kinase signaling pathway	14	2.1978	0.000328693	MSX2, BMP4, BMP2, SMAD9, MSX1, CCL2, GDF7, SMAD6, TGFBR2, COL3A1, COL1A2, GDF10, BAMBI, ACVR1	480	81	8961	3.2267	0.523518	0.0183625	0.571502
GOTERM_BP_FAT	GO:0045893~positive regulation of transcription, DNA-dependent	34	5.33752	0.000342822	MEF2C, CYTL1, AFAP1L2, NFYA, SOX9, ZIC3, STAT6, TNFRSF1A, NPAS2, MDFIC, HAND2, YAP1, TCF4, ALX4, AKIRIN2, BMP4, BMP2, RARG, KLF12, NTF3, LMX1B, MTA2, LEF1, IGF1, ILF3, SIX4, MECOM, INHBA, DLX2, ETS1, ETS2, SIX1, TFAP2B, USP21	480	329	8961	1.92929	0.538465	0.0186818	0.595998
GOTERM_BP_FAT	GO:0060348~bone development	14	2.1978	0.000372018	BMP4, BMP2, COL13A1, HOXA11, IGF1, COL2A1, SOX9, MMP14, CTSK, KAZALD1, JUND, STC1, EXT1, CDH11	480	82	8961	3.18735	0.567882	0.0197793	0.6466
GOTERM_BP_FAT	GO:0010628~positive regulation of gene expression	39	6.12245	0.000384034	MEF2C, GDF7, CYTL1, AFAP1L2, NFYA, SOX9, ZIC3, STAT6, TNFRSF1A, NPAS2, MDFIC, HAND2, YAP1, TCF4, ALX4, ETV4, AKIRIN2, BMP4, BMP2, RARG, SMAD9, KLF12, LMX1B, NTF3, MTA2, LEF1, IGF1, ILF3, SIX4, MECOM, INHBA, DLX2, ETS1, EBF2, ETS2, SIX1, TFAP2B, USP21, ACVR1	480	401	8961	1.81566	0.579438	0.0199418	0.66742
GOTERM_BP_FAT	GO:0016337~cell-cell adhesion	20	3.13972	0.000386153	COL13A1, PCDH20, COL2A1, ITGA4, CLDN11, PCDH7, CDH3, CD164, SOX9, DCHS1, CTNNA2, VCAM1, AMIGO2, NCAM2, SLC26A6, ITGA5, COL6A2, ROR2, COL8A2, CDH11	480	150	8961	2.48917	0.581444	0.0195996	0.671091
GOTERM_BP_FAT	GO:0051254~positive regulation of RNA metabolic process	34	5.33752	0.000404028	MEF2C, CYTL1, AFAP1L2, NFYA, SOX9, ZIC3, STAT6, TNFRSF1A, NPAS2, MDFIC, HAND2, YAP1, TCF4, ALX4, AKIRIN2, BMP4, BMP2, RARG, KLF12, NTF3, LMX1B, MTA2, LEF1, IGF1, ILF3, SIX4, MECOM, INHBA, DLX2, ETS1, ETS2, SIX1, TFAP2B, USP21	480	332	8961	1.91186	0.597986	0.0200467	0.702052
GOTERM_BP_FAT	GO:0008015~blood circulation	15	2.35479	0.000434536	EDN3, PTGS1, ITGA1, TAC1, CXCL12, EDNRA, CTTNBP2, FLI1, ECE1, MEOX2, PDE5A, COL1A2, CACNA1G, GUCY1A3, CACNA1C	480	94	8961	2.97906	0.624723	0.0210809	0.754874
GOTERM_BP_FAT	GO:0003013~circulatory system process	15	2.35479	0.000434536	EDN3, PTGS1, ITGA1, TAC1, CXCL12, EDNRA, CTTNBP2, FLI1, ECE1, MEOX2, PDE5A, COL1A2, CACNA1G, GUCY1A3, CACNA1C	480	94	8961	2.97906	0.624723	0.0210809	0.754874
GOTERM_BP_FAT	GO:0045935~positive regulation of nucleobase, nucleoside, nucleotide and nucleic acid metabolic process	41	6.43642	0.000484686	MEF2C, GDF7, CYTL1, AFAP1L2, NFYA, SOX9, ZIC3, STAT6, TNFRSF1A, NPAS2, MDFIC, HAND2, GUCY1A3, YAP1, TCF4, ALX4, ETV4, AKIRIN2, BMP4, BMP2, RARG, SMAD9, KLF12, LMX1B, NTF3, MTA2, LEF1, IGF1, ILF3, SIX4, MECOM, INHBA, DLX2, EYA1, ETS1, ETS2, EBF2, SIX1, TFAP2B, USP21, ACVR1	480	434	8961	1.76364	0.664868	0.0229918	0.841648
GOTERM_BP_FAT	GO:0042692~muscle cell differentiation	14	2.1978	0.000597211	BMP4, NTF3, TBX2, LGALS1, IGF1, MBNL1, SDC1, SPEG, CDON, CACNA1H, OBSL1, TBX18, PITX1, ACVR1	480	86	8961	3.0391	0.74001	0.0276747	1.03609
GOTERM_BP_FAT	GO:0048701~embryonic cranial skeleton morphogenesis	6	0.941915	0.000820499	DLX2, TBX15, GFPT1, TGFBR2, TFAP2A, PRRX2	480	15	8961	7.4675	0.842918	0.0370706	1.42086
GOTERM_BP_FAT	GO:0035115~embryonic forelimb morphogenesis	6	0.941915	0.000820499	ALDH1A2, CRABP2, HOXA9, MECOM, ALX4, TWIST1	480	15	8961	7.4675	0.842918	0.0370706	1.42086
GOTERM_BP_FAT	GO:0048568~embryonic organ development	15	2.35479	0.000821534	TBX15, RARG, TGFBR2, COL2A1, SIX4, PRRX2, DLX2, ALDH1A2, SPRY2, EYA1, GFPT1, SIX1, TFAP2A, ROR2, ALX4	480	100	8961	2.80031	0.843284	0.0363879	1.42264
GOTERM_BP_FAT	GO:0051173~positive regulation of nitrogen compound metabolic process	41	6.43642	0.000904696	MEF2C, GDF7, CYTL1, AFAP1L2, NFYA, SOX9, ZIC3, STAT6, TNFRSF1A, NPAS2, MDFIC, HAND2, GUCY1A3, YAP1, TCF4, ALX4, ETV4, AKIRIN2, BMP4, BMP2, RARG, SMAD9, KLF12, LMX1B, NTF3, MTA2, LEF1, IGF1, ILF3, SIX4, MECOM, INHBA, DLX2, EYA1, ETS1, ETS2, EBF2, SIX1, TFAP2B, USP21, ACVR1	480	448	8961	1.70852	0.870103	0.0392296	1.56558
GOTERM_BP_FAT	GO:0007229~integrin-mediated signaling pathway	10	1.56986	0.00100038	ADAMTS7, ITGA9, ITGA5, COL3A1, ITGA1, ADAMTS10, ADAM33, ADAMTS1, ITGA4, ADAM22	480	49	8961	3.80995	0.895334	0.0424751	1.72981
GOTERM_BP_FAT	GO:0010557~positive regulation of macromolecule biosynthetic process	40	6.27943	0.00101717	MEF2C, GDF7, CYTL1, AFAP1L2, NFYA, SOX9, ZIC3, STAT6, TNFRSF1A, NPAS2, SORBS1, MDFIC, HAND2, YAP1, TCF4, ALX4, ETV4, AKIRIN2, BMP4, BMP2, RARG, SMAD9, KLF12, LMX1B, NTF3, MTA2, LEF1, IGF1, ILF3, SIX4, MECOM, INHBA, DLX2, ETS1, ETS2, EBF2, SIX1, TFAP2B, USP21, ACVR1	480	436	8961	1.71273	0.899227	0.0423757	1.7586
GOTERM_BP_FAT	GO:0008037~cell recognition	8	1.25589	0.00102236	NCAM2, SLC26A6, BDNF, EFNB3, OPCML, COLEC12, VCAN, SEMA3A	480	31	8961	4.81774	0.900401	0.0418154	1.7675
GOTERM_BP_FAT	GO:0002009~morphogenesis of an epithelium	13	2.04082	0.00103046	BMP4, DLC1, BMP2, HOXA11, TBX4, ALDH1A2, NOTCH2, EYA1, SIX1, TFAP2A, TGIF1, TBX18, TWIST1	480	80	8961	3.03367	0.902206	0.0413898	1.78139
GOTERM_BP_FAT	GO:0031328~positive regulation of cellular biosynthetic process	41	6.43642	0.0010631	MEF2C, GDF7, CYTL1, AFAP1L2, NFYA, SOX9, ZIC3, STAT6, TNFRSF1A, NPAS2, SORBS1, MDFIC, HAND2, GUCY1A3, YAP1, TCF4, ALX4, ETV4, AKIRIN2, BMP4, BMP2, RARG, SMAD9, KLF12, LMX1B, NTF3, MTA2, LEF1, IGF1, ILF3, SIX4, MECOM, INHBA, DLX2, ETS1, ETS2, EBF2, SIX1, TFAP2B, USP21, ACVR1	480	452	8961	1.6934	0.909152	0.0419273	1.83732
GOTERM_BP_FAT	GO:0000904~cell morphogenesis involved in differentiation	22	3.45369	0.00113161	BMP2, EFNB3, NTF3, GDF7, LEF1, SOX9, CXCL12, CTNNA2, SEMA5A, NCAM2, SLC26A6, DAB2, BDNF, UNC5B, LHX2, VCAN, SEMA3A, UNC5C, LAMB1, SLITRK6, ETV4, NFATC1	480	189	8961	2.17308	0.922169	0.0438049	1.95461
GOTERM_BP_FAT	GO:0035136~forelimb morphogenesis	6	0.941915	0.00114149	ALDH1A2, CRABP2, HOXA9, MECOM, ALX4, TWIST1	480	16	8961	7.00078	0.923887	0.0434342	1.97153
GOTERM_BP_FAT	GO:0009891~positive regulation of biosynthetic process	41	6.43642	0.00132517	MEF2C, GDF7, CYTL1, AFAP1L2, NFYA, SOX9, ZIC3, STAT6, TNFRSF1A, NPAS2, SORBS1, MDFIC, HAND2, GUCY1A3, YAP1, TCF4, ALX4, ETV4, AKIRIN2, BMP4, BMP2, RARG, SMAD9, KLF12, LMX1B, NTF3, MTA2, LEF1, IGF1, ILF3, SIX4, MECOM, INHBA, DLX2, ETS1, ETS2, EBF2, SIX1, TFAP2B, USP21, ACVR1	480	457	8961	1.67488	0.949724	0.0494189	2.28532
GOTERM_BP_FAT	GO:0014032~neural crest cell development	7	1.0989	0.00133279	EDNRA, EDN3, ALDH1A2, HAND2, CYP26A1, SOX9, ACVR1	480	24	8961	5.44505	0.950583	0.0488888	2.29833
GOTERM_BP_FAT	GO:0014033~neural crest cell differentiation	7	1.0989	0.00133279	EDNRA, EDN3, ALDH1A2, HAND2, CYP26A1, SOX9, ACVR1	480	24	8961	5.44505	0.950583	0.0488888	2.29833
GOTERM_BP_FAT	GO:0007167~enzyme linked receptor protein signaling pathway	27	4.23862	0.0013394	FGF7, CCL2, GDF7, COL3A1, DDR2, MSX2, EPHB6, SORBS1, ANGPTL1, FIGF, BMP4, BMP2, SMAD9, EFNB3, PTPN2, SMAD6, TGFBR2, TRIO, EPHA6, MSX1, DOK4, COL1A2, PDGFRB, GDF10, ROR2, BAMBI, ACVR1	480	258	8961	1.95371	0.951315	0.0483397	2.3096

## Sheet: NPC_up_CC
Category	Term	Count	%	PValue	Genes	List Total	Pop Hits	Pop Total	Fold Enrichment	Bonferroni	Benjamini	FDR
GOTERM_CC_FAT	GO:0005576~extracellular region	108	16.9545	3.73257e-19	F2RL2, EDN3, RARRES2, LYPD6, GDF7, FAM20B, CXCL12, BDNF, HMCN1, ST3GAL4, SOSTDC1, CCBE1, COL12A1, PDGFD, RNLS, SCUBE1, CA11, ACTN1, VASH1, PCOLCE2, ADAMTS7, ADAMTS9, SERPINF1, LAMC3, SRCRB4D, COL1A2, ADAMTS1, MFAP2, STC1, TNFAIP2, CCL2, CYTL1, TIMP3, MDK, FAM19A5, EPHB6, ANGPTL1, LAMB1, OLFM2, BMP4, BMP2, ST6GAL1, NTF3, LGALS1, EFEMP1, NOTCH2NL, EMILIN2, EMILIN1, FREM1, THSD4, ADAM22, TLN1, PXDN,…	453	798	8105	2.42145	1.36239e-16	1.36239e-16	5.1368e-16
GOTERM_CC_FAT	GO:0044421~extracellular region part	68	10.675	2.17283e-14	EDN3, FGF7, GDF7, CXCL12, GPC5, HMCN1, SOSTDC1, COL12A1, SCUBE1, MMP14, VASH1, ADAMTS7, INHBA, CTSK, ADAMTS9, BGN, SERPINF1, LAMC3, CPXM1, COL1A2, ADAMTS1, MFAP2, VCAN, STC1, TNFAIP2, CHL1, CCL2, ADAMTS19, SPOCK3, COL3A1, C5, CRLF1, CYTL1, TAC1, COL2A1, TIMP3, VCAM1, COL27A1, COL6A2, ADAMTS10, PCSK9, COL6A1, FBN3, ANGPTL1, PLA2R1, LAMB1, FIGF, COL8A2, BMP4, HAPLN1, FLRT2, BMP2, COL13A1, LGALS1, F…	453	444	8105	2.74019	7.94254e-12	3.97127e-12	2.99427e-11
GOTERM_CC_FAT	GO:0005578~proteinaceous extracellular matrix	39	6.12245	5.48699e-12	ADAMTS19, SPOCK3, COL3A1, COL2A1, TIMP3, GPC5, HMCN1, COL27A1, COL6A2, ADAMTS10, COL6A1, COL12A1, FBN3, LAMB1, COL8A2, BMP4, FLRT2, HAPLN1, COL13A1, LGALS1, FBN1, EFEMP1, NID1, MMP14, EMILIN2, EMILIN1, ADAMTS7, ADAMTS9, BGN, LAMC3, FBLN2, FREM1, KAZALD1, THSD4, COL1A2, ADAMTS1, MFAP2, VCAN, CHL1	453	194	8105	3.59681	2.00273e-09	6.67578e-10	7.55118e-09
GOTERM_CC_FAT	GO:0031012~extracellular matrix	39	6.12245	8.9169e-11	ADAMTS19, SPOCK3, COL3A1, COL2A1, TIMP3, GPC5, HMCN1, COL27A1, COL6A2, ADAMTS10, COL6A1, COL12A1, FBN3, LAMB1, COL8A2, BMP4, FLRT2, HAPLN1, COL13A1, LGALS1, FBN1, EFEMP1, NID1, MMP14, EMILIN2, EMILIN1, ADAMTS7, ADAMTS9, BGN, LAMC3, FBLN2, FREM1, KAZALD1, THSD4, COL1A2, ADAMTS1, MFAP2, VCAN, CHL1	453	212	8105	3.29142	3.25467e-08	8.13667e-09	1.22715e-07
GOTERM_CC_FAT	GO:0005886~plasma membrane	155	24.3328	1.54712e-07	DLC1, F2RL2, PLXNA4, PEAR1, SGMS2, GPR124, OSMR, PTGS1, SLC7A8, CSPG4, LPAR3, SYT6, AMOTL1, IL17RD, IL17RA, ATP2B1, CTTNBP2, SHB, CHIC2, OLIG3, FAP, STARD8, SPRED2, PAG1, TMEM204, EFNB3, SCUBE1, CA11, ACTN1, PSD4, SSPN, CTNNA2, TNS3, NCAM2, TNS1, COL1A2, DSP, ROR2, PDGFRB, HAS2, ERC2, IGSF9, KCNMB4, PCDH20, NKAIN2, NKAIN1, MME, CD74, SEMA5A, EPHB6, ECE1, GPR27, CNR1, OBSL1, LAMB1, CDC42EP5, OBSCN…	453	1916	8105	1.44741	5.64682e-05	1.12939e-05	0.000212915
GOTERM_CC_FAT	GO:0044459~plasma membrane part	108	16.9545	1.50608e-06	DLC1, F2RL2, SGMS2, OSMR, SLC7A8, CSPG4, LPAR3, SYT6, AMOTL1, IL17RA, ATP2B1, SHB, CTTNBP2, STARD8, SPRED2, TMEM204, EFNB3, SCUBE1, CA11, ACTN1, SSPN, CTNNA2, TNS3, TNS1, PDGFRB, ROR2, DSP, HAS2, ERC2, IGSF9, KCNMB4, MME, CD74, EPHB6, ECE1, CNR1, OBSL1, LAMB1, PALM2-AKAP2, GABRA3, MAOA, TGFBR2, ITGA1, ITGA4, TPBG, NOTCH2, ITGA9, EPHA6, LASP1, ITGA5, CACNA1G, CACNA1H, SYT13, KCTD15, CACNA1C, CDC42…	453	1250	8105	1.54585	0.000549569	9.16157e-05	0.00207266
GOTERM_CC_FAT	GO:0005912~adherens junction	22	3.45369	2.41669e-06	DLC1, TLN1, TMEM204, TLN2, FERMT2, ACTN1, GJA1, CDH3, TENC1, CTNNA2, TNS3, CTTNBP2, SDC1, TNS1, SORBS1, ITGA5, LASP1, MDC1, STARD8, DSP, TJP2, TES	453	120	8105	3.28017	0.000881705	0.000126005	0.00332582
GOTERM_CC_FAT	GO:0005615~extracellular space	36	5.65149	3.70013e-06	EDN3, FGF7, CCL2, GDF7, CRLF1, C5, COL3A1, CYTL1, TAC1, COL2A1, CXCL12, VCAM1, GPC5, SOSTDC1, PCSK9, ANGPTL1, PLA2R1, FIGF, BMP4, BMP2, LGALS1, SCUBE1, FBN1, IGF1, VASH1, INHBA, CTSK, SERPINF1, SULF2, SULF1, CPXM1, COL1A2, C1RL, GDF10, STC1, TNFAIP2	453	276	8105	2.33372	0.00134964	0.000168804	0.00509203
GOTERM_CC_FAT	GO:0070161~anchoring junction	22	3.45369	6.15371e-06	DLC1, TLN1, TMEM204, TLN2, FERMT2, ACTN1, GJA1, CDH3, TENC1, CTNNA2, TNS3, CTTNBP2, SDC1, TNS1, SORBS1, ITGA5, LASP1, MDC1, STARD8, DSP, TJP2, TES	453	127	8105	3.09937	0.00224359	0.000249537	0.00846847
GOTERM_CC_FAT	GO:0044420~extracellular matrix part	17	2.66876	1.48933e-05	COL13A1, FBN1, COL3A1, COL2A1, NID1, TIMP3, HMCN1, LAMC3, FREM1, COL27A1, COL1A2, COL12A1, COL6A1, MFAP2, ADAMTS1, LAMB1, COL8A2	453	85	8105	3.57837	0.00542136	0.000543463	0.0204944
GOTERM_CC_FAT	GO:0005924~cell-substrate adherens junction	16	2.51177	2.10547e-05	DLC1, TLN1, TLN2, FERMT2, ACTN1, TENC1, TNS3, CTTNBP2, SDC1, TNS1, SORBS1, LASP1, MDC1, ITGA5, STARD8, TES	453	78	8105	3.67012	0.00765561	0.000698398	0.0289718
GOTERM_CC_FAT	GO:0030055~cell-substrate junction	16	2.51177	4.53356e-05	DLC1, TLN1, TLN2, FERMT2, ACTN1, TENC1, TNS3, CTTNBP2, SDC1, TNS1, SORBS1, LASP1, MDC1, ITGA5, STARD8, TES	453	83	8105	3.44903	0.0164117	0.00137804	0.0623732
GOTERM_CC_FAT	GO:0005925~focal adhesion	15	2.35479	5.59399e-05	DLC1, TLN1, TLN2, FERMT2, ACTN1, TENC1, TNS3, CTTNBP2, SDC1, TNS1, LASP1, MDC1, ITGA5, STARD8, TES	453	75	8105	3.57837	0.0202116	0.00156943	0.0769575
GOTERM_CC_FAT	GO:0016323~basolateral plasma membrane	21	3.2967	0.000121347	DLC1, TLN1, SHROOM4, TLN2, FERMT2, CA11, ACTN1, TENC1, LDLRAP1, CTNNA2, TNS3, CTTNBP2, SDC1, TNS1, SORBS1, ITGA5, LASP1, MDC1, STARD8, DSP, TES	453	143	8105	2.62747	0.0433277	0.00315888	0.16687

## Sheet: NPC_up_MF
Category	Term	Count	%	PValue	Genes	List Total	Pop Hits	Pop Total	Fold Enrichment	Bonferroni	Benjamini	FDR
GOTERM_MF_FAT	GO:0005201~extracellular matrix structural constituent	15	2.35479	2.10327e-07	COL13A1, FBN1, COL3A1, COL2A1, EMILIN2, EMILIN1, BGN, FBLN2, COL27A1, COL1A2, COL6A2, COL12A1, FBN3, LAMB1, COL8A2	470	49	8552	5.57013	0.000137965	0.000137965	0.000314429
GOTERM_MF_FAT	GO:0005509~calcium ion binding	54	8.47724	2.22156e-05	SLC8A3, PXDN, ARSJ, SYT6, ATP2B1, HMCN1, PLCB4, CCBE1, ANO4, NRXN2, SCUBE1, ACTN1, COLEC12, PCDH7, MMP14, RAB11FIP4, SLC26A6, CAMK4, VSNL1, VCAN, LCP1, NKD1, FKBP7, SPOCK3, PCDH20, CDH3, DCHS1, ANXA6, STAT6, DTNB, PCSK9, FBN3, SVEP1, EFEMP1, FBN1, ITGA1, NOTCH2NL, NID1, ITGA4, CACNA2D3, ITPR3, ITPR1, NOTCH2, ITGA9, SULF2, FBLN2, ITGA5, FREM1, SULF1, CACNA1G, CACNA1H, MEGF6, CACNA1C, CDH11	470	542	8552	1.81286	0.0144679	0.00726031	0.0332061
GOTERM_MF_FAT	GO:0043565~sequence-specific DNA binding	39	6.12245	4.28793e-05	MEF2C, FOXM1, HOXA11, PRRX2, MLH3, ELK3, SOX9, MSX2, STAT6, FLI1, HAND2, LHX2, JUND, HOXA9, LHX8, ALX4, ETV4, PITX1, NFATC1, ERG, RARG, LMX1B, TBX2, MTA2, EMX2, LEF1, SIX4, HMGA2, SHOX2, DLX2, DLX1, MSX1, MEOX2, ETS1, ETS2, TRPS1, SIX1, TFAP2B, TGIF1	470	352	8552	2.01601	0.0277375	0.00933265	0.0640834

## Sheet: NPC_down_BP
Category	Term	Count	%	PValue	Genes	List Total	Pop Hits	Pop Total	Fold Enrichment	Bonferroni	Benjamini	FDR
GOTERM_BP_FAT	GO:0007166~cell surface receptor linked signal transduction	66	12.0879	4.57889e-07	NXPH2, GPR126, GRIK2, TACR1, PREX2, F2RL1, LPAR4, JAG1, LGR5, LGR4, EDNRB, CD47, S1PR1, CTGF, CLCF1, CXCR4, ADAM9, GRIN2A, DLL1, GPR98, ACVR2A, SSTR2, CCND1, CHRDL1, PSEN1, XPR1, SORT1, PPM1L, RASD1, DST, FGFR2, GNAI2, ENPP2, USP9X, NEDD9, CXXC4, ABCA1, GPRC5B, CALCB, RGMB, DGKB, ITGB8, EGF, FZD9, DTX4, PLP1, GNAO1, NIN, MYO1E, TGFBR1, ANXA1, CELSR2, HOMER2, KDR, EPHA3, NCSTN, NTRK3, DKK3, KREMEN…	409	765	8961	1.89023	0.00102606	0.00102606	0.000797753
GOTERM_BP_FAT	GO:0030182~neuron differentiation	37	6.77656	5.47798e-07	TUBB2B, ATL1, PAX6, JAG1, RTN1, NRCAM, LINGO1, S1PR1, CRB1, CXCR4, DYNLL2, POU3F4, POU3F2, SNAP25, GNAO1, BHLHE22, NRXN3, STMN2, TGFBR1, MAP1B, NTN4, CELSR2, NTN1, GPR98, CDKN1C, SLITRK2, NTRK3, RND1, BTG2, PSEN1, HES5, NEDD4, NTRK2, NEUROD4, ID4, DST, WNT7A	409	324	8961	2.50201	0.00122741	0.000613893	0.000954396
GOTERM_BP_FAT	GO:0007186~G-protein coupled receptor protein signaling pathway	28	5.12821	2.89787e-05	NXPH2, GPR126, GNAI2, ENPP2, TACR1, F2RL1, PREX2, LPAR4, ABCA1, GPRC5B, LGR5, LGR4, EDNRB, CALCB, DGKB, S1PR1, CXCR4, FZD9, GNAO1, CELSR2, HOMER2, GPR98, SSTR2, XPR1, GPR39, GNG10, SORT1, RASD1	409	252	8961	2.43439	0.0629054	0.0214242	0.050476
GOTERM_BP_FAT	GO:0022604~regulation of cell morphogenesis	17	3.11355	4.85035e-05	PDPN, MAP1B, CDH2, PALMD, NTN1, KDR, NRCAM, NTRK3, LINGO1, PSEN1, TGFBR3, POU3F2, WNT7A, AKAP2, FGD3, FGD4, SPP1	409	113	8961	3.29612	0.103043	0.0268206	0.0844715
GOTERM_BP_FAT	GO:0010038~response to metal ion	15	2.74725	7.25432e-05	SYT1, S100A16, STAR, MT1X, KCNMB2, SLC11A2, ACTG1, CCND1, PLA2G4A, TFRC, NEDD4, ABAT, CA2, THBS1, ADAM9	409	93	8961	3.5338	0.150109	0.0320062	0.126313
GOTERM_BP_FAT	GO:0003002~regionalization	18	3.2967	8.73904e-05	TGFBR1, PAX6, CXXC4, CELSR2, ZEB2, DLL1, HOXB4, ACVR2A, PSEN1, BTG2, HOXB8, HOXB5, HOXB6, HOXB9, PTCH1, WNT7A, LFNG, MLLT3	409	131	8961	3.01047	0.177937	0.0321288	0.152146
GOTERM_BP_FAT	GO:0030855~epithelial cell differentiation	11	2.01465	9.72621e-05	F11R, S1PR1, HOXB5, ANXA1, PAX6, JAG1, PROX1, CBFA2T2, EMP1, ADAM9, KDR	409	52	8961	4.63471	0.195933	0.0306729	0.169319
GOTERM_BP_FAT	GO:0060284~regulation of cell development	20	3.663	0.000160312	STAR, MAP1B, PAX6, DLL1, CDH2, NTN1, PROX1, NRCAM, NTRK3, LINGO1, PSEN1, HES5, BTG1, NTRK2, TGFBR3, POU3F2, ID4, HDAC9, WNT7A, SPP1	409	164	8961	2.67189	0.301938	0.0439365	0.278936
GOTERM_BP_FAT	GO:0060429~epithelium development	17	3.11355	0.000181562	F11R, DAG1, PAX6, ANXA1, ZEB2, JAG1, PROX1, CBFA2T2, KDR, RGMA, HOXB4, S1PR1, HOXB5, PTCH1, CA2, EMP1, ADAM9	409	126	8961	2.95605	0.334421	0.0442254	0.315854
GOTERM_BP_FAT	GO:0006836~neurotransmitter transport	11	2.01465	0.000186017	SYT1, SLC17A8, CPLX2, PSEN1, NRXN3, SNAPIN, SLC18A1, UNC13B, SNAP25, WNT7A, RIMS3	409	56	8961	4.30366	0.341038	0.0408511	0.323593
GOTERM_BP_FAT	GO:0031644~regulation of neurological system process	15	2.74725	0.000246429	SNCG, SNCAIP, STAR, GNAI2, GRIK2, TACR1, MAP1B, GRIN2A, CSPG5, CDH2, EDNRB, PSEN1, BCHE, P2RX3, NTRK2	409	104	8961	3.16003	0.424527	0.0489921	0.428473
GOTERM_BP_FAT	GO:0009952~anterior/posterior pattern formation	14	2.5641	0.000250766	TGFBR1, PAX6, ZEB2, DLL1, HOXB4, ACVR2A, PSEN1, BTG2, HOXB8, HOXB5, HOXB6, HOXB9, LFNG, MLLT3	409	92	8961	3.33406	0.430096	0.0457764	0.435997

## Sheet: NPC_down_CC
Category	Term	Count	%	PValue	Genes	List Total	Pop Hits	Pop Total	Fold Enrichment	Bonferroni	Benjamini	FDR
GOTERM_CC_FAT	GO:0005886~plasma membrane	142	26.0073	6.12298e-10	SYT1, LYPD1, CADM3, GPR126, SCN3B, GRIK2, F2RL1, EFNA3, FGFRL1, LPAR4, JAG1, CSPG5, ITSN1, B2M, NRCAM, CD47, S1PR1, ANK2, CTGF, PARD3B, RAPGEF2, MTUS1, ADAM9, F11R, PDPN, STMN2, GRIN2A, DLL1, SSTR2, RND1, PARP14, DST, UNC13B, AKAP2, ADD2, SH3GL2, HS3ST3B1, EMP1, DCBLD2, FGFR2, SRI, GNAI2, LITAF, ENPP2, DAG1, NEDD9, NKAIN4, ABCA1, KCNMB2, RIMS3, CAMKV, SLC11A2, KCNS3, CRB1, CRB2, ITGB8, SERINC1, P…	378	1916	8105	1.58911	2.17366e-07	2.17366e-07	8.39193e-07
GOTERM_CC_FAT	GO:0016021~integral to membrane	188	34.4322	8.45727e-10	SYT1, SLC44A1, CADM3, CADM4, GPR126, GRIK2, SCN3B, SLC44A5, PRTG, FGFRL1, EFNA3, F2RL1, TSPAN5, LPAR4, ILDR2, JAG1, CSPG5, NRCAM, CD47, TMEM9B, UQCR11, S1PR1, SCD5, SLC25A26, RAPGEF2, B3GALTL, ADAM9, F11R, PDPN, PLD5, GRIN2A, TMEM132B, CHODL, DLL1, LHFP, FRY, COX6C, TMEM106C, SLITRK2, SPAG9, RNF130, SSTR2, LCTL, RYR3, TMEM170B, CPD, AMFR, EMP1, HS3ST3B1, DCBLD2, FGFR2, ENPP2, ENPP4, DAG1, LRIG1, …	378	2814	8105	1.4325	3.00233e-07	1.50116e-07	1.15912e-06
GOTERM_CC_FAT	GO:0031224~intrinsic to membrane	192	35.1648	2.78182e-09	SYT1, LYPD1, SLC44A1, CADM3, CADM4, GPR126, GRIK2, SCN3B, SLC44A5, PRTG, FGFRL1, EFNA3, F2RL1, TSPAN5, LPAR4, ILDR2, JAG1, CSPG5, NRCAM, CD47, TMEM9B, UQCR11, S1PR1, SCD5, SLC25A26, RAPGEF2, B3GALTL, ADAM9, F11R, PDPN, PLD5, GRIN2A, TMEM132B, CHODL, DLL1, LHFP, FRY, COX6C, TMEM106C, SLITRK2, SPAG9, RNF130, SSTR2, LCTL, RYR3, TMEM170B, CPD, AMFR, EMP1, HS3ST3B1, DCBLD2, FGFR2, ENPP2, ENPP4, DAG1, …	378	2932	8105	1.4041	9.87546e-07	3.29182e-07	3.81266e-06
GOTERM_CC_FAT	GO:0044459~plasma membrane part	98	17.9487	7.97655e-08	SYT1, CADM3, GRIK2, F2RL1, EFNA3, LPAR4, CSPG5, JAG1, ITSN1, B2M, NRCAM, CD47, S1PR1, ANK2, PARD3B, RAPGEF2, ADAM9, F11R, PDPN, STMN2, GRIN2A, DLL1, SSTR2, RND1, AKAP2, UNC13B, DST, ADD2, HS3ST3B1, DCBLD2, LITAF, ENPP2, DAG1, NEDD9, ABCA1, KCNMB2, RIMS3, SLC11A2, KCNS3, ITGB8, PVRL3, SSX2IP, PODXL, SYT11, TGFBR1, SNAPIN, HOMER2, KDR, EPHA3, NTRK3, KCNJ8, NEDD4, PKP2, P2RX3, GPR39, NTRK2, TGFBR3, …	378	1250	8105	1.68104	2.83163e-05	7.07916e-06	0.000109324
GOTERM_CC_FAT	GO:0031226~intrinsic to plasma membrane	53	9.70696	2.54542e-06	GRIK2, TACR1, F2RL1, EFNA3, LPAR4, JAG1, CSPG5, CD151, LGR5, NRCAM, GPC4, CD47, EDNRB, CXCR4, IL1RAP, RAPGEF2, ADAM9, PDPN, NRXN3, GRIN2A, DLL1, MMP15, ACVR2A, SSTR2, FOLH1, PSEN1, XPR1, JAM2, HS3ST3B1, DCBLD2, ENPP2, DAG1, ABCA1, KCNMB2, KCNS3, RGMB, ITGB8, SNAP25, TGFBR1, SYT11, PODXL, EPHA3, KDR, NTRK3, NCSTN, ABCC9, TFRC, KCNJ8, GPR39, P2RX3, NTRK2, TGFBR3, PTCH1	378	579	8105	1.96272	0.000903218	0.000180709	0.0034886
GOTERM_CC_FAT	GO:0005887~integral to plasma membrane	51	9.34066	5.51508e-06	GRIK2, TACR1, F2RL1, EFNA3, LPAR4, JAG1, CSPG5, CD151, LGR5, NRCAM, GPC4, CD47, EDNRB, CXCR4, IL1RAP, RAPGEF2, PDPN, NRXN3, GRIN2A, DLL1, MMP15, ACVR2A, SSTR2, FOLH1, PSEN1, XPR1, JAM2, HS3ST3B1, DCBLD2, ENPP2, DAG1, ABCA1, KCNMB2, KCNS3, ITGB8, SNAP25, TGFBR1, SYT11, PODXL, EPHA3, KDR, NTRK3, NCSTN, ABCC9, TFRC, KCNJ8, GPR39, P2RX3, NTRK2, TGFBR3, PTCH1	378	563	8105	1.94233	0.00195594	0.000326256	0.00755849
GOTERM_CC_FAT	GO:0005624~membrane fraction	44	8.05861	0.000278214	ATP6V0E1, GNAI2, ATL1, GRIK2, PDLIM5, DAG1, ABCA1, CSPG5, CD151, ITSN1, EDNRB, TSPAN12, SLC1A2, PPP1R3C, DGKB, TIAM2, BCHE, PLCH1, SNAP25, HSD17B8, GNAO1, STMN2, GRIN2A, SNAPIN, RGS16, CPT1A, MCTP1, NCSTN, SLC17A8, PLA2G4A, ABCC9, FOLH1, SSTR2, PSEN1, KCNJ8, NEDD4, ABAT, ABCC4, SORT1, AMFR, CPD, SLC18A1, LRP2, EMP1	378	536	8105	1.76015	0.0940578	0.0140123	0.380637
GOTERM_CC_FAT	GO:0000267~cell fraction	54	9.89011	0.000527056	ATP6V0E1, GRIK2, ATL1, PDLIM5, CSPG5, CD151, ITSN1, ACTG1, TSPAN12, EDNRB, SLC1A2, TIAM2, CASP7, STMN2, GRIN2A, PKIA, MCTP1, BLMH, SSTR2, FOLH1, PSEN1, SORT1, ABAT, CPD, AMFR, RASD1, CRYBA1, EMP1, GNAI2, DAG1, ABCA1, CALCB, PPP1R3C, DGKB, BCHE, PLCH1, EGF, SNAP25, HSD17B8, GNAO1, MAP1B, SNAPIN, RGS16, CPT1A, NCSTN, SLC17A8, ABCC9, PLA2G4A, MAPK12, KCNJ8, NEDD4, ABCC4, SLC18A1, LRP2	378	724	8105	1.59925	0.170684	0.0231227	0.719949
GOTERM_CC_FAT	GO:0005626~insoluble fraction	44	8.05861	0.000703588	ATP6V0E1, GNAI2, ATL1, GRIK2, PDLIM5, DAG1, ABCA1, CSPG5, CD151, ITSN1, EDNRB, TSPAN12, SLC1A2, PPP1R3C, DGKB, TIAM2, BCHE, PLCH1, SNAP25, HSD17B8, GNAO1, STMN2, GRIN2A, SNAPIN, RGS16, CPT1A, MCTP1, NCSTN, SLC17A8, PLA2G4A, ABCC9, FOLH1, SSTR2, PSEN1, KCNJ8, NEDD4, ABAT, ABCC4, SORT1, AMFR, CPD, SLC18A1, LRP2, EMP1	378	560	8105	1.68471	0.221092	0.0273806	0.960013
GOTERM_CC_FAT	GO:0005576~extracellular region	57	10.4396	0.00100835	SCPEP1, NXPH2, C2ORF72, JAG1, B2M, RTN3, GPC4, ISG15, CTGF, CLCF1, EMID1, IL1RAP, COL11A1, PRSS35, ADAM9, COCH, DLL1, MMP15, ADAMTS6, NPC2, CHRDL1, CA2, DST, FGFR2, MAMDC2, ENPP2, DAG1, SPOCK1, EXTL2, NETO1, CALCB, LGALS3BP, CRB1, C1QTNF3, BCHE, CRB2, SMOC1, ENTPD6, EGF, THBS1, LFNG, GALNT13, SPP1, FGFBP3, MGAT4A, PSAP, NTN4, PCDH15, NTN1, EPHA3, APOL2, DKK3, CLEC18B, TFRC, TGFBR3, LRP2, WNT7A	378	798	8105	1.53156	0.301027	0.0351806	1.37318

## Sheet: NPC_down_MF
Category	Term	Count	%	PValue	Genes	List Total	Pop Hits	Pop Total	Fold Enrichment	Bonferroni	Benjamini	FDR
GOTERM_MF_FAT	GO:0005509~calcium ion binding	47	8.60806	3.29596e-05	SRI, SYT1, CADM3, CACHD1, SUSD1, DAG1, SPOCK1, CDH2, JAG1, TPD52, ITSN1, CDH7, DGKB, CRB1, FAT3, CRB2, SMOC1, PLCH1, ENTPD6, ANO5, THBS1, EGF, RAPGEF2, GALNT13, S100A16, NCALD, SCUBE2, NRXN3, WBSCR17, SYT11, ANXA1, GRIN2A, PCDH15, CELSR2, DLL1, MMP15, PCDH17, GPR98, MCTP1, PLA2G4A, CLGN, RYR3, SVIL, RHBDL3, LRP2, DST, RCN1	394	542	8552	1.88222	0.0207767	0.0207767	0.0490662

## Sheet: Neuron_up_BP
Category	Term	Count	%	PValue	Genes	List Total	Pop Hits	Pop Total	Fold Enrichment	Bonferroni	Benjamini	FDR
GOTERM_BP_FAT	GO:0001501~skeletal system development	96	5.44526	1.86204e-24	CYP24A1, AEBP1, PDLIM7, LTBP3, EDN1, HEXB, PRRX1, TGFB3, PRRX2, MMP2, SLC26A2, CBFB, OSR2, CTGF, HOXC5, COL12A1, COL11A2, ALX4, COL11A1, PITX1, TWIST1, PRKCA, EGFR, TBX15, SIX2, SIX4, MMP14, INHBA, CTSK, MSX1, NAB2, SIX1, NAB1, COL1A2, PDGFRA, PDGFRB, ROR2, STC1, EXT2, EIF2AK3, ADAMTS4, WNT5A, FGFR1, OSTF1, HOXA11, TIPARP, PTH1R, COL3A1, CYTL1, FHL2, COL2A1, SOX6, EXTL1, COL9A2, HOXA9, GPNMB, PAP…	1354	219	8961	2.90111	7.01615e-21	7.01615e-21	3.43801e-21
GOTERM_BP_FAT	GO:0007155~cell adhesion	134	7.60068	6.44219e-18	DLC1, MPZL2, CXCL12, CD2AP, VCL, CD47, CDH20, CTGF, ILK, TGFBI, COL12A1, CDH23, EGFR, PTPRK, EFNB1, ACTN1, PTPRU, MYH9, CTNNA1, JUP, PGM5, HAS1, LAMC3, LSAMP, ROR2, MADCAM1, RAB13, LAMC1, TGFB1I1, MFAP4, EDA, CCL2, TNFRSF12A, PTK7, ITGA11, NINJ1, ITGB1, SEMA5A, ALCAM, LAMB2, ITGAV, SCARB1, LAMB1, FN1, B4GALT1, COL18A1, BMP1, LPP, PPFIBP1, ITGA4, EMILIN2, COL16A1, TPBG, EMILIN1, LAMA2, ITGA9, LAMA…	1354	429	8961	2.06721	2.42742e-14	1.21371e-14	1.18947e-14
GOTERM_BP_FAT	GO:0022610~biological adhesion	134	7.60068	6.44219e-18	DLC1, MPZL2, CXCL12, CD2AP, VCL, CD47, CDH20, CTGF, ILK, TGFBI, COL12A1, CDH23, EGFR, PTPRK, EFNB1, ACTN1, PTPRU, MYH9, CTNNA1, JUP, PGM5, HAS1, LAMC3, LSAMP, ROR2, MADCAM1, RAB13, LAMC1, TGFB1I1, MFAP4, EDA, CCL2, TNFRSF12A, PTK7, ITGA11, NINJ1, ITGB1, SEMA5A, ALCAM, LAMB2, ITGAV, SCARB1, LAMB1, FN1, B4GALT1, COL18A1, BMP1, LPP, PPFIBP1, ITGA4, EMILIN2, COL16A1, TPBG, EMILIN1, LAMA2, ITGA9, LAMA…	1354	429	8961	2.06721	2.42742e-14	1.21371e-14	1.18947e-14
GOTERM_BP_FAT	GO:0030198~extracellular matrix organization	41	2.32558	1.73942e-15	LUM, COL3A1, ELN, COL2A1, DCN, NFKB2, SERPINH1, TGFB2, CRISPLD2, P4HA1, TGFBI, ILK, COL6A2, COL12A1, LOX, COL11A2, COL11A1, COL8A2, CYR61, B4GALT1, RECK, COL18A1, LGALS3, ADAMTS20, CCDC80, HSPG2, OLFML2A, NID1, COL5A2, COL5A1, COL4A6, EMILIN1, ANXA2, COL14A1, KAZALD1, ITGA8, COL1A2, PDGFRA, LAMC1, ADAMTS3, ADAMTS2	1354	72	8961	3.76868	6.69331e-12	2.2311e-12	3.27516e-12
GOTERM_BP_FAT	GO:0009611~response to wounding	82	4.65116	3.80981e-13	F2RL2, PPARD, NRP1, FGF7, AIF1, TGFB3, FGF10, PRDX5, TGFB2, S1PR3, NOD1, HMCN1, CTGF, GSN, HMOX1, LOX, NFKBIZ, RELA, MECOM, PLAUR, SDC1, HIF1A, ADM, F3, KIAA1715, PDGFRA, DSP, NFE2L1, CTSB, NGF, ACVR1, TPST1, GGCX, CCL2, TNC, COL3A1, NINJ1, TAC1, AFAP1L2, ELK3, C1S, CDH3, LMAN1, MDK, TIMP3, TPM1, TMED7, TNFRSF1A, LAMB2, PROCR, ENO3, NFATC4, SCARB1, THBS1, PTX3, PAPSS2, FN1, SCG2, B4GALT1, BMP2, C…	1354	242	8961	2.24252	1.43572e-09	3.58929e-10	7.03515e-10
GOTERM_BP_FAT	GO:0042127~regulation of cell proliferation	137	7.77085	1.74462e-12	DLC1, IL6ST, AIF1, STAT5A, PTGS1, EDN1, TGFB3, FGF10, FOXO1, TGFB2, SSR1, CD47, S1PR3, BDNF, APOE, ILK, PDGFC, ASPH, EGFR, PTPRK, RARG, RELA, EFNB1, PTPRU, MECOM, IRS1, PPP1CB, TNS3, MSX1, HIF1A, F3, VEGFA, PDGFRA, TGIF1, PDGFRB, ADAMTS1, LAMC1, TGFB1I1, PMP22, EMP3, SMARCA2, NGF, FGFR1, CCL2, MVD, PTH1R, CALR, TIMP2, ITGB1, ADA, ARNT, TIMP1, NPM1, LAMB1, AXIN2, TRAF5, RUNX2, B4GALT1, MAFG, BMP4,…	1354	508	8961	1.78482	6.57367e-09	1.31473e-09	3.22119e-09
GOTERM_BP_FAT	GO:0001568~blood vessel development	63	3.57345	1.16194e-11	NRP1, LEPR, WASF2, EDN1, CSPG4, PRRX1, FOXO1, FGF10, ENPEP, PRRX2, CXCL12, MMP2, TGFB2, EDNRA, CUL7, CTGF, APOE, HMOX1, CCBE1, CASP8, SEMA3C, LOX, CYR61, RECK, EGFL7, MYH9, ARHGAP24, MMP14, SLIT2, BGN, HIF1A, PLXDC1, VEGFA, COL1A2, ACVR1, TNFRSF12A, TIPARP, COL3A1, ELK3, SEMA5A, HAND2, ITGAV, DHCR7, THBS1, PPAP2B, SCG2, COL18A1, BMP4, B4GALT1, TBX3, AIMP1, TBX4, TGFBR2, ITGA4, COL5A1, ANXA2, LAMA…	1354	174	8961	2.39623	4.37818e-08	7.29697e-09	2.14537e-08
GOTERM_BP_FAT	GO:0001944~vasculature development	63	3.57345	2.68578e-11	NRP1, LEPR, WASF2, EDN1, CSPG4, PRRX1, FOXO1, FGF10, ENPEP, PRRX2, CXCL12, MMP2, TGFB2, EDNRA, CUL7, CTGF, APOE, HMOX1, CCBE1, CASP8, SEMA3C, LOX, CYR61, RECK, EGFL7, MYH9, ARHGAP24, MMP14, SLIT2, BGN, HIF1A, PLXDC1, VEGFA, COL1A2, ACVR1, TNFRSF12A, TIPARP, COL3A1, ELK3, SEMA5A, HAND2, ITGAV, DHCR7, THBS1, PPAP2B, SCG2, COL18A1, BMP4, B4GALT1, TBX3, AIMP1, TBX4, TGFBR2, ITGA4, COL5A1, ANXA2, LAMA…	1354	177	8961	2.35562	1.012e-07	1.44571e-08	4.95893e-08
GOTERM_BP_FAT	GO:0001503~ossification	37	2.0987	6.01316e-11	CYP24A1, OSTF1, PDLIM7, PTH1R, TGFB3, FHL2, COL2A1, MMP2, SLC26A2, CBFB, CTGF, GPNMB, AXIN2, RUNX2, EGFR, BMP4, BMP2, BMP1, COL13A1, HSPG2, IGF1, IGF2, SPARC, MMP14, WWTR1, COL5A2, MEF2D, CTSK, NAB2, KAZALD1, NAB1, STC1, EXT2, EIF2AK3, BMP5, CDH11, IGFBP5	1354	78	8961	3.13939	2.26576e-07	2.8322e-08	1.11025e-07
GOTERM_BP_FAT	GO:0060348~bone development	38	2.15542	7.41958e-11	CYP24A1, OSTF1, PDLIM7, HOXA11, PTH1R, TGFB3, FHL2, COL2A1, MMP2, SLC26A2, CBFB, CTGF, GPNMB, AXIN2, RUNX2, EGFR, BMP4, BMP2, BMP1, COL13A1, HSPG2, IGF1, IGF2, SPARC, MMP14, WWTR1, COL5A2, MEF2D, CTSK, NAB2, KAZALD1, NAB1, STC1, EXT2, EIF2AK3, BMP5, CDH11, IGFBP5	1354	82	8961	3.06696	2.7957e-07	3.10633e-08	1.36993e-07
GOTERM_BP_FAT	GO:0008284~positive regulation of cell proliferation	80	4.53772	2.19811e-10	PPARD, FOSL2, NRP1, FGF7, IL6ST, STAT5A, EDN1, PRRX1, FGF10, PRRX2, DDR2, SSR1, TGFB2, S1PR3, CD47, OSR2, ILK, SHC1, PDGFC, IL13RA1, PRKCA, EGFR, EFNB1, RELA, CDK6, PPP1CB, IRS1, SPDYA, TNS3, NCK2, HIF1A, ADM, CCND2, F3, GRN, CD81, VEGFA, PDGFRA, TGIF1, PDGFRB, LAMC1, TBX18, EIF5A2, NGF, FGFR1, CCL2, TBC1D8, MVD, CSF1, PTH1R, TAC1, CALR, ITGB1, ADA, ARNT, TIMP1, VCAM1, IGF1R, NPM1, CAMK2D, LAMB1,…	1354	261	8961	2.02856	8.28246e-07	8.28246e-08	4.05851e-07
GOTERM_BP_FAT	GO:0043062~extracellular structure organization	45	2.55247	3.09683e-09	LUM, TNC, COL3A1, ELN, COL2A1, DCN, NFKB2, SERPINH1, TGFB2, CRISPLD2, P4HA1, PCDHB16, TGFBI, ILK, COL6A2, COL12A1, LOX, COL11A2, COL11A1, COL8A2, CYR61, B4GALT1, RECK, COL18A1, LGALS3, ADAMTS20, CCDC80, HSPG2, NRD1, OLFML2A, NID1, COL5A2, COL5A1, COL4A6, EMILIN1, ANXA2, COL14A1, ITGA8, KAZALD1, COL1A2, PDGFRA, LAMC1, ADAMTS3, ADAMTS2, SNTA1	1354	119	8961	2.50267	1.16688e-05	1.0608e-06	5.7179e-06
GOTERM_BP_FAT	GO:0051216~cartilage development	27	1.53148	3.30655e-09	WNT5A, HOXA11, PTH1R, EDN1, CYTL1, PRRX1, COL2A1, PRRX2, SOX6, CTGF, COL11A2, RUNX2, COL11A1, PITX1, PRKCA, BMP4, BMP2, BMP1, EVC, HSPG2, MEF2D, DLX2, MSX1, GFPT1, ROR2, EIF2AK3, BMP5	1354	52	8961	3.43636	1.2459e-05	1.03826e-06	6.10512e-06
GOTERM_BP_FAT	GO:0001525~angiogenesis	41	2.32558	4.30131e-09	NRP1, TNFRSF12A, LEPR, WASF2, EDN1, CSPG4, FGF10, ENPEP, ELK3, CXCL12, TGFB2, SEMA5A, EDNRA, CTGF, HAND2, HMOX1, CCBE1, CASP8, THBS1, SCG2, CYR61, B4GALT1, COL18A1, BMP4, AIMP1, EGFL7, TBX4, TGFBR2, MYH9, MMP14, ARHGAP24, SLIT2, ANXA2, HIF1A, MEOX2, ID1, PLXDC1, VEGFA, POFUT1, PLAU, ACVR1	1354	104	8961	2.60909	1.62072e-05	1.24672e-06	7.9418e-06
GOTERM_BP_FAT	GO:0030199~collagen fibril organization	17	0.964265	5.74739e-09	LUM, COL3A1, COL2A1, SERPINH1, COL5A2, COL5A1, ANXA2, TGFB2, COL14A1, P4HA1, COL1A2, COL12A1, LOX, ADAMTS3, COL11A2, COL11A1, ADAMTS2	1354	23	8961	4.89169	2.16559e-05	1.54687e-06	1.06118e-05
GOTERM_BP_FAT	GO:0051270~regulation of cell motion	52	2.94952	8.50523e-09	DLC1, NRP1, IL6ST, EDN1, CXCL12, TGFB2, VCL, APOE, SEMA3F, HMOX1, ILK, RRAS, UNC5C, SEMA3A, ARHGAP8, EGFR, PTPRK, ICAM1, PLD1, ACTN4, EGFL7, ACTN1, PTPRU, IRS1, HIF1A, CLIC4, F3, VEGFA, PDGFRA, PDGFRB, CSF1, TAC1, GREM1, TPM1, ADA, IGF1R, SCARB1, LAMB1, THBS1, COL18A1, B4GALT1, IGF1, IGF2, FURIN, LAMA2, LAMA4, ETS1, AMOT, TGFBR3, TRIP6, ARAP1, IGFBP5	1354	152	8961	2.26411	3.20472e-05	2.13651e-06	1.57038e-05
GOTERM_BP_FAT	GO:0042060~wound healing	41	2.32558	1.12031e-08	F2RL2, GGCX, PPARD, FGF7, COL3A1, TGFB3, NINJ1, FGF10, ELK3, LMAN1, CDH3, TIMP3, TPM1, TGFB2, HMCN1, PROCR, GSN, HMOX1, ENO3, SCARB1, LOX, PAPSS2, FN1, B4GALT1, EFEMP2, TGFBR2, IGF1, IGF2, ANXA5, COL5A1, PLAUR, NOTCH2, SDC1, HIF1A, PLSCR4, ITGA5, F3, KIAA1715, PDGFRA, DSP, PLAU	1354	107	8961	2.53593	4.22123e-05	2.63832e-06	2.0685e-05
GOTERM_BP_FAT	GO:0006928~cell motion	87	4.93477	2.97373e-08	CTHRC1, PPARD, TLN1, NRP1, GDF7, HMGCR, WASF2, ENPEP, MYLIP, PRKG1, CXCL12, CD2AP, TGFB2, VCL, BDNF, ATOH1, UNC5B, CTGF, PEX2, SEMA3F, SEMA3C, SEMA3A, UNC5C, NR2F1, TWIST1, PRKCA, ICAM1, PTPRK, EFNB1, EMX2, OTX2, NRD1, SIX4, MYH9, MMP14, SLIT2, PLAUR, SLIT3, TNS3, ARPC1B, NCK2, TNS1, HIF1A, NDEL1, SIX1, PDGFRB, SDCBP, CNTN4, EFNA5, LAMC1, ACVR1, CCL2, TNFRSF12A, CALD1, VIM, ITGA11, EPHB3, TPM1, I…	1354	322	8961	1.78814	0.000112044	6.59115e-06	5.4906e-05
GOTERM_BP_FAT	GO:0048514~blood vessel morphogenesis	50	2.83607	3.46346e-08	NRP1, LEPR, WASF2, EDN1, CSPG4, PRRX1, FGF10, ENPEP, PRRX2, CXCL12, TGFB2, EDNRA, CUL7, APOE, CTGF, HMOX1, CASP8, CCBE1, SEMA3C, CYR61, EGFL7, MYH9, ARHGAP24, MMP14, SLIT2, BGN, HIF1A, PLXDC1, VEGFA, ACVR1, TNFRSF12A, TIPARP, ELK3, SEMA5A, HAND2, THBS1, SCG2, B4GALT1, COL18A1, BMP4, AIMP1, TBX4, TGFBR2, ITGA4, ANXA2, MEOX2, ID1, AMOT, POFUT1, PLAU	1354	149	8961	2.22086	0.000130495	7.25015e-06	6.39483e-05
GOTERM_BP_FAT	GO:0048705~skeletal system morphogenesis	33	1.87181	3.57526e-08	HOXA11, TIPARP, PRRX1, TGFB3, COL2A1, PRRX2, MMP2, OSR2, CTGF, COL11A2, ALX4, COL11A1, RUNX2, TBX15, BMP1, COL13A1, RYK, TBX4, TGFBR2, HSPG2, SIX2, GAS1, SIX4, DLX2, MEF2D, NAB2, GFPT1, CSRNP1, SIX1, NAB1, PDGFRA, PDGFRB, ROR2	1354	79	8961	2.76455	0.000134707	7.09028e-06	6.60125e-05
GOTERM_BP_FAT	GO:0040012~regulation of locomotion	48	2.72263	6.71547e-08	DLC1, IL6ST, CSF1, EDN1, FGF10, TAC1, GREM1, TPM1, CXCL12, ADA, VCL, TGFB2, IGF1R, APOE, HMOX1, ILK, RRAS, SCARB1, UNC5C, LAMB1, ARHGAP8, THBS1, SCG2, COL18A1, EGFR, PRKCA, ICAM1, PTPRK, PLD1, EGFL7, IGF1, IGF2, PTPRU, FURIN, IRS1, SLIT2, LAMA2, LAMA4, HIF1A, CLIC4, F3, VEGFA, PDGFRA, AMOT, TGFBR3, PDGFRB, TRIP6, IGFBP5	1354	143	8961	2.22148	0.000253007	1.26519e-05	0.000123992
GOTERM_BP_FAT	GO:0007166~cell surface receptor linked signal transduction	169	9.58593	7.96421e-08	ADCY3, F2RL2, CGA, ADCY4, MICA, LTBP2, IL6ST, LTBP3, GDF7, GPR124, STAT5A, FST, EDN1, ADCY6, TGFB3, FGF10, FOXO1, OR8S1, RPE65, FSTL1, LPAR1, CXCL12, TGFB2, CD47, S1PR3, EIF4EBP1, WNT3, APOE, CTGF, SOSTDC1, ILK, PDGFC, LPHN1, EGFR, PTPRK, RARG, STC2, GPR133, PTPRG, GEM, PTPRU, MYH9, IRS1, ADAMTS7, MSX1, VEGFA, COL1A2, PDGFRA, ROR1, ROR2, PDGFRB, CARTPT, ADAMTS1, STC1, TGFB1I1, EIF2AK3, NGF, WNT5A…	1354	765	8961	1.46205	0.000300047	1.429e-05	0.000147049
GOTERM_BP_FAT	GO:0035295~tube development	51	2.8928	8.03486e-08	DLC1, FGF7, NRP1, EDN1, TGFB3, FGF10, CXCL12, ZIC3, EDNRA, BDNF, SPRY1, GPC3, CTGF, CASP8, ILK, LOX, TWIST1, CYR61, MMP14, SLIT2, TNS3, MAN2A1, SIX1, VEGFA, PDGFRA, TGIF1, ADAMTS2, ACVR1, WNT5A, HOXA11, PTK7, GREM1, ADA, SEMA5A, HAND2, CRISPLD2, DHCR7, PCSK5, BMP4, DVL2, B4GALT1, BMP2, LIPA, TBX3, TBX4, TGFBR2, IGF1, FOXP1, FZD6, APAF1, NFIB	1354	157	8961	2.14985	0.000302708	1.37614e-05	0.000148353
GOTERM_BP_FAT	GO:0030036~actin cytoskeleton organization	56	3.1764	8.85015e-08	RHOJ, DLC1, TLN1, LIMA1, PDLIM7, AIF1, WASF2, FERMT2, PRKG1, ARHGAP6, PACSIN2, GSN, RHOA, ARHGAP8, PLS3, FMNL1, ACTN4, PRKCI, ARHGEF17, ACTN1, MYH9, FLNB, LPIN1, ARHGAP26, FLNA, EPB41L2, EPB41L3, NCK2, KRT19, SDCBP, FHOD1, LCP1, PARVA, SHROOM4, CALD1, DIAPH2, ELN, FHL3, MYO9B, CALR, ITGB1, DAAM2, TPM1, PFN2, CDC42EP2, CNN2, CNN1, WIPF1, TRIP10, EHD2, INF2, GAS7, EPS8, AMOT, ABL1, ARAP1	1354	180	8961	2.05899	0.000333418	1.44988e-05	0.000163406
GOTERM_BP_FAT	GO:0030029~actin filament-based process	56	3.1764	2.43552e-07	RHOJ, DLC1, TLN1, LIMA1, PDLIM7, AIF1, WASF2, FERMT2, PRKG1, ARHGAP6, PACSIN2, GSN, RHOA, ARHGAP8, PLS3, FMNL1, ACTN4, PRKCI, ARHGEF17, ACTN1, MYH9, FLNB, LPIN1, ARHGAP26, FLNA, EPB41L2, EPB41L3, NCK2, KRT19, SDCBP, FHOD1, LCP1, PARVA, SHROOM4, CALD1, DIAPH2, ELN, FHL3, MYO9B, CALR, ITGB1, DAAM2, TPM1, PFN2, CDC42EP2, CNN2, CNN1, WIPF1, TRIP10, EHD2, INF2, GAS7, EPS8, AMOT, ABL1, ARAP1	1354	185	8961	2.00334	0.000917285	3.8237e-05	0.000449687
GOTERM_BP_FAT	GO:0016477~cell migration	56	3.1764	2.96151e-07	CTHRC1, PPARD, NRP1, HMGCR, WASF2, ENPEP, PRKG1, CD2AP, CXCL12, TGFB2, ATOH1, CTGF, PEX2, SEMA3F, SEMA3C, TWIST1, NR2F1, PRKCA, ICAM1, PTPRK, EFNB1, EMX2, NRD1, SIX4, MYH9, MMP14, SLIT2, NCK2, TNS3, NDEL1, HIF1A, TNS1, SIX1, SDCBP, PDGFRB, LAMC1, ACVR1, CCL2, TNFRSF12A, ITGA11, ITGB1, VCAM1, SCARB1, THBS1, PPAP2B, SCG2, FN1, B4GALT1, AIMP1, ITGA4, COL5A1, ITGA5, ID1, AMOT, TGFBR3, PLAU	1354	186	8961	1.99257	0.00111527	4.46349e-05	0.000546803
GOTERM_BP_FAT	GO:0030334~regulation of cell migration	44	2.49575	3.20541e-07	DLC1, IL6ST, CSF1, EDN1, TAC1, GREM1, TPM1, CXCL12, ADA, VCL, TGFB2, IGF1R, APOE, HMOX1, ILK, RRAS, SCARB1, UNC5C, LAMB1, THBS1, ARHGAP8, COL18A1, EGFR, ICAM1, PTPRK, PLD1, EGFL7, IGF1, IGF2, PTPRU, FURIN, IRS1, LAMA2, LAMA4, HIF1A, CLIC4, F3, VEGFA, PDGFRA, AMOT, TGFBR3, PDGFRB, TRIP6, IGFBP5	1354	132	8961	2.20606	0.00120707	4.64528e-05	0.000591836
GOTERM_BP_FAT	GO:0040017~positive regulation of locomotion	31	1.75837	5.10856e-07	IL6ST, CSF1, EDN1, FGF10, TAC1, CXCL12, TGFB2, IGF1R, ILK, SCARB1, LAMB1, THBS1, ARHGAP8, SCG2, EGFR, PRKCA, COL18A1, ICAM1, PLD1, IGF1, IGF2, FURIN, IRS1, SLIT2, HIF1A, F3, VEGFA, PDGFRA, PDGFRB, AMOT, TRIP6	1354	79	8961	2.597	0.00192306	7.12903e-05	0.000943226
GOTERM_BP_FAT	GO:0043009~chordate embryonic development	69	3.91378	9.07455e-07	DLC1, EDN1, PRRX1, TGFB3, PRRX2, EDNRA, DAB2, OSR2, HOXC5, CASP8, ALX4, COL11A1, TWIST1, TBX15, LEF1, SIX2, SIX4, MBNL1, MYH9, MECOM, MAN2A1, MSX1, NDEL1, HIF1A, GRN, SIX1, PDGFRA, TGIF1, ROR2, PDGFRB, TBX18, ACVR1, LIMS1, PTK7, COL2A1, TPM1, ITGB1, ADA, ARNT, ECE1, LY6E, HAND2, DAD1, APBA3, HOXA9, AXIN2, PCSK5, BMP4, MAFG, DVL2, CEBPB, TBX3, TGFBR2, HSPG2, GAS1, FZD6, DLX2, DLX1, PLCG1, MEOX2, S…	1354	255	8961	1.7908	0.00341345	0.00012211	0.00167548
GOTERM_BP_FAT	GO:0051674~localization of cell	57	3.23313	9.55753e-07	CTHRC1, PPARD, NRP1, HMGCR, WASF2, ENPEP, PRKG1, CD2AP, CXCL12, TGFB2, ATOH1, CTGF, PEX2, SEMA3F, SEMA3C, TWIST1, NR2F1, PRKCA, ICAM1, PTPRK, EFNB1, EMX2, NRD1, SIX4, MYH9, MMP14, SLIT2, NCK2, TNS3, NDEL1, HIF1A, TNS1, SIX1, SDCBP, PDGFRB, LAMC1, ACVR1, CCL2, TNFRSF12A, ITGA11, ITGB1, VCAM1, SCARB1, THBS1, PPAP2B, SCG2, FN1, B4GALT1, AIMP1, ITGA4, COL5A1, ETS1, ITGA5, ID1, AMOT, TGFBR3, PLAU	1354	197	8961	1.9149	0.0035948	0.000124174	0.00176466
GOTERM_BP_FAT	GO:0048870~cell motility	57	3.23313	9.55753e-07	CTHRC1, PPARD, NRP1, HMGCR, WASF2, ENPEP, PRKG1, CD2AP, CXCL12, TGFB2, ATOH1, CTGF, PEX2, SEMA3F, SEMA3C, TWIST1, NR2F1, PRKCA, ICAM1, PTPRK, EFNB1, EMX2, NRD1, SIX4, MYH9, MMP14, SLIT2, NCK2, TNS3, NDEL1, HIF1A, TNS1, SIX1, SDCBP, PDGFRB, LAMC1, ACVR1, CCL2, TNFRSF12A, ITGA11, ITGB1, VCAM1, SCARB1, THBS1, PPAP2B, SCG2, FN1, B4GALT1, AIMP1, ITGA4, COL5A1, ETS1, ITGA5, ID1, AMOT, TGFBR3, PLAU	1354	197	8961	1.9149	0.0035948	0.000124174	0.00176466
GOTERM_BP_FAT	GO:0009792~embryonic development ending in birth or egg hatching	69	3.91378	1.05814e-06	DLC1, EDN1, PRRX1, TGFB3, PRRX2, EDNRA, DAB2, OSR2, HOXC5, CASP8, ALX4, COL11A1, TWIST1, TBX15, LEF1, SIX2, SIX4, MBNL1, MYH9, MECOM, MAN2A1, MSX1, NDEL1, HIF1A, GRN, SIX1, PDGFRA, TGIF1, ROR2, PDGFRB, TBX18, ACVR1, LIMS1, PTK7, COL2A1, TPM1, ITGB1, ADA, ARNT, ECE1, LY6E, HAND2, DAD1, APBA3, HOXA9, AXIN2, PCSK5, BMP4, MAFG, DVL2, CEBPB, TBX3, TGFBR2, HSPG2, GAS1, FZD6, DLX2, DLX1, PLCG1, MEOX2, S…	1354	256	8961	1.7838	0.00397915	0.000132894	0.00195371
GOTERM_BP_FAT	GO:0008015~blood circulation	34	1.92853	1.14213e-06	CORIN, TBC1D8, MYL3, TNNC1, PTGS1, EDN1, ELN, TAC1, TPM1, CXCL12, EDNRA, ACTG2, MTHFR, ECE1, FLI1, APOE, HMOX1, REN, CAMK2D, PCSK5, MYOF, ACTA2, NPR2, ATP1A2, NPR3, MEOX2, ADM, NTS, VEGFA, COL1A2, CACNA1G, AMOT, CARTPT, CACNA1C	1354	94	8961	2.39381	0.00429429	0.000138814	0.00210877
GOTERM_BP_FAT	GO:0003013~circulatory system process	34	1.92853	1.14213e-06	CORIN, TBC1D8, MYL3, TNNC1, PTGS1, EDN1, ELN, TAC1, TPM1, CXCL12, EDNRA, ACTG2, MTHFR, ECE1, FLI1, APOE, HMOX1, REN, CAMK2D, PCSK5, MYOF, ACTA2, NPR2, ATP1A2, NPR3, MEOX2, ADM, NTS, VEGFA, COL1A2, CACNA1G, AMOT, CARTPT, CACNA1C	1354	94	8961	2.39381	0.00429429	0.000138814	0.00210877
GOTERM_BP_FAT	GO:0048598~embryonic morphogenesis	60	3.40329	1.26065e-06	DLC1, EDN1, CRABP2, TGFB3, PRRX1, FGF10, PRRX2, ATOH1, OSR2, WNT3, CASP8, ALX4, COL11A1, TWIST1, CDH23, TBX15, RARG, LEF1, SIX2, SIX4, MBNL1, MECOM, SLIT2, MSX1, KIAA1715, SIX1, TGIF1, ROR2, TGFB1I1, TBX18, EXT2, ACVR1, WNT5A, TSHZ1, HOXA11, UGDH, PTK7, COL2A1, GREM1, ECE1, ALDH1A3, HOXA9, FBN2, PPAP2B, BMP4, DVL2, TBX3, TBX4, TGFBR2, HSPG2, GAS1, FZD6, DLX2, NOTCH2, ITGA8, GFPT1, CDON, AMOT, APA…	1354	213	8961	1.86427	0.00473889	0.000148431	0.00232761
GOTERM_BP_FAT	GO:0006954~inflammatory response	39	2.21214	1.31879e-06	TPST1, CCL2, AIF1, TAC1, PRDX5, AFAP1L2, C1S, S1PR3, TNFRSF1A, TMED7, NOD1, HMOX1, NFATC4, PTX3, THBS1, SCG2, FN1, B4GALT1, NFKBIZ, BMP2, LIPA, CEBPB, AIMP1, RELA, ANXA1, IGF2, MECOM, STAT3, HIF1A, NUPR1, TFRC, F3, C1RL, NFE2L1, LTA4H, PLA2G4B, IGFBP4, ACVR1, NGF	1354	116	8961	2.22507	0.00495686	0.00015057	0.00243494
GOTERM_BP_FAT	GO:0001763~morphogenesis of a branching structure	23	1.30459	1.377e-06	B4GALT1, BMP4, BMP2, NRP1, TBX3, COL13A1, HOXA11, TGFBR2, EDN1, IGF1, FGF10, GREM1, MMP14, CXCL12, SEMA5A, EDNRA, DLX2, GPC3, ILK, VEGFA, SIX1, CYR61, ACVR1	1354	51	8961	2.98466	0.00517512	0.000152593	0.00254243
GOTERM_BP_FAT	GO:0016125~sterol metabolic process	28	1.5882	2.50695e-06	PPARD, HDLBP, CYB5R2, MVD, LDLR, HMGCR, CYP51A1, LEPR, HMGCS1, C14ORF1, SCARF1, FDFT1, CYP39A1, INSIG2, APOE, DHCR7, INSIG1, PCSK9, SCARB1, DHCR24, LIPA, PCTP, LDLRAP1, SREBF2, SQLE, MVK, IDI1, VLDLR	1354	72	8961	2.57373	0.00940173	0.000269855	0.00462866
GOTERM_BP_FAT	GO:0010647~positive regulation of cell communication	59	3.34657	3.30567e-06	PPARD, SLC44A2, IL6ST, GDF7, LEPR, TGFB3, PRRX1, GJA1, FGF10, LPAR1, PRRX2, TGFB2, GPC3, NOD1, CLCF1, HMOX1, ILK, CASP8, RHOA, RHOC, EGFR, ADAMTS20, GOLT1B, RELA, WLS, IRS1, FLNA, HIF1A, F3, VEGFA, CARTPT, TGFB1I1, CCL2, LITAF, CSF1, TAC1, AFAP1L2, ADA, ARNT, TNFRSF1A, TMED7, ECE1, CC2D1A, THBS1, TRAF5, NMU, BMP4, BMP2, LGALS1, IGF1, IGF2, GAS1, FURIN, NFKBIL1, LAMA2, TRAF3IP2, NOTCH2, NEDD4, ITG…	1354	214	8961	1.82464	0.0123785	0.000345934	0.00610331
GOTERM_BP_FAT	GO:0048754~branching morphogenesis of a tube	21	1.19115	3.57948e-06	B4GALT1, BMP4, BMP2, NRP1, TBX3, HOXA11, TGFBR2, EDN1, IGF1, FGF10, GREM1, MMP14, CXCL12, SEMA5A, EDNRA, GPC3, ILK, VEGFA, SIX1, CYR61, ACVR1	1354	46	8961	3.02134	0.013397	0.000364461	0.00660884
GOTERM_BP_FAT	GO:0007517~muscle organ development	44	2.49575	4.35795e-06	AEBP1, MYL3, TNNC1, TNC, ELN, TIPARP, ITGA11, FHL3, SOX6, ITGB1, TPM1, TGFB2, LY6E, RHOA, ALX4, COL11A1, EMD, PITX1, UNC45A, EVC, TBX2, LMNA, HSPG2, NRD1, IGF1, MBNL1, SIX4, CSRP2, FLNB, FOXP1, LAMA2, MEF2D, MSX1, SMTN, TAGLN, NEB, MEOX2, SIX1, TGFBR3, SGCD, PDGFRB, SERP1, SNTA1, IGFBP5	1354	144	8961	2.02222	0.0162867	0.000432033	0.00804608
GOTERM_BP_FAT	GO:0009967~positive regulation of signal transduction	53	3.00624	5.59483e-06	PPARD, SLC44A2, GDF7, IL6ST, LEPR, TGFB3, PRRX1, FGF10, GJA1, LPAR1, PRRX2, TGFB2, GPC3, NOD1, CLCF1, HMOX1, ILK, CASP8, RHOA, RHOC, GOLT1B, ADAMTS20, RELA, WLS, IRS1, FLNA, HIF1A, F3, VEGFA, TGFB1I1, LITAF, CSF1, AFAP1L2, ADA, ARNT, TMED7, TNFRSF1A, ECE1, CC2D1A, THBS1, TRAF5, BMP4, BMP2, LGALS1, IGF1, IGF2, GAS1, FURIN, NFKBIL1, TRAF3IP2, NOTCH2, NEDD4, ITGA8	1354	188	8961	1.86576	0.0208607	0.000540402	0.0103296
GOTERM_BP_FAT	GO:0042592~homeostatic process	105	5.95576	5.60402e-06	SLC9A9, SLC9A5, IL6ST, WFS1, STAT5A, EDN1, SLC7A8, LPAR1, CXCL12, S1PR3, SLC2A4, APOE, ILK, TPT1, FAS, FTL, SLC12A7, MECOM, IRS1, PPARGC1A, DDIT3, HIF1A, TXNDC5, RPS14, VEGFA, PDGFRB, CARTPT, STC1, PMP22, SLC40A1, KCNMB4, CCL2, PTH1R, SOX6, CALR, TIMP1, NPM1, SLC30A5, SCARB1, DYRK3, RPS24, MAFG, BMP4, P4HB, LPL, HERPUD1, NTF3, CPS1, ABCB6, TXNDC11, CACNA1G, TGFBR3, HEPH, CACNA1C, CLCN6, SCARA5, A…	1354	457	8961	1.52059	0.0208946	0.000527761	0.0103466
GOTERM_BP_FAT	GO:0031589~cell-substrate adhesion	27	1.53148	6.38646e-06	DLC1, LIMS1, PPARD, TNFRSF12A, COL3A1, ITGA11, BCAM, ITGB1, ARHGAP6, CTGF, ITGAV, ILK, RHOA, LAMB1, THBS3, FN1, PTPRK, COL13A1, ACTN1, NID1, NID2, FREM1, ITGA8, LAMC1, TRIP6, EDA, ADAM15	1354	71	8961	2.51677	0.023777	0.000586761	0.0117911
GOTERM_BP_FAT	GO:0008203~cholesterol metabolic process	25	1.41804	6.54555e-06	PPARD, HDLBP, MVD, LDLR, HMGCR, CYP51A1, LEPR, HMGCS1, SCARF1, FDFT1, CYP39A1, INSIG2, APOE, DHCR7, INSIG1, PCSK9, SCARB1, DHCR24, PCTP, LDLRAP1, SREBF2, SQLE, MVK, IDI1, VLDLR	1354	63	8961	2.62626	0.024362	0.000587058	0.0120848
GOTERM_BP_FAT	GO:0008285~negative regulation of cell proliferation	62	3.51673	8.40036e-06	DLC1, PPARD, AIF1, IGFBP6, TGFB3, GJA1, FGF10, TENC1, TGFB2, BDNF, GPC3, PTGES, APOE, HMOX1, ILK, CDK10, ASPH, DHCR24, PRKCA, PTPRK, RARG, CDK6, PTPRU, CD164, NCK2, CTH, MSX1, ADM, TGIF1, ADAMTS1, TGFB1I1, EMP3, PMP22, SMARCA2, PTH1R, TIMP2, NPM1, AXIN2, THBS1, GPNMB, QSOX1, SCG2, COL18A1, BMP4, B4GALT1, BMP2, AIMP1, TGFBR2, S100A11, CD276, GAS1, NFKBIL1, RERG, NOTCH2, LEPRE1, NUPR1, ETS1, IRF6, …	1354	235	8961	1.74607	0.031157	0.000735838	0.015509
GOTERM_BP_FAT	GO:0051272~positive regulation of cell motion	29	1.64492	1.02479e-05	IL6ST, CSF1, EDN1, TAC1, CXCL12, TGFB2, IGF1R, ILK, SCARB1, LAMB1, THBS1, ARHGAP8, EGFR, COL18A1, ICAM1, PLD1, ACTN4, IGF1, IGF2, FURIN, IRS1, HIF1A, ETS1, F3, VEGFA, PDGFRA, PDGFRB, AMOT, TRIP6	1354	81	8961	2.36947	0.0378784	0.000877215	0.0189198
GOTERM_BP_FAT	GO:0048729~tissue morphogenesis	39	2.21214	1.20397e-05	DLC1, FGF7, TNNC1, MYL3, HOXA11, FST, PTK7, GREM1, TPM1, TGFB2, GPC3, WNT3, LY6E, ALDH1A3, ILK, CASP8, COL11A1, TWIST1, DVL2, BMP4, BMP2, TBX3, TBX4, LEF1, SNAI1, SLIT2, FZD6, NOTCH2, FREM2, SIX1, COL1A2, TGIF1, TGFBR3, APAF1, TGFB1I1, TBX18, EXT2, KLF4, ACVR1	1354	126	8961	2.04848	0.0443521	0.00100762	0.0222274
GOTERM_BP_FAT	GO:0060021~palate development	15	0.850822	1.48997e-05	TSHZ1, TIPARP, TGFBR2, PRRX1, TGFB3, LEF1, COL2A1, GAS1, MEOX2, CSRNP1, PDGFRA, TGFBR3, ASPH, ALX4, COL11A2	1354	28	8961	3.54545	0.0545957	0.00121975	0.0275068
GOTERM_BP_FAT	GO:0030335~positive regulation of cell migration	27	1.53148	1.51341e-05	IL6ST, CSF1, EDN1, TAC1, CXCL12, TGFB2, IGF1R, ILK, SCARB1, THBS1, ARHGAP8, LAMB1, EGFR, COL18A1, ICAM1, PLD1, IGF1, IGF2, FURIN, IRS1, HIF1A, F3, VEGFA, PDGFRA, PDGFRB, AMOT, TRIP6	1354	74	8961	2.41474	0.05543	0.00121257	0.0279394
GOTERM_BP_FAT	GO:0006955~immune response	57	3.23313	1.51521e-05	MICA, IL27RA, IFI44L, NFKB2, CXCL12, B2M, IL4R, SEMA3C, FAS, APLN, GNL1, TRPM4, ICAM1, RELA, STXBP2, COLEC12, GEM, HLA-E, CD164, CD83, VEGFA, CTSC, MADCAM1, EDA, GBP2, LCP1, GBP1, GPR183, GALNT2, IL1R1, SBNO2, CCL2, TFE3, MAP4K2, NLRX1, FCGRT, C1S, CD74, ADA, IGF1R, TNFRSF1A, TMED7, PROCR, XBP1, PTX3, THBS1, IL18R1, CEBPB, SMAD6, CD276, FOXP1, TRAF3IP2, CXCL14, ETS1, ANXA11, C1RL, TGFBR3	1354	214	8961	1.76278	0.0554944	0.00118874	0.0279727
GOTERM_BP_FAT	GO:0007507~heart development	47	2.66591	1.53608e-05	DLC1, NRP1, MYL3, TNNC1, COL3A1, EDN1, GJA1, COL2A1, SOX6, ITGB1, TPM1, ZIC3, TGFB2, EDNRA, ECE1, LY6E, OSR1, HAND2, CASP8, SEMA3C, NFATC4, COL11A1, PCSK5, NFATC1, DVL2, BMP4, BMP2, TBX3, TBX2, TGFBR2, FBN1, HSPG2, TEAD1, ITGA4, MECOM, COL5A1, FOXP1, MSX1, ID2, ADM, ID1, TGFBR3, ADAMTS1, ID3, ADAM19, POFUT1, ACVR1	1354	165	8961	1.88518	0.0562366	0.00118052	0.0283578
GOTERM_BP_FAT	GO:0048568~embryonic organ development	33	1.87181	1.53628e-05	TSHZ1, EDN1, TGFB3, PRRX1, FGF10, COL2A1, PRRX2, ADA, ARNT, ATOH1, OSR2, ALDH1A3, ALX4, COL11A1, PCSK5, CDH23, TBX15, RARG, CEBPB, TGFBR2, HSPG2, SIX2, SIX4, GAS1, DDIT3, FZD6, DLX2, HIF1A, GFPT1, ITGA8, VEGFA, SIX1, ROR2	1354	100	8961	2.184	0.0562438	0.00115708	0.0283616
GOTERM_BP_FAT	GO:0051094~positive regulation of developmental process	51	2.8928	1.68585e-05	PPARD, PDLIM7, IL6ST, STAT5A, FST, TGFB3, TGFB2, ATOH1, BDNF, IL4R, ILK, RHOA, FNDC3B, PRKCA, ARHGEF1, ADAMTS20, SOCS3, RELA, SLIT2, CD83, INHBA, NDEL1, HIF1A, SERPINF1, F3, TGIF1, TGFB1I1, ACVR1, NGF, TNFRSF12A, HOXA11, CSF1, CD74, ADA, ARNT, TNFRSF1A, AP3D1, THBS1, RUNX2, BMP4, B4GALT1, LPL, BMP2, NTF3, TGFBR2, CD276, IGF2, ID2, ETS1, AMOT, ZFHX3	1354	185	8961	1.82447	0.0615477	0.00124478	0.0311224
GOTERM_BP_FAT	GO:0006952~defense response	55	3.11968	1.75048e-05	MICA, IL27RA, AIF1, PRDX5, ANKRD1, S1PR3, NOD1, HMOX1, NFKBIZ, PLD1, RELA, COLEC12, CLIC1, MECOM, CD83, INHBA, HIF1A, F3, NFE2L1, ACVR1, NGF, TPST1, IL1R1, CCL2, NLRX1, TAC1, AFAP1L2, C1S, ITGB1, CD74, TNFRSF1A, TMED7, NFATC4, PTX3, THBS1, SCG2, FN1, TCIRG1, B4GALT1, IL18R1, BMP2, LIPA, CEBPB, AIMP1, ANXA1, IGF2, STAT3, TFRC, NUPR1, PENK, C1RL, LTA4H, APAF1, PLA2G4B, IGFBP4	1354	205	8961	1.77561	0.0638303	0.00126763	0.0323153
GOTERM_BP_FAT	GO:0008544~epidermis development	27	1.53148	1.98838e-05	PPARD, FGF7, NTF3, RELA, FST, COL3A1, AARS, CRABP2, ANXA1, LEF1, FGF10, COL5A2, SNAI1, COL5A1, TGFB2, DCT, PLOD1, CTGF, IRF6, COL1A2, DSP, MADCAM1, EDA, ADAMTS2, KLF4, EMP1, DHCR24	1354	75	8961	2.38254	0.072185	0.00141264	0.0367065
GOTERM_BP_FAT	GO:0002062~chondrocyte differentiation	11	0.623936	1.99439e-05	PRKCA, MEF2D, GFPT1, PTH1R, CYTL1, HSPG2, COL2A1, COL11A2, EIF2AK3, COL11A1, RUNX2	1354	16	8961	4.54999	0.072395	0.00139069	0.0368174
GOTERM_BP_FAT	GO:0007398~ectoderm development	29	1.64492	2.22566e-05	PPARD, FGF7, CRABP2, COL3A1, FST, FGF10, TGFB2, DCT, PLOD1, CTGF, DHCR24, ZBTB7B, STX2, NTF3, RELA, AARS, ANXA1, LEF1, SNAI1, COL5A2, COL5A1, IRF6, COL1A2, DSP, MADCAM1, EDA, ADAMTS2, EMP1, KLF4	1354	84	8961	2.28484	0.0804433	0.00152363	0.0410858
GOTERM_BP_FAT	GO:0032101~regulation of response to external stimulus	27	1.53148	2.59444e-05	SBNO2, IL6ST, STAT5A, EDN1, FGF10, TAC1, GREM1, CXCL12, ADA, EDNRA, TNFRSF1A, APOE, VKORC1, THBS1, SCG2, PRKCA, TGFBR2, CD276, IGF2, SLIT2, ANXA2, NDEL1, SERPINF1, F3, VEGFA, CARTPT, PLAU	1354	76	8961	2.35119	0.0931334	0.00174419	0.0478922
GOTERM_BP_FAT	GO:0045597~positive regulation of cell differentiation	44	2.49575	2.769e-05	PPARD, PDLIM7, IL6ST, TNFRSF12A, STAT5A, HOXA11, CSF1, TGFB3, CD74, ADA, TGFB2, ARNT, BDNF, ATOH1, IL4R, ILK, RHOA, AP3D1, RUNX2, FNDC3B, BMP4, LPL, BMP2, ARHGEF1, NTF3, ADAMTS20, SOCS3, RELA, TGFBR2, CD276, IGF2, SLIT2, INHBA, CD83, NDEL1, HIF1A, SERPINF1, ID2, ETS1, TGIF1, TGFB1I1, ZFHX3, ACVR1, NGF	1354	154	8961	1.89091	0.0990788	0.00182881	0.0511137
GOTERM_BP_FAT	GO:0001666~response to hypoxia	31	1.75837	2.97728e-05	CCL2, EDN1, TGFB3, TRH, MMP2, ADA, TGFB2, ARNT, EDNRA, LONP1, ECE1, PLOD1, PLOD2, HMOX1, CAMK2D, THBS1, ACTN4, SOCS3, MMP14, ITPR1, ITPR2, DDIT4, HYOU1, HSP90B1, HIF1A, TFRC, ADM, VEGFA, HIF3A, PLAU, VLDLR	1354	94	8961	2.18259	0.106122	0.00193237	0.0549574
GOTERM_BP_FAT	GO:0001655~urogenital system development	28	1.5882	3.10399e-05	WFS1, HOXA11, TIPARP, GREM1, BDNF, SPRY1, GPC3, OSR1, ALDH1A3, REN, ILK, PCSK9, PCSK5, BMP4, BMP2, FBN1, LEF1, SIX2, NID1, WWTR1, SLIT2, SDC1, SFRP1, ITGA8, SIX1, PDGFRB, ADAMTS1, ACVR1	1354	81	8961	2.28776	0.110379	0.00198041	0.0572956
GOTERM_BP_FAT	GO:0048736~appendage development	27	1.53148	3.36271e-05	WNT5A, HOXA11, CRABP2, PRRX1, FGF10, COL2A1, PRRX2, GREM1, ECE1, HOXA9, FBN2, ASPH, ALX4, PCSK5, PITX1, TWIST1, RARG, TBX3, TBX4, LEF1, GAS1, MBNL1, MECOM, NOTCH2, MSX1, MEOX2, KIAA1715	1354	77	8961	2.32066	0.11901	0.00210959	0.0620699
GOTERM_BP_FAT	GO:0060173~limb development	27	1.53148	3.36271e-05	WNT5A, HOXA11, CRABP2, PRRX1, FGF10, COL2A1, PRRX2, GREM1, ECE1, HOXA9, FBN2, ASPH, ALX4, PCSK5, PITX1, TWIST1, RARG, TBX3, TBX4, LEF1, GAS1, MBNL1, MECOM, NOTCH2, MSX1, MEOX2, KIAA1715	1354	77	8961	2.32066	0.11901	0.00210959	0.0620699
GOTERM_BP_FAT	GO:0035239~tube morphogenesis	31	1.75837	3.73341e-05	DLC1, NRP1, HOXA11, EDN1, PTK7, FGF10, GREM1, CXCL12, ZIC3, SEMA5A, EDNRA, GPC3, HAND2, ILK, CASP8, TWIST1, CYR61, B4GALT1, DVL2, BMP4, BMP2, TBX3, TGFBR2, IGF1, MMP14, FZD6, VEGFA, SIX1, TGIF1, APAF1, ACVR1	1354	95	8961	2.15961	0.13123	0.00230353	0.06891
GOTERM_BP_FAT	GO:0010033~response to organic substance	109	6.18264	3.80289e-05	MMS19, ADCY3, ADCY4, CGA, IL6ST, STAT5A, PTGS1, ADCY6, TGFB3, FOXO1, RPE65, TGFB2, B2M, EIF4EBP1, GSTM3, APOE, CREB3L1, LOX, FAS, DNAJC3, SUPT5H, EGFR, PLD1, SOCS3, RELA, AARS, COLEC12, PTPRU, IRS1, DDIT3, KRT19, MSX1, PIAS3, PDGFRA, NFE2L2, EIF2AK3, NGF, IL1R1, CYP1B1, CCL2, HMGCS1, TRH, SERPINH1, TIMP3, MANF, SCARB1, ERO1L, SDF4, BMP4, HERPUD1, TGFBR2, CPS1, ABCB4, SREBF2, RERG, EPS8, TGFBR3, D…	1354	499	8961	1.44565	0.133502	0.00230855	0.0701921
GOTERM_BP_FAT	GO:0008202~steroid metabolic process	36	2.04197	4.7168e-05	CYP24A1, TSPO, PPARD, HDLBP, CYB5R2, CYP1B1, LDLR, MVD, HMGCR, CYP51A1, HSD17B14, LEPR, HMGCS1, NR3C1, C14ORF1, SCARF1, FDFT1, ACBD3, CYP39A1, INSIG2, APOE, SULT1A1, DHCR7, INSIG1, PCSK9, SCARB1, DHCR24, LIPA, PCTP, LDLRAP1, SREBF2, ADM, SQLE, MVK, IDI1, VLDLR	1354	119	8961	2.00213	0.162834	0.00281719	0.0870537
GOTERM_BP_FAT	GO:0051043~regulation of membrane protein ectodomain proteolysis	8	0.453772	4.7953e-05	PTPN3, PACSIN3, APOE, NRD1, SH3D19, FURIN, TIMP3, TIMP1	1354	9	8961	5.88282	0.165307	0.00281932	0.088502
GOTERM_BP_FAT	GO:0007389~pattern specification process	49	2.77935	4.89169e-05	NRP1, FST, EDN1, FGF10, CXCL12, ZIC3, EDNRA, BARX1, WNT3, SOSTDC1, HOXC5, ASPH, ALX4, CYR61, EFNB1, EMX2, CYP26A1, LEF1, VEGFA, SIX1, ROR2, TGIF1, TBX18, ACVR1, TSHZ1, HOXA11, GREM1, SEMA5A, DISP1, LHX2, HOXA9, AXIN2, PCSK5, BMP4, MDFI, DVL2, TBX3, SMAD6, TGFBR2, GAS1, DLX2, NOTCH2, DLX1, MEOX2, SFRP1, SFRP2, MEOX1, POFUT1, BMP5	1354	182	8961	1.78181	0.168333	0.00283173	0.0902802
GOTERM_BP_FAT	GO:0070482~response to oxygen levels	32	1.81509	5.15762e-05	CCL2, EDN1, TGFB3, TRH, MMP2, ADA, TGFB2, ARNT, EDNRA, LONP1, ECE1, PLOD1, PLOD2, HMOX1, CAMK2D, THBS1, ACTN4, SOCS3, MMP14, ITPR1, ITPR2, DDIT4, HYOU1, HSP90B1, HIF1A, TFRC, ADM, VEGFA, PDGFRA, HIF3A, PLAU, VLDLR	1354	101	8961	2.09685	0.176625	0.00294027	0.0951858
GOTERM_BP_FAT	GO:0035107~appendage morphogenesis	26	1.47476	6.04372e-05	WNT5A, HOXA11, CRABP2, PRRX1, FGF10, COL2A1, PRRX2, GREM1, ECE1, HOXA9, FBN2, ASPH, ALX4, PCSK5, PITX1, TWIST1, RARG, TBX3, TBX4, LEF1, GAS1, MBNL1, MECOM, NOTCH2, MSX1, KIAA1715	1354	75	8961	2.2943	0.203664	0.00339325	0.111531
GOTERM_BP_FAT	GO:0035108~limb morphogenesis	26	1.47476	6.04372e-05	WNT5A, HOXA11, CRABP2, PRRX1, FGF10, COL2A1, PRRX2, GREM1, ECE1, HOXA9, FBN2, ASPH, ALX4, PCSK5, PITX1, TWIST1, RARG, TBX3, TBX4, LEF1, GAS1, MBNL1, MECOM, NOTCH2, MSX1, KIAA1715	1354	75	8961	2.2943	0.203664	0.00339325	0.111531
GOTERM_BP_FAT	GO:0001822~kidney development	26	1.47476	6.04372e-05	WFS1, HOXA11, TIPARP, GREM1, SPRY1, BDNF, GPC3, OSR1, REN, ALDH1A3, ILK, PCSK9, PCSK5, BMP4, BMP2, FBN1, SIX2, LEF1, NID1, WWTR1, SLIT2, SDC1, ITGA8, SIX1, PDGFRB, ADAMTS1	1354	75	8961	2.2943	0.203664	0.00339325	0.111531
GOTERM_BP_FAT	GO:0006414~translational elongation	30	1.70164	6.47888e-05	RPL14, RPL27A, RPS3, RPL30, RPS29, RPL7, RPS3A, RPL31, RPL34, RPL9, EEF2K, RPL3, RPL10, RPL11, RPL12, RPL10A, RPS20, RPS24, EEF1A1, RPL35A, RPL26, RPL27, EEF2, RPL24, RPS8, RPL23, RPS14, RPS12, RPS4Y1, RPS10	1354	93	8961	2.13489	0.216616	0.00358374	0.119556
GOTERM_BP_FAT	GO:0051271~negative regulation of cell motion	18	1.02099	8.37725e-05	DLC1, PTPRK, EGFL7, ACTN4, ACTN1, PTPRU, GREM1, TPM1, ADA, VCL, CLIC4, APOE, HMOX1, ILK, RRAS, TGFBR3, THBS1, IGFBP5	1354	43	8961	2.7704	0.270698	0.00456445	0.154562
GOTERM_BP_FAT	GO:0007160~cell-matrix adhesion	23	1.30459	9.83619e-05	DLC1, PTPRK, LIMS1, COL13A1, COL3A1, ITGA11, ACTN1, BCAM, NID1, NID2, ITGB1, ARHGAP6, CTGF, FREM1, ITGAV, ITGA8, ILK, RHOA, TRIP6, EDA, THBS3, ADAM15, FN1	1354	64	8961	2.3784	0.309712	0.00528095	0.181457
GOTERM_BP_FAT	GO:0048562~embryonic organ morphogenesis	26	1.47476	9.83639e-05	TSHZ1, EDN1, PRRX1, TGFB3, FGF10, COL2A1, PRRX2, ATOH1, OSR2, ALDH1A3, ALX4, COL11A1, CDH23, RARG, TBX15, TGFBR2, HSPG2, SIX2, GAS1, SIX4, FZD6, DLX2, ITGA8, GFPT1, SIX1, ROR2	1354	77	8961	2.23471	0.309717	0.00520687	0.18146
GOTERM_BP_FAT	GO:0005996~monosaccharide metabolic process	46	2.60919	0.000102341	PPARD, LDHA, IL6ST, ADPGK, CREM, HEXB, UGDH, SLC35A2, HIBADH, GALK2, GALK1, ST3GAL2, PPP1R3B, MAN2B2, AKR1A1, ENO3, B4GALT1, GPD2, PDK1, UAP1, AIMP1, GMDS, PFKL, GALT, DPAGT1, IGF2, PCK2, CPS1, PMM2, PPP1CB, FUCA1, PPARGC1A, SPDYA, MAN2A1, PGM3, ATF4, PGM5, ATF3, H6PD, PYGL, GFPT1, PGM1, POFUT2, POFUT1, UGP2, XYLB, SERP1	1354	172	8961	1.76998	0.319986	0.00534181	0.188791
GOTERM_BP_FAT	GO:0019318~hexose metabolic process	41	2.32558	0.000114611	PPARD, LDHA, IL6ST, ADPGK, CREM, UGDH, SLC35A2, HIBADH, GALK2, GALK1, MAN2B2, PPP1R3B, AKR1A1, ENO3, B4GALT1, GPD2, PDK1, AIMP1, GMDS, PFKL, GALT, IGF2, PCK2, CPS1, PMM2, FUCA1, PPARGC1A, PPP1CB, SPDYA, PGM3, MAN2A1, ATF4, PGM5, ATF3, H6PD, PYGL, GFPT1, PGM1, POFUT2, POFUT1, UGP2, SERP1	1354	148	8961	1.83341	0.350712	0.00589869	0.211403
GOTERM_BP_FAT	GO:0050678~regulation of epithelial cell proliferation	18	1.02099	0.000117521	B4GALT1, EGFR, PPARD, FGF7, IGF1, FGF10, CDK6, GAS1, FOXP1, TGFB2, EDNRA, CCND2, GRN, VEGFA, TGFBR3, LAMC1, LAMB1, TBX18	1354	44	8961	2.70743	0.357794	0.00596653	0.216765
GOTERM_BP_FAT	GO:0034329~cell junction assembly	15	0.850822	0.000144697	DLC1, PTPRK, TLN1, TLN2, ACTN1, GJA1, CTNNA1, VCL, ARHGAP6, TNS1, ITGA5, AMOT, LAMC1, TRIP6, FN1	1354	33	8961	3.00826	0.420307	0.00724372	0.266826
GOTERM_BP_FAT	GO:0007167~enzyme linked receptor protein signaling pathway	62	3.51673	0.000163258	NRP1, FGF7, LTBP2, IL6ST, LTBP3, GDF7, STAT5A, FST, TGFB3, FOXO1, FGF10, FSTL1, RPE65, DDR2, TGFB2, EIF4EBP1, CTGF, SHC1, PDGFC, EGFR, PTPRK, PTPRG, PTPRU, IRS1, FLNA, NCK2, MSX1, VEGFA, COL1A2, ROR1, PDGFRA, ROR2, PDGFRB, TGFB1I1, EIF2AK3, NGF, ACVR1, FGFR1, CCL2, COL3A1, TIPARP, EPHB3, EPHB4, ADCYAP1, IGF1R, BMP4, BMP2, SMAD6, TGFBR2, AXL, IGF2, HGF, STAT3, EPS8, ID1, CSRNP1, ARF4, JAK1, TGFBR3…	1354	258	8961	1.59041	0.45947	0.00806214	0.301005
GOTERM_BP_FAT	GO:0050679~positive regulation of epithelial cell proliferation	13	0.737379	0.000164013	EGFR, B4GALT1, FGF7, CCND2, GRN, VEGFA, FGF10, IGF1, LAMC1, GAS1, LAMB1, TBX18, FOXP1	1354	26	8961	3.30908	0.461006	0.0079945	0.302395
GOTERM_BP_FAT	GO:0042981~regulation of apoptosis	121	6.8633	0.000167795	DLC1, WFS1, STAT5A, TGFB3, FOXO1, TGFB2, BDNF, PTGIS, APOE, ILK, TPT1, RPL11, DAP, FAS, NQO1, NET1, EGFR, RARG, ACTN4, ADAMTS20, SOCS3, RELA, AARS, PIM1, ACTN1, PIM3, DDIT3, STK3, MSX1, KRT18, F3, TXNDC5, VEGFA, TNFAIP8, TNFAIP3, EIF2AK3, PRODH, NGF, CCL2, CALR, TIMP3, ADA, CD74, PLAGL1, MTCH1, NPM1, TRAF5, B4GALT1, COL18A1, OBSCN, HERPUD1, TM2D1, NTF3, SMAD6, LGALS1, HGF, GAS1, FURIN, NFKBIL1, N…	1354	585	8961	1.36889	0.468634	0.0080737	0.309358
GOTERM_BP_FAT	GO:0010941~regulation of cell death	122	6.92002	0.000181289	DLC1, WFS1, STAT5A, TGFB3, FOXO1, TGFB2, BDNF, PTGIS, APOE, ILK, TPT1, RPL11, DAP, FAS, NQO1, NET1, EGFR, RARG, ACTN4, ADAMTS20, SOCS3, RELA, AARS, PIM1, ACTN1, PIM3, DDIT3, STK3, MSX1, KRT18, F3, TXNDC5, VEGFA, TNFAIP8, TNFAIP3, EIF2AK3, PRODH, NGF, CCL2, CALR, TIMP3, ADA, CD74, PLAGL1, MTCH1, NPM1, TRAF5, B4GALT1, BMP4, COL18A1, OBSCN, HERPUD1, TM2D1, NTF3, SMAD6, LGALS1, HGF, GAS1, FURIN, NFKB…	1354	592	8961	1.36388	0.494981	0.0086103	0.334197
GOTERM_BP_FAT	GO:0006875~cellular metal ion homeostasis	28	1.5882	0.000191344	CCL2, WFS1, IL6ST, EDN1, HEXB, PTH1R, TAC1, LPAR1, CALR, CXCL12, EDNRA, ANXA7, S1PR3, APOE, TPT1, CAMK2D, PRKCA, HERPUD1, MTL5, ATP1A2, ITPR3, ITPR1, HSP90B1, ADM, CACNA1G, STC1, CACNA1C, ATP7B	1354	89	8961	2.08212	0.513759	0.00897265	0.352701
GOTERM_BP_FAT	GO:0048732~gland development	26	1.47476	0.000195218	B4GALT1, BMP4, EGFR, CGA, TBX3, TBX2, STAT5A, TGFB3, LEF1, IGF1, FGF10, NR3C1, MDK, IRS1, TGFB2, IGF1R, LY6E, SFRP1, IRF6, ALDH1A3, SIX1, HOXA9, EDA, APLN, PITX1, ATP7B	1354	80	8961	2.1509	0.520808	0.00904103	0.359831
GOTERM_BP_FAT	GO:0055065~metal ion homeostasis	29	1.64492	0.000207078	CCL2, WFS1, IL6ST, HEXB, EDN1, PTH1R, SLC7A8, TAC1, LPAR1, CALR, CXCL12, EDNRA, ANXA7, S1PR3, APOE, TPT1, CAMK2D, PRKCA, HERPUD1, MTL5, ATP1A2, ITPR3, ITPR1, HSP90B1, ADM, CACNA1G, STC1, CACNA1C, ATP7B	1354	94	8961	2.04178	0.541755	0.00947135	0.381653
GOTERM_BP_FAT	GO:0009100~glycoprotein metabolic process	42	2.3823	0.000213593	GALNT2, OSTC, LDLR, ALG2, MAN1B1, CYTL1, COL2A1, DCN, DSE, ST6GALNAC6, ST6GALNAC3, ST3GAL3, ST3GAL2, GALNT10, STT3A, ST3GAL4, DAD1, RPN1, B3GNT2, COL11A1, GCNT1, DHCR24, B4GALT1, LIPA, FBXO2, DPAGT1, IGF1, MOGS, PMM2, MANBA, COG3, MGAT1, MAN2A1, MAGT1, ADAMTS9, BGN, HIF1A, SULF2, SULF1, POFUT1, EXT2, SERP1	1354	157	8961	1.77047	0.55287	0.00965079	0.393638
GOTERM_BP_FAT	GO:0051605~protein maturation by peptide bond cleavage	18	1.02099	0.000222089	CORIN, C1S, MMP14, FURIN, ECE1, BACE2, F3, REN, SPCS3, C1RL, PCSK9, PCSK7, ADAMTS3, PCSK5, ADAMTS2, PRSS12, NGF, DHCR24	1354	46	8961	2.58972	0.566959	0.0099139	0.409264
GOTERM_BP_FAT	GO:0034330~cell junction organization	18	1.02099	0.000222089	DLC1, PTPRK, TLN1, TLN2, PRKCI, TGFB3, ACTN1, GJA1, CTNNA1, TGFB2, VCL, ARHGAP6, TNS1, ITGA5, AMOT, LAMC1, TRIP6, FN1	1354	46	8961	2.58972	0.566959	0.0099139	0.409264
GOTERM_BP_FAT	GO:0043067~regulation of programmed cell death	121	6.8633	0.00022403	DLC1, WFS1, STAT5A, TGFB3, FOXO1, TGFB2, BDNF, PTGIS, APOE, ILK, TPT1, RPL11, DAP, FAS, NQO1, NET1, EGFR, RARG, ACTN4, ADAMTS20, SOCS3, RELA, AARS, PIM1, ACTN1, PIM3, DDIT3, STK3, MSX1, KRT18, F3, TXNDC5, VEGFA, TNFAIP8, TNFAIP3, EIF2AK3, PRODH, NGF, CCL2, CALR, TIMP3, ADA, CD74, PLAGL1, MTCH1, NPM1, TRAF5, B4GALT1, COL18A1, OBSCN, HERPUD1, TM2D1, NTF3, SMAD6, LGALS1, HGF, GAS1, FURIN, NFKBIL1, N…	1354	589	8961	1.35959	0.570116	0.00988306	0.412834
GOTERM_BP_FAT	GO:0016055~Wnt receptor signaling pathway	33	1.87181	0.000255507	WNT5A, NKD1, NKD2, MITF, CPZ, WNT3, RSPO1, SOSTDC1, RSPO3, RSPO2, AXIN2, WNT8B, DVL2, RARG, RYK, FZD1, LEF1, TLE2, PTPRU, FRZB, FZD4, WNT2B, FZD6, DKK2, FZD10, CSNK1D, SFRP1, SFRP2, ROR2, WNT11, WIF1, TGFB1I1, TBL1X	1354	114	8961	1.91579	0.618205	0.0111337	0.470709
GOTERM_BP_FAT	GO:0043066~negative regulation of apoptosis	62	3.51673	0.000255539	IER3, WFS1, STAT5A, MITF, TGFB3, PRDX5, FOXO1, BDNF, APOE, CLCF1, HMOX1, ILK, RHOA, TPT1, FAS, DHCR24, EGFR, SGK3, ADAMTS20, SOCS3, RELA, AARS, PIM1, PRKCI, PIM3, MSX1, KRT18, TNFRSF10D, TXNDC5, F3, TNFAIP8, VEGFA, TNFAIP3, GSTP1, ACVR1, NGF, CCL2, COL2A1, ASNS, CD74, ADA, IGF1R, NPM1, DAD1, HSPA5, THBS1, SCG2, CEBPB, TBX3, SMAD6, ANXA1, IGF1, IGF2, HGF, ANXA5, FURIN, ANXA4, NOTCH2, HSP90B1, DLX1…	1354	262	8961	1.56613	0.618252	0.0110079	0.470768
GOTERM_BP_FAT	GO:0051240~positive regulation of multicellular organismal process	37	2.0987	0.000280739	CCL2, IL27RA, IL6ST, STAT5A, CSF1, FST, EDN1, PTGS1, TGFB3, TAC1, AFAP1L2, TPM1, ADA, TGFB2, ARNT, NOD1, HMOX1, VKORC1, PYCARD, SLC22A5, THBS1, NMU, B4GALT1, BMP4, EGFR, BMP2, CD276, IGF2, CPS1, NFKBIL1, LAMA2, CD83, HIF1A, ADM, F3, CARTPT, ACVR1	1354	134	8961	1.8274	0.652841	0.0119504	0.51708
GOTERM_BP_FAT	GO:0048878~chemical homeostasis	66	3.74362	0.000301657	PRX, SLC9A9, PPARD, FGF7, LDLR, SLC9A5, IL6ST, WFS1, EDN1, HEXB, SLC7A8, LPAR1, CXCL12, EDNRA, S1PR3, SLC2A4, APOE, HMOX1, ILK, TPT1, FTL, PRKCA, PPARGC1A, LDLRAP1, IRS1, HIF1A, ADM, NAB2, NAB1, VEGFA, CARTPT, STC1, PMP22, SLC40A1, EIF5A2, KCNMB4, CCL2, PTH1R, TAC1, CLDN11, CALR, ANXA7, CAMK2D, PCSK9, SLC30A5, SCARB1, MAFG, LPL, HERPUD1, NTF3, IGF1, MTL5, IGF2, ATP1A2, ITPR3, CPS1, ABCB6, STAT3, …	1354	285	8961	1.53263	0.67916	0.012692	0.555505
GOTERM_BP_FAT	GO:0042471~ear morphogenesis	15	0.850822	0.000304904	TSHZ1, EDN1, PRRX1, SIX2, FGF10, COL2A1, GAS1, PRRX2, SIX4, FZD6, ATOH1, ITGA8, SIX1, COL11A1, CDH23	1354	35	8961	2.83636	0.683064	0.0126861	0.561469
GOTERM_BP_FAT	GO:0030336~negative regulation of cell migration	16	0.907544	0.000311425	DLC1, PTPRK, EGFL7, APOE, CLIC4, HMOX1, ILK, TGFBR3, RRAS, PTPRU, GREM1, THBS1, TPM1, ADA, VCL, IGFBP5	1354	39	8961	2.71515	0.690759	0.0128143	0.573445
GOTERM_BP_FAT	GO:0043069~negative regulation of programmed cell death	62	3.51673	0.00031751	IER3, WFS1, STAT5A, MITF, TGFB3, PRDX5, FOXO1, BDNF, APOE, CLCF1, HMOX1, ILK, RHOA, TPT1, FAS, DHCR24, EGFR, SGK3, ADAMTS20, SOCS3, RELA, AARS, PIM1, PRKCI, PIM3, MSX1, KRT18, TNFRSF10D, TXNDC5, F3, TNFAIP8, VEGFA, TNFAIP3, GSTP1, ACVR1, NGF, CCL2, COL2A1, ASNS, CD74, ADA, IGF1R, NPM1, DAD1, HSPA5, THBS1, SCG2, CEBPB, TBX3, SMAD6, ANXA1, IGF1, IGF2, HGF, ANXA5, FURIN, ANXA4, NOTCH2, HSP90B1, DLX1…	1354	264	8961	1.55427	0.69777	0.012922	0.584619
GOTERM_BP_FAT	GO:0060349~bone morphogenesis	9	0.510493	0.000338718	MEF2D, COL13A1, NAB2, HOXA11, NAB1, HSPG2, TGFB3, COL2A1, RUNX2	1354	14	8961	4.25454	0.720989	0.0136321	0.623552
GOTERM_BP_FAT	GO:0048706~embryonic skeletal system development	20	1.13443	0.00034995	TBX15, TGFBR2, PRRX1, TGFB3, HSPG2, SIX2, COL2A1, GAS1, SIX4, PRRX2, DLX2, DLX1, OSR2, GFPT1, SIX1, HOXC5, HOXA9, ALX4, COL11A1, PCSK5	1354	56	8961	2.36363	0.732556	0.0139323	0.644167
GOTERM_BP_FAT	GO:0060548~negative regulation of cell death	62	3.51673	0.000353326	IER3, WFS1, STAT5A, MITF, TGFB3, PRDX5, FOXO1, BDNF, APOE, CLCF1, HMOX1, ILK, RHOA, TPT1, FAS, DHCR24, EGFR, SGK3, ADAMTS20, SOCS3, RELA, AARS, PIM1, PRKCI, PIM3, MSX1, KRT18, TNFRSF10D, TXNDC5, F3, TNFAIP8, VEGFA, TNFAIP3, GSTP1, ACVR1, NGF, CCL2, COL2A1, ASNS, CD74, ADA, IGF1R, NPM1, DAD1, HSPA5, THBS1, SCG2, CEBPB, TBX3, SMAD6, ANXA1, IGF1, IGF2, HGF, ANXA5, FURIN, ANXA4, NOTCH2, HSP90B1, DLX1…	1354	265	8961	1.5484	0.735937	0.0139187	0.650362
GOTERM_BP_FAT	GO:0006874~cellular calcium ion homeostasis	26	1.47476	0.000368613	CCL2, IL6ST, WFS1, EDN1, HEXB, PTH1R, TAC1, LPAR1, CALR, CXCL12, EDNRA, ANXA7, S1PR3, APOE, TPT1, PRKCA, HERPUD1, ATP1A2, ITPR3, ITPR1, HSP90B1, ADM, CACNA1G, STC1, CACNA1C, ATP7B	1354	83	8961	2.07316	0.750723	0.0143665	0.678409
GOTERM_BP_FAT	GO:0002684~positive regulation of immune system process	29	1.64492	0.000368918	MICA, IL27RA, IL6ST, STAT5A, TAC1, C1S, CXCL12, ADA, CD74, B2M, TGFB2, VCAM1, STAT6, CD47, IL4R, AP3D1, SPG21, THBS1, IL13RA1, ICAM1, EFNB1, RELA, TGFBR2, CD276, FOXP1, NCK2, CD83, VEGFA, C1RL	1354	97	8961	1.97863	0.751009	0.0142312	0.678969
GOTERM_BP_FAT	GO:0060429~epithelium development	35	1.98525	0.000375104	DLC1, HOXA11, PTK7, GREM1, BARX1, GSTM3, GPC3, ALDH1A3, ILK, CASP8, TWIST1, B4GALT1, DVL2, BMP4, COL18A1, BMP2, STX2, TBX4, FZD1, ANXA1, MECOM, FZD6, NOTCH2, IRF6, FREM2, VEGFA, SIX1, TGIF1, DSP, MADCAM1, APAF1, ID3, TGFB1I1, TBX18, EMP1	1354	126	8961	1.83838	0.756748	0.0143215	0.690317
GOTERM_BP_FAT	GO:0048771~tissue remodeling	13	0.737379	0.000385379	LIPA, MITF, PTH1R, CSPG4, TGFB3, FGF10, ITGA4, MMP14, CTSK, HIF1A, BGN, VEGFA, SEMA3C	1354	28	8961	3.07272	0.765989	0.0145635	0.709163
GOTERM_BP_FAT	GO:0048704~embryonic skeletal system morphogenesis	16	0.907544	0.000429564	TBX15, TGFBR2, PRRX1, HSPG2, TGFB3, SIX2, COL2A1, GAS1, PRRX2, SIX4, DLX2, OSR2, GFPT1, SIX1, ALX4, COL11A1	1354	40	8961	2.64727	0.801892	0.0160591	0.790166
GOTERM_BP_FAT	GO:0040013~negative regulation of locomotion	16	0.907544	0.000429564	DLC1, PTPRK, EGFL7, APOE, CLIC4, HMOX1, ILK, TGFBR3, RRAS, PTPRU, GREM1, THBS1, TPM1, ADA, VCL, IGFBP5	1354	40	8961	2.64727	0.801892	0.0160591	0.790166
GOTERM_BP_FAT	GO:0043583~ear development	20	1.13443	0.000451763	TSHZ1, EDN1, PRRX1, TGFB3, FGF10, SIX2, COL2A1, GAS1, SIX4, PRRX2, FZD6, DFNB31, ATOH1, BDNF, ECE1, ITGA8, SIX1, PDGFRA, COL11A1, CDH23	1354	57	8961	2.32216	0.817796	0.0167164	0.83084
GOTERM_BP_FAT	GO:0051241~negative regulation of multicellular organismal process	24	1.36132	0.000469962	PRKCA, LGMN, EDN1, TGFBR2, TAC1, IGF2, ATP1A2, ANXA5, FURIN, ANXA4, ADA, ANXA2, CD83, INHBA, TNNT1, ADM, APOE, HMOX1, VEGFA, CARTPT, PCSK9, THBS1, EIF2AK3, PLAU	1354	75	8961	2.11781	0.829877	0.0172151	0.864173
GOTERM_BP_FAT	GO:0030005~cellular di-, tri-valent inorganic cation homeostasis	32	1.81509	0.000490831	CCL2, WFS1, IL6ST, PTH1R, HEXB, EDN1, TAC1, LPAR1, CALR, CXCL12, EDNRA, ANXA7, S1PR3, APOE, TPT1, SLC30A5, FTL, PRKCA, HERPUD1, ATP1A2, ITPR3, ABCB6, ITPR1, HSP90B1, TFRC, ADM, CACNA1G, STC1, CACNA1C, SLC40A1, SCARA5, ATP7B	1354	113	8961	1.87417	0.842748	0.0177999	0.902383
GOTERM_BP_FAT	GO:0016044~membrane organization	67	3.80034	0.000527444	COPA, SEC31A, PDLIM7, LDLR, WASF2, COPB2, DAB2, PACSIN3, PACSIN2, APOE, COPB1, NECAP2, SEC24D, CLINT1, DHCR24, FTL, EGFR, SEC23A, RAMP2, STX2, ICAM5, PRKCI, COLEC12, LPCAT2, LDLRAP1, NDEL1, LRP10, IGF2R, TXNDC5, USO1, RIN1, SERP1, ARFGAP1, ABCA7, GULP1, SNX2, SNX3, SCARF1, ITGAV, MTCH1, SCARB1, SNAP23, PLA2R1, TRIP10, PTX3, THBS1, EMD, EHD2, EHD4, MRC2, TGFBR2, LMNA, COL5A1, LRP1, ARF1, PLSCR4, T…	1354	296	8961	1.49803	0.863022	0.0189332	0.969384
GOTERM_BP_FAT	GO:0001656~metanephros development	13	0.737379	0.000567951	BMP4, BMP2, HOXA11, SIX2, GREM1, SLIT2, BDNF, SPRY1, GPC3, OSR1, ITGA8, ILK, SIX1	1354	29	8961	2.96677	0.882421	0.0201807	1.04346
GOTERM_BP_FAT	GO:0032103~positive regulation of response to external stimulus	14	0.794101	0.000593907	PRKCA, IL6ST, STAT5A, TAC1, FGF10, CXCL12, SLIT2, EDNRA, TNFRSF1A, NDEL1, F3, VEGFA, THBS1, SCG2	1354	33	8961	2.80771	0.893382	0.0208965	1.0909
GOTERM_BP_FAT	GO:0006720~isoprenoid metabolic process	14	0.794101	0.000593907	SCPEP1, PPARD, LRAT, MVD, HMGCR, ALDH1A3, CRABP2, HMGCS1, CYP26A1, DPAGT1, MVK, RPE65, IDI1, FDFT1	1354	33	8961	2.80771	0.893382	0.0208965	1.0909
GOTERM_BP_FAT	GO:0060485~mesenchyme development	15	0.850822	0.000597298	BMP2, EFNB1, EDN1, LEF1, CYP26A1, HGF, TGFB2, EDNRA, HIF1A, HAND2, SEMA3F, TGFBR3, SEMA3C, ACVR1, NFATC1	1354	37	8961	2.68304	0.894737	0.0208203	1.0971
GOTERM_BP_FAT	GO:0048762~mesenchymal cell differentiation	15	0.850822	0.000597298	BMP2, EFNB1, EDN1, LEF1, CYP26A1, HGF, TGFB2, EDNRA, HIF1A, HAND2, SEMA3F, TGFBR3, SEMA3C, ACVR1, NFATC1	1354	37	8961	2.68304	0.894737	0.0208203	1.0971
GOTERM_BP_FAT	GO:0014031~mesenchymal cell development	15	0.850822	0.000597298	BMP2, EFNB1, EDN1, LEF1, CYP26A1, HGF, TGFB2, EDNRA, HIF1A, HAND2, SEMA3F, TGFBR3, SEMA3C, ACVR1, NFATC1	1354	37	8961	2.68304	0.894737	0.0208203	1.0971
GOTERM_BP_FAT	GO:0001569~patterning of blood vessels	9	0.510493	0.000630034	SEMA5A, EDNRA, NRP1, VEGFA, EDN1, TGFBR2, CXCL12, CYR61, ACVR1	1354	15	8961	3.9709	0.906959	0.0217481	1.1569
GOTERM_BP_FAT	GO:0044236~multicellular organismal metabolic process	9	0.510493	0.000630034	TRAM2, HIF1A, COL3A1, TIPARP, ADAMTS3, SERPINH1, ADAMTS2, MMP2, COL5A1	1354	15	8961	3.9709	0.906959	0.0217481	1.1569
GOTERM_BP_FAT	GO:0055080~cation homeostasis	39	2.21214	0.00068005	SLC9A9, CCL2, SLC9A5, WFS1, IL6ST, PTH1R, HEXB, EDN1, SLC7A8, TAC1, LPAR1, CALR, CXCL12, EDNRA, ANXA7, S1PR3, APOE, HMOX1, CAMK2D, TPT1, SLC30A5, FTL, MAFG, PRKCA, HERPUD1, MTL5, ATP1A2, ITPR3, ABCB6, ITPR1, HSP90B1, ADM, TFRC, CACNA1G, STC1, CACNA1C, SLC40A1, SCARA5, ATP7B	1354	150	8961	1.72072	0.92295	0.0232422	1.2482
GOTERM_BP_FAT	GO:0032963~collagen metabolic process	8	0.453772	0.000693273	TRAM2, HIF1A, COL3A1, ADAMTS3, SERPINH1, ADAMTS2, MMP2, COL5A1	1354	12	8961	4.41211	0.926697	0.023476	1.27232
GOTERM_BP_FAT	GO:0009225~nucleotide-sugar metabolic process	8	0.453772	0.000693273	PGM3, UAP1, GMDS, UGDH, GALT, DPAGT1, PMM2, UGP2	1354	12	8961	4.41211	0.926697	0.023476	1.27232
GOTERM_BP_FAT	GO:0006937~regulation of muscle contraction	17	0.964265	0.000739086	PRKCA, MYL3, TNNC1, PTGS1, EDN1, ATP1A2, SDC4, TPM1, TNNI1, ADA, MYL9, TPM3, ANXA6, TNNT1, CACNA1G, CNN1, NMU	1354	46	8961	2.44584	0.938327	0.0247859	1.35586
GOTERM_BP_FAT	GO:0008217~regulation of blood pressure	17	0.964265	0.000739086	CORIN, ACTA2, EDN1, PTGS1, TAC1, NPR2, ATP1A2, NPR3, TPM1, ACTG2, ECE1, HMOX1, REN, COL1A2, CARTPT, CACNA1C, PCSK5	1354	46	8961	2.44584	0.938327	0.0247859	1.35586
GOTERM_BP_FAT	GO:0010740~positive regulation of protein kinase cascade	30	1.70164	0.000772047	PPARD, SLC44A2, LITAF, IL6ST, LEPR, GJA1, LPAR1, TGFB2, TMED7, TNFRSF1A, NOD1, CLCF1, HMOX1, ILK, CASP8, RHOA, RHOC, CC2D1A, TRAF5, GOLT1B, LGALS1, RELA, IGF1, IGF2, WLS, NFKBIL1, FLNA, TRAF3IP2, NEDD4, F3	1354	106	8961	1.87307	0.945535	0.0256492	1.41592
GOTERM_BP_FAT	GO:0045787~positive regulation of cell cycle	16	0.907544	0.000783465	EGFR, TBX3, SMAD6, STAT5A, EDN1, PIM1, IGF1, ASNS, IGF2, CALR, PPP1CB, NFKBIL1, TGFB2, SPDYA, CCND3, ID2, CCND2	1354	42	8961	2.52121	0.94783	0.0257964	1.43671
GOTERM_BP_FAT	GO:0042698~ovulation cycle	16	0.907544	0.000783465	EGFR, BMP4, ERMP1, BMP2, FGF7, LEPR, STAT5A, TGFB3, MMP14, NRIP1, TGFB2, INHBA, CCND2, VEGFA, ADAMTS1, FANCG	1354	42	8961	2.52121	0.94783	0.0257964	1.43671
GOTERM_BP_FAT	GO:0055074~calcium ion homeostasis	26	1.47476	0.000802061	CCL2, IL6ST, WFS1, EDN1, HEXB, PTH1R, TAC1, LPAR1, CALR, CXCL12, EDNRA, ANXA7, S1PR3, APOE, TPT1, PRKCA, HERPUD1, ATP1A2, ITPR3, ITPR1, HSP90B1, ADM, CACNA1G, STC1, CACNA1C, ATP7B	1354	87	8961	1.97784	0.951363	0.0261723	1.47058
GOTERM_BP_FAT	GO:0032970~regulation of actin filament-based process	23	1.30459	0.000805624	DLC1, LIMA1, TNNC1, ELN, EDN1, TAC1, CXCL12, TPM1, VILL, ARPC1B, NCK2, PFN2, ARHGAP6, CDC42EP2, NEB, GSN, ILK, CAPG, RHOA, AMOT, ARAP1, CDC42EP5, SYNPO	1354	73	8961	2.08518	0.952012	0.0260615	1.47706
GOTERM_BP_FAT	GO:0030003~cellular cation homeostasis	35	1.98525	0.000806047	CCL2, WFS1, IL6ST, PTH1R, HEXB, EDN1, TAC1, LPAR1, CALR, CXCL12, EDNRA, ANXA7, S1PR3, APOE, CAMK2D, TPT1, SLC30A5, FTL, MAFG, PRKCA, HERPUD1, MTL5, ATP1A2, ITPR3, ABCB6, ITPR1, HSP90B1, TFRC, ADM, CACNA1G, STC1, CACNA1C, SLC40A1, SCARA5, ATP7B	1354	131	8961	1.76821	0.952089	0.0258531	1.47783
GOTERM_BP_FAT	GO:0043588~skin development	10	0.567215	0.000872135	IRF6, COL3A1, AARS, COL1A2, LEF1, EDA, COL5A2, ADAMTS2, COL5A1, DHCR24	1354	19	8961	3.48325	0.962658	0.0277083	1.59808
GOTERM_BP_FAT	GO:0019725~cellular homeostasis	64	3.63018	0.000885539	PRX, PPARD, PDIA3, IL6ST, WFS1, EDN1, HEXB, PRDX4, DNAJC10, PRDX5, PDIA6, PDIA5, PDIA4, LPAR1, CXCL12, EDNRA, S1PR3, APOE, ILK, TPT1, FTL, PRKCA, SLC12A7, PPARGC1A, DDIT3, HIF1A, ADM, NAB2, TXNDC5, NAB1, TXNRD3, CARTPT, STC1, PMP22, SLC40A1, KCNMB4, CCL2, PTH1R, TAC1, CLDN11, CALR, ANXA7, NPM1, CAMK2D, SLC30A5, QSOX1, MAFG, P4HB, HERPUD1, NTF3, SLC12A4, MTL5, ATP1A2, ITPR3, ABCB6, ITPR1, HSP90B1,…	1354	285	8961	1.48619	0.964499	0.0278933	1.62245
GOTERM_BP_FAT	GO:0002696~positive regulation of leukocyte activation	17	0.964265	0.000965905	IL6ST, EFNB1, STAT5A, TGFBR2, CD276, TAC1, CD74, ADA, VCAM1, STAT6, CD47, CD83, NCK2, IL4R, AP3D1, IL13RA1, THBS1	1354	47	8961	2.39381	0.973782	0.0301357	1.76846
GOTERM_BP_FAT	GO:0035113~embryonic appendage morphogenesis	21	1.19115	0.00102859	WNT5A, RARG, TBX3, HOXA11, TBX4, CRABP2, PRRX1, LEF1, GAS1, PRRX2, MBNL1, GREM1, MECOM, NOTCH2, ECE1, MSX1, KIAA1715, HOXA9, FBN2, ALX4, TWIST1	1354	65	8961	2.13818	0.979302	0.031798	1.8822
GOTERM_BP_FAT	GO:0030326~embryonic limb morphogenesis	21	1.19115	0.00102859	WNT5A, RARG, TBX3, HOXA11, TBX4, CRABP2, PRRX1, LEF1, GAS1, PRRX2, MBNL1, GREM1, MECOM, NOTCH2, ECE1, MSX1, KIAA1715, HOXA9, FBN2, ALX4, TWIST1	1354	65	8961	2.13818	0.979302	0.031798	1.8822
GOTERM_BP_FAT	GO:0022604~regulation of cell morphogenesis	31	1.75837	0.00107864	RHOJ, DLC1, NRP1, TNFRSF12A, FERMT2, TGFB3, TGFB2, ANXA7, CDC42EP2, CDC42EP1, APOE, SEMA3F, ILK, RHOA, SEMA3A, CDC42EP5, FN1, ARHGEF1, PALM2-AKAP2, FBLIM1, GAS2, MYH9, GAS7, SLIT2, NDEL1, VEGFA, TGFBR3, CFDP1, TGFB1I1, ARAP1, NGF	1354	113	8961	1.8156	0.982863	0.0330491	1.97292
GOTERM_BP_FAT	GO:0055066~di-, tri-valent inorganic cation homeostasis	33	1.87181	0.00108486	CCL2, WFS1, IL6ST, PTH1R, HEXB, EDN1, TAC1, LPAR1, CALR, CXCL12, EDNRA, ANXA7, S1PR3, APOE, HMOX1, TPT1, SLC30A5, FTL, PRKCA, HERPUD1, ATP1A2, ITPR3, ABCB6, ITPR1, HSP90B1, TFRC, ADM, CACNA1G, STC1, CACNA1C, SLC40A1, SCARA5, ATP7B	1354	123	8961	1.77561	0.98326	0.0329687	1.9842
GOTERM_BP_FAT	GO:0046165~alcohol biosynthetic process	13	0.737379	0.00115338	GPD2, UAP1, GMDS, DPAGT1, PCK2, PMM2, PPARGC1A, PGM3, ISYNA1, ATF4, ATF3, PYGL, PGM1	1354	31	8961	2.77536	0.987073	0.0347355	2.10825
GOTERM_BP_FAT	GO:0043413~biopolymer glycosylation	27	1.53148	0.00118753	GALNT2, OSTC, LDLR, ALG2, MAN1B1, ST6GALNAC6, ST6GALNAC3, ST3GAL3, ST3GAL2, GALNT10, STT3A, ST3GAL4, RPN1, DAD1, B3GNT2, GCNT1, B4GALT1, LIPA, DPAGT1, MOGS, PMM2, MGAT1, COG3, MAN2A1, MAGT1, POFUT1, SERP1	1354	94	8961	1.90096	0.988636	0.0354629	2.17003
GOTERM_BP_FAT	GO:0070085~glycosylation	27	1.53148	0.00118753	GALNT2, OSTC, LDLR, ALG2, MAN1B1, ST6GALNAC6, ST6GALNAC3, ST3GAL3, ST3GAL2, GALNT10, STT3A, ST3GAL4, RPN1, DAD1, B3GNT2, GCNT1, B4GALT1, LIPA, DPAGT1, MOGS, PMM2, MGAT1, COG3, MAN2A1, MAGT1, POFUT1, SERP1	1354	94	8961	1.90096	0.988636	0.0354629	2.17003
GOTERM_BP_FAT	GO:0006486~protein amino acid glycosylation	27	1.53148	0.00118753	GALNT2, OSTC, LDLR, ALG2, MAN1B1, ST6GALNAC6, ST6GALNAC3, ST3GAL3, ST3GAL2, GALNT10, STT3A, ST3GAL4, RPN1, DAD1, B3GNT2, GCNT1, B4GALT1, LIPA, DPAGT1, MOGS, PMM2, MGAT1, COG3, MAN2A1, MAGT1, POFUT1, SERP1	1354	94	8961	1.90096	0.988636	0.0354629	2.17003
GOTERM_BP_FAT	GO:0050865~regulation of cell activation	23	1.30459	0.00120035	IL27RA, IL6ST, EFNB1, STAT5A, TGFBR2, CD276, TAC1, STXBP2, ADA, CD74, VCAM1, STAT6, CD47, CD83, INHBA, NCK2, APOE, HMOX1, IL4R, AP3D1, FAS, IL13RA1, THBS1	1354	75	8961	2.02957	0.989172	0.0355574	2.19321
GOTERM_BP_FAT	GO:0060350~endochondral bone morphogenesis	8	0.453772	0.00130692	MEF2D, COL13A1, NAB2, HOXA11, NAB1, HSPG2, COL2A1, RUNX2	1354	13	8961	4.07272	0.992757	0.0383539	2.38572
GOTERM_BP_FAT	GO:0044259~multicellular organismal macromolecule metabolic process	8	0.453772	0.00130692	TRAM2, HIF1A, COL3A1, ADAMTS3, SERPINH1, ADAMTS2, MMP2, COL5A1	1354	13	8961	4.07272	0.992757	0.0383539	2.38572
GOTERM_BP_FAT	GO:0016337~cell-cell adhesion	38	2.15542	0.00134627	LIMS1, MPZL2, COL2A1, CLDN11, CDH3, ITGB1, CD2AP, DCHS1, SCARF2, VCAM1, CDH20, CTGF, PCDHB16, FAT1, COL6A2, COL11A1, COL8A2, CDH23, EGFR, ICAM1, BMP1, GMDS, ICAM5, COL13A1, ITGA4, PTPRU, MYH9, CD164, JUP, COL14A1, DSG2, FREM2, ITGA5, ITGA8, ROR2, DSC2, CNTN4, CDH11	1354	150	8961	1.6766	0.993756	0.0391816	2.45671
GOTERM_BP_FAT	GO:0008360~regulation of cell shape	16	0.907544	0.00135813	RHOJ, DLC1, PALM2-AKAP2, FERMT2, FBLIM1, GAS2, MYH9, GAS7, ANXA7, CDC42EP2, CDC42EP1, VEGFA, CFDP1, ARAP1, CDC42EP5, FN1	1354	44	8961	2.40661	0.994029	0.0392173	2.47809
GOTERM_BP_FAT	GO:0051251~positive regulation of lymphocyte activation	16	0.907544	0.00135813	IL6ST, EFNB1, STAT5A, TGFBR2, CD276, TAC1, CD74, ADA, VCAM1, STAT6, CD47, CD83, NCK2, IL4R, AP3D1, IL13RA1	1354	44	8961	2.40661	0.994029	0.0392173	2.47809
GOTERM_BP_FAT	GO:0030323~respiratory tube development	22	1.24787	0.00136915	BMP4, WNT5A, FGF7, LIPA, TBX4, TGFBR2, TGFB3, FGF10, MMP14, ADA, FOXP1, MAN2A1, TNS3, CTGF, CRISPLD2, DHCR7, VEGFA, PDGFRA, LOX, ADAMTS2, PCSK5, NFIB	1354	71	8961	2.0507	0.994273	0.0392292	2.49796
GOTERM_BP_FAT	GO:0002694~regulation of leukocyte activation	22	1.24787	0.00136915	IL27RA, IL6ST, EFNB1, STAT5A, TGFBR2, CD276, TAC1, STXBP2, ADA, CD74, VCAM1, STAT6, CD47, CD83, INHBA, NCK2, HMOX1, IL4R, AP3D1, FAS, IL13RA1, THBS1	1354	71	8961	2.0507	0.994273	0.0392292	2.49796
GOTERM_BP_FAT	GO:0007423~sensory organ development	37	2.0987	0.00137281	TSHZ1, MITF, EDN1, TGFB3, PRRX1, FGF10, COL2A1, RORB, PRRX2, TGFB2, DFNB31, BDNF, ATOH1, ECE1, ALDH1A3, COL11A1, COL8A2, CDH23, BMP4, MAF, EGFR, RARG, PRKCI, SIX2, RPL24, SIX4, GAS1, COL5A2, COL5A1, STAT3, FZD6, ITGA8, VEGFA, SIX1, PDGFRA, TGIF1, KLF4	1354	145	8961	1.68877	0.994351	0.0390354	2.50456
GOTERM_BP_FAT	GO:0019882~antigen processing and presentation	10	0.567215	0.00137498	ICAM1, MICA, PROCR, AP3D1, TRPC4AP, FCGRT, HLA-E, CALR, CD74, B2M	1354	20	8961	3.30908	0.994397	0.0388035	2.50848
GOTERM_BP_FAT	GO:0007044~cell-substrate junction assembly	10	0.567215	0.00137498	DLC1, PTPRK, TLN1, ARHGAP6, TNS1, ITGA5, ACTN1, LAMC1, TRIP6, FN1	1354	20	8961	3.30908	0.994397	0.0388035	2.50848
GOTERM_BP_FAT	GO:0042273~ribosomal large subunit biogenesis	7	0.39705	0.00142285	RPL35A, RPL14, RPL7, NPM1, RPL26, RPL11, RPL24	1354	10	8961	4.63272	0.995323	0.0398298	2.59471
GOTERM_BP_FAT	GO:0009725~response to hormone stimulus	57	3.23313	0.00147029	ADCY3, MMS19, ADCY4, CGA, LDLR, STAT5A, LEPR, ADCY6, PTGS1, TGFB3, FOXO1, RPE65, LATS2, TGFB2, EIF4EBP1, GSTM3, HMOX1, SHC1, FAS, LOX, PRKCA, PLD1, SOCS3, RELA, PRKCI, PTPRU, MMP14, IRS1, LPIN1, SDC1, KRT19, ADM, CCND2, PIAS3, PDGFRA, NGF, CCL2, FHL2, TAC1, TRH, TIMP3, IGF1R, REN, PCSK9, THBS1, BMP4, TGFBR2, IGF2, CPS1, STAT3, SREBF2, ABCB4, RERG, ARSA, TGFBR3, IGFBP2, VLDLR	1354	252	8961	1.49697	0.99609	0.0408283	2.68013
GOTERM_BP_FAT	GO:0060537~muscle tissue development	24	1.36132	0.00152332	TBX2, TNNC1, MYL3, TNC, ELN, TIPARP, HSPG2, NRD1, MBNL1, SIX4, ITGB1, TPM1, FOXP1, TGFB2, LY6E, MEOX2, SIX1, RHOA, TGFBR3, PDGFRB, COL11A1, PITX1, SNTA1, IGFBP5	1354	81	8961	1.96094	0.996799	0.0419617	2.77551
GOTERM_BP_FAT	GO:0042692~muscle cell differentiation	25	1.41804	0.00157986	CAST, KCNH1, TNC, FGF10, SOX6, TPM1, ITGB1, PITX1, BMP4, NTF3, TBX2, LGALS1, IGF1, NRD1, MBNL1, MYH9, CSRP2, FOXP1, KRT19, SDC1, CDON, ADAM12, TBX18, SNTA1, ACVR1	1354	86	8961	1.92389	0.997414	0.0431709	2.87711
GOTERM_BP_FAT	GO:0003007~heart morphogenesis	17	0.964265	0.00159918	DLC1, BMP2, TBX3, TBX2, TNNC1, MYL3, COL2A1, TPM1, COL5A1, ZIC3, TGFB2, MSX1, LY6E, HAND2, TGFBR3, ADAMTS1, COL11A1	1354	49	8961	2.2961	0.997596	0.0433735	2.91181
GOTERM_BP_FAT	GO:0050867~positive regulation of cell activation	17	0.964265	0.00159918	IL6ST, EFNB1, STAT5A, TGFBR2, CD276, TAC1, CD74, ADA, VCAM1, STAT6, CD47, CD83, NCK2, IL4R, AP3D1, IL13RA1, THBS1	1354	49	8961	2.2961	0.997596	0.0433735	2.91181
GOTERM_BP_FAT	GO:0007229~integrin-mediated signaling pathway	17	0.964265	0.00159918	COL3A1, ITGA11, ITGA4, MYH9, COL16A1, ITGB1, ADAMTS7, CD47, ITGA9, ITGA5, CTGF, ITGAV, ITGA8, ILK, ADAM33, ADAMTS10, ADAMTS1	1354	49	8961	2.2961	0.997596	0.0433735	2.91181
GOTERM_BP_FAT	GO:0032956~regulation of actin cytoskeleton organization	22	1.24787	0.00166345	DLC1, LIMA1, ELN, EDN1, TAC1, CXCL12, TPM1, VILL, ARPC1B, NCK2, PFN2, ARHGAP6, CDC42EP2, NEB, GSN, ILK, CAPG, RHOA, AMOT, ARAP1, CDC42EP5, SYNPO	1354	72	8961	2.02222	0.998114	0.0447566	3.02714
GOTERM_BP_FAT	GO:0009719~response to endogenous stimulus	62	3.51673	0.00184888	MMS19, ADCY3, ADCY4, CGA, LDLR, STAT5A, LEPR, ADCY6, PTGS1, TGFB3, FOXO1, RPE65, LATS2, TGFB2, EIF4EBP1, GSTM3, HMOX1, VKORC1, SHC1, FAS, LOX, PRKCA, PLD1, SOCS3, RELA, AARS, PRKCI, PTPRU, MMP14, LPIN1, IRS1, DDIT3, KRT19, SDC1, ADM, CCND2, PIAS3, PDGFRA, NGF, CCL2, HMGCS1, FHL2, TAC1, ASNS, TRH, TIMP3, IGF1R, REN, PCSK9, THBS1, BMP4, TGFBR2, IGF2, CPS1, STAT3, SREBF2, ABCB4, RERG, ARSA, TGFBR3, …	1354	282	8961	1.45506	0.999063	0.0492737	3.35915

## Sheet: Neuron_up_CC
Category	Term	Count	%	PValue	Genes	List Total	Pop Hits	Pop Total	Fold Enrichment	Bonferroni	Benjamini	FDR
GOTERM_CC_FAT	GO:0005576~extracellular region	309	17.5269	3.30641e-56	SCPEP1, CTHRC1, CGA, LTBP1, LTBP2, LYPD6, IL6ST, LTBP3, C9ORF47, GDF7, EDN1, FST, FSTL3, FSTL1, B2M, NOV, OGN, BDNF, HMCN1, APOE, CTGF, HTRA1, SOSTDC1, CCBE1, COL12A1, FAS, MATN2, YARS, STC2, ADAMTS20, OLFML2B, CRTAP, OLFML2A, PLAUR, ADAMTS7, ADAMTS9, SERPINF1, LAMC3, F3, VEGFA, PDGFRL, ADAMTS1, STC1, EFNA5, LAMC1, ADAMTS3, ADAMTS2, ADAMTS4, CRELD2, ELN, CALR, MANF, ADA, CALU, ADCYAP1, C1ORF54, L…	1354	798	8105	2.31787	1.84167e-53	1.84167e-53	4.8336e-53
GOTERM_CC_FAT	GO:0044421~extracellular region part	205	11.6279	2.87683e-50	CTHRC1, LTBP1, LTBP2, IL6ST, GDF7, EDN1, FSTL3, FSTL1, NOV, OGN, HMCN1, CTGF, HTRA1, APOE, SOSTDC1, COL12A1, MATN2, YARS, ADAMTS20, CRTAP, OLFML2A, ADAMTS7, ADAMTS9, SERPINF1, LAMC3, F3, VEGFA, ADAMTS1, EFNA5, STC1, LAMC1, ADAMTS3, ADAMTS2, ADAMTS4, ELN, CALR, ADA, LAMB2, LAMB1, BMP4, COL18A1, BMP2, BMP1, LGALS3, LGALS1, CCDC80, COL16A1, EMILIN2, EMILIN3, EMILIN1, LAMA2, LAMA4, COL14A1, SFRP1, TG…	1354	444	8105	2.76379	1.60239e-47	8.01197e-48	4.20561e-47
GOTERM_CC_FAT	GO:0031012~extracellular matrix	117	6.63642	1.14373e-37	ASPN, CTHRC1, LTBP1, LTBP2, TGFB3, MMP2, TGFB2, NOV, OGN, WNT3, HMCN1, CTGF, TGFBI, COL12A1, LOX, MATN2, SPARCL1, ADAMTS20, CRTAP, OLFML2A, ADAMTS7, ADAMTS9, LAMC3, F3, VEGFA, COL1A2, ADAMTS1, MFAP2, LAMC1, MFAP4, ADAMTS3, ADAMTS2, ADAMTS4, WNT5A, ELN, CALR, TIMP2, TIMP3, TIMP1, LAMB2, LAMB1, FN1, BMP4, COL18A1, LPL, LGALS3, LGALS1, EFEMP2, EFEMP1, CCDC80, EMILIN2, COL16A1, EMILIN3, EMILIN1, LAMA…	1354	212	8105	3.30358	6.37058e-35	2.12353e-35	1.67201e-34
GOTERM_CC_FAT	GO:0005578~proteinaceous extracellular matrix	108	6.12592	3.32658e-35	ASPN, CTHRC1, LTBP1, LTBP2, MMP2, OGN, WNT3, HMCN1, CTGF, TGFBI, COL12A1, LOX, MATN2, SPARCL1, ADAMTS20, CRTAP, ADAMTS7, ADAMTS9, LAMC3, VEGFA, COL1A2, ADAMTS1, MFAP2, LAMC1, MFAP4, ADAMTS3, ADAMTS2, ADAMTS4, WNT5A, ELN, TIMP2, CALR, TIMP3, TIMP1, LAMB2, LAMB1, FN1, BMP4, COL18A1, LGALS3, LGALS1, EFEMP2, EFEMP1, CCDC80, EMILIN2, COL16A1, EMILIN3, EMILIN1, LAMA2, LAMA4, COL14A1, LEPRE1, FREM2, FRE…	1354	194	8105	3.33239	1.85291e-32	4.63227e-33	4.8631e-32
GOTERM_CC_FAT	GO:0005615~extracellular space	117	6.63642	2.47038e-24	MICA, IL6ST, GDF7, EDN1, TGFB3, FSTL3, FGF10, FSTL1, MMP2, CXCL12, TGFB2, TTR, HTRA1, APOE, SOSTDC1, TGFBI, TPT1, PDGFC, LOX, GNL1, EGFR, YARS, ADAMTS20, SERPINF1, F3, VEGFA, COL1A2, CARTPT, EFNA5, STC1, ADAMTS4, NGF, WNT5A, HDLBP, CCL2, CYTL1, GREM1, CALR, ADA, ANGPTL2, FN1, BMP4, COL18A1, LPL, BMP2, BMP1, LGALS1, FURIN, SFRP1, CXCL14, TGFBR3, BMP5, COPA, FGF7, LDLR, LEPR, IGFBP6, PRDX4, GPC4, G…	1354	276	8105	2.53753	1.376e-21	2.752e-22	3.61142e-21
GOTERM_CC_FAT	GO:0044420~extracellular matrix part	50	2.83607	8.19617e-18	HMCN1, COL12A1, LOX, COL11A2, COL11A1, EGFL6, LAMC3, VEGFA, COL1A2, MFAP2, ADAMTS1, LAMC1, MFAP4, TNC, LUM, COL3A1, COL2A1, TIMP2, TIMP3, SMOC2, COL9A2, LAMB2, COL9A3, COL27A1, COL6A1, LAMB1, COL8A2, PRSS12, FN1, COL18A1, COL13A1, EFEMP2, FBN1, CCDC80, HSPG2, PAPLN, NID1, SPARC, NID2, COL16A1, COL5A2, COL4A6, COL5A1, ANXA2, COL4A5, LAMA2, LAMA4, COL14A1, FREM2, FREM1	1354	85	8105	3.52116	4.56527e-15	7.60878e-16	1.19819e-14
GOTERM_CC_FAT	GO:0005783~endoplasmic reticulum	203	11.5145	1.22757e-15	SEC31A, PTGS1, C14ORF1, SSR1, OGN, ERO1LB, PLOD1, INSIG2, DNAJB11, PLOD2, PLOD3, INSIG1, RPL10, CREB3L1, PLD3, PLD1, CYP26A1, DPAGT1, LPCAT2, YIF1A, ERGIC3, PTRF, MLEC, TXNDC5, BACE2, SURF4, EXT2, EIF2AK3, GGCX, TPST2, ERMP1, CRELD2, CYP1B1, CYP51A1, CALR, SERPINH1, CD74, CALU, TMEM50B, TRAM2, LAMB2, VRK2, ZDHHC9, TRAM1, EMD, RHBDF1, HYOU1, TMEM117, TGFBR3, GOSR2, PDIA3, DNAJC10, PDIA6, GJA1, PDI…	1354	724	8105	1.67839	6.80234e-13	9.71445e-14	1.78746e-12
GOTERM_CC_FAT	GO:0005886~plasma membrane	434	24.6171	7.26963e-15	DLC1, PEAR1, SGMS2, AIF1, PTGS1, OR8S1, AMOTL1, B2M, ACBD3, CDH20, CTGF, FAP, ILK, FAS, LPHN1, CDH23, PTPRK, PTPRG, PTPRU, GEM, MYH9, CTNNA1, PLAUR, JUP, PTRF, F3, ROR1, ROR2, MADCAM1, PMP22, IL1R1, GNAI1, PTH1R, TMEM50B, ALCAM, CDC42EP2, CDC42EP1, PROCR, CDC42EP5, NTF3, TGFBR2, PPFIBP1, GAS1, KCNK1, ARF1, LASP1, PKP4, ARF4, TGFBR3, SYTL1, KCNH1, LIMA1, LDLR, ST6GALNAC6, COPB2, IL4R, COPB1, SYNJ2…	1354	1916	8105	1.3559	4.01956e-12	5.02487e-13	1.05471e-11
GOTERM_CC_FAT	GO:0009986~cell surface	68	3.85706	7.23627e-11	MICA, CORIN, IL6ST, CSPG4, TGFB3, PDLIM2, FGF10, BCAM, ENPEP, SDC4, GPC4, GPC5, SRPX, GPC3, SLC2A4, APOE, GPC6, PGRMC1, FAS, ICAM1, PTPRK, COL23A1, SLC3A2, NRD1, PLAUR, CD83, SDC1, BGN, BACE2, F3, VEGFA, CTSB, PPFIA4, TNFRSF12A, GREM1, CALR, TIMP2, ITGB1, EPHB4, CD74, ADA, VCAM1, ALCAM, ECE1, ITGAV, PCSK9, SCARB1, HSPA5, THBS1, B4GALT1, P4HB, TGFBR2, CD276, ITGA4, FURIN, LAMP1, NOTCH2, LRP1, SULF…	1354	185	8105	2.20025	4.0306e-08	4.47845e-09	1.05786e-07
GOTERM_CC_FAT	GO:0044432~endoplasmic reticulum part	86	4.87805	1.91544e-10	PDIA3, HMGCR, WFS1, LMAN2L, DNAJC10, PDIA6, PDIA5, PDIA4, SSR1, OS9, FDFT1, ERO1LB, CYP39A1, PTGIS, P4HA2, INSIG2, DNAJB11, P4HA1, P4HA3, RPN1, ASPH, SEC24D, DHCR24, SPTLC1, SLC33A1, ERP29, PIGT, CYP26A1, STIM1, DPAGT1, ERLIN2, TMEM38B, MAGT1, SEC61B, H6PD, SQLE, TXNDC5, FKBP14, SIL1, FKBP10, EDA, EIF2AK3, EXT2, SEC61G, OSTC, CYP1B1, FKBP7, CYP51A1, CALR, LMAN1, EXTL1, EDEM1, SERPINH1, CALU, TRAM…	1354	263	8105	1.95739	1.0669e-07	1.0669e-08	2.80016e-07
GOTERM_CC_FAT	GO:0005604~basement membrane	32	1.81509	2.62258e-10	TNC, COL2A1, TIMP2, TIMP3, SMOC2, LAMB2, HMCN1, LAMB1, COL8A2, FN1, COL18A1, EGFL6, EFEMP2, FBN1, CCDC80, HSPG2, PAPLN, NID1, SPARC, NID2, COL5A1, COL4A6, COL4A5, ANXA2, LAMA2, LAMA4, LAMC3, FREM2, FREM1, VEGFA, ADAMTS1, LAMC1	1354	59	8105	3.24663	1.46078e-07	1.32798e-08	3.83392e-07
GOTERM_CC_FAT	GO:0005788~endoplasmic reticulum lumen	34	1.92853	3.8529e-10	FKBP7, PDIA3, DNAJC10, PDIA6, PDIA5, PDIA4, CALR, SERPINH1, OS9, CALU, KDELC2, PTGIS, DNAJB11, P4HA2, P4HA1, FMO1, P4HA3, HSPA5, P4HB, ERP29, IGF2, HYOU1, HSP90B1, PPIB, H6PD, SDF2L1, TXNDC5, FKBP14, TRPC4AP, SIL1, SUMF2, FKBP10, RCN3, RCN1	1354	66	8105	3.08368	2.14606e-07	1.78839e-08	5.63251e-07
GOTERM_CC_FAT	GO:0044459~plasma membrane part	285	16.1656	1.17723e-09	DLC1, ADCY3, SEC31A, SGMS2, IL6ST, AIF1, LPAR1, AMOTL1, B2M, ACBD3, S1PR3, CD47, ATP2B4, APOE, ILK, FAS, PTPRK, SLC12A7, PLD1, PTPRG, EFNB1, TANC1, PTPRU, GEM, CTNNA1, MYH9, JUP, PGM5, PTRF, HAS1, F3, ROR1, PDGFRA, ROR2, PDGFRB, EFNA5, RAB13, TGFB1I1, PMP22, ADD3, KCNMB4, IL1R1, GNAI1, PTH1R, ITGA11, MME, FCGRT, EPHB3, CALR, EPHB4, CD74, ADA, ALCAM, PROCR, LAMB1, SLC31A1, TM2D1, TGFBR2, GAS1, KCN…	1354	1250	8105	1.3648	6.55714e-07	5.04396e-08	1.72097e-06
GOTERM_CC_FAT	GO:0044449~contractile fiber part	33	1.87181	1.92953e-09	TNNC1, MYL3, SYNC, FHL3, FHL2, ANKRD1, LMAN1, SDC4, TPM2, MMP2, TPM1, TPM4, MYL9, TPM3, VCL, ACTG2, DES, ILK, KRT8, OBSCN, ACTA2, ACTN1, FLNC, MYOZ3, FLNB, TNNI1, JUP, KRT19, PGM5, TNNT1, NEB, ARF1, CACNA1C	1354	66	8105	2.99298	1.07475e-06	7.67678e-08	2.82076e-06
GOTERM_CC_FAT	GO:0043292~contractile fiber	34	1.92853	4.22263e-09	TNNC1, MYL3, SYNC, FHL3, FHL2, ANKRD1, TPM2, LMAN1, SDC4, MMP2, TPM1, TPM4, MYL9, TPM3, VCL, ACTG2, DES, ILK, KRT8, PLEC, OBSCN, ACTA2, ACTN1, MYOZ3, FLNC, FLNB, TNNI1, JUP, KRT19, PGM5, TNNT1, NEB, ARF1, CACNA1C	1354	71	8105	2.86652	2.352e-06	1.568e-07	6.17302e-06
GOTERM_CC_FAT	GO:0031988~membrane-bounded vesicle	116	6.57969	6.68895e-09	SEC31A, LMAN2L, TGFB3, FSTL3, C14ORF1, CD2AP, TGFB2, DAB2, BDNF, SLC2A4, PACSIN2, SND1, RPN1, EGFR, ACTN4, ERP29, ACTN1, SERPINF1, VEGFA, SDCBP, SLC40A1, COPZ2, AHCY, TRH, ITGB1, CALU, TIMP1, ECE1, SLC30A5, TMED10, FN1, BMP4, P4HB, BMP2, BMP1, NTF3, GARS, GOLIM4, HGF, FURIN, WIPI1, LAMP1, LAMP2, PPIB, YIPF2, YIPF5, SYTL1, ATP7B, COPA, LDLR, PDIA3, HEXB, GJA1, PDIA6, PDIA4, CANX, RABAC1, SLC1A5, C…	1354	417	8105	1.66516	3.72574e-06	2.32859e-07	9.7785e-06
GOTERM_CC_FAT	GO:0009897~external side of plasma membrane	35	1.98525	8.38599e-09	IL6ST, CSPG4, BCAM, ENPEP, CALR, CD74, ADA, VCAM1, ALCAM, GPC4, GPC5, ECE1, GPC3, SLC2A4, APOE, ITGAV, GPC6, PCSK9, FAS, THBS1, B4GALT1, ICAM1, COL23A1, TGFBR2, CD276, ITGA4, CD83, LAMP1, LRP1, FREM2, ITGA5, F3, ARSA, TGFBR3, CTSB	1354	76	8105	2.7567	4.67099e-06	2.74764e-07	1.22594e-05
GOTERM_CC_FAT	GO:0005581~collagen	20	1.13443	1.27965e-08	COL18A1, COL13A1, LUM, COL3A1, COL2A1, COL16A1, COL5A2, COL5A1, COL4A6, COL4A5, COL9A2, COL14A1, COL9A3, COL27A1, COL1A2, COL12A1, COL6A1, LOX, COL11A2, COL11A1	1354	30	8105	3.99065	7.12765e-06	3.95982e-07	1.87071e-05
GOTERM_CC_FAT	GO:0016023~cytoplasmic membrane-bounded vesicle	112	6.35281	1.34436e-08	SEC31A, LMAN2L, TGFB3, FSTL3, C14ORF1, CD2AP, TGFB2, DAB2, BDNF, SLC2A4, PACSIN2, SND1, RPN1, EGFR, ACTN4, ERP29, ACTN1, SERPINF1, VEGFA, SDCBP, SLC40A1, COPZ2, AHCY, TRH, ITGB1, CALU, TIMP1, ECE1, SLC30A5, TMED10, FN1, P4HB, NTF3, GARS, GOLIM4, HGF, FURIN, WIPI1, LAMP1, LAMP2, PPIB, YIPF2, YIPF5, SYTL1, ATP7B, COPA, LDLR, PDIA3, HEXB, GJA1, PDIA6, PDIA4, CANX, RABAC1, SLC1A5, COPB2, COPB1, NECAP…	1354	403	8105	1.66359	7.48803e-06	3.94108e-07	1.9653e-05
GOTERM_CC_FAT	GO:0031982~vesicle	131	7.43052	1.54026e-08	SEC31A, LMAN2L, TGFB3, FSTL3, ENPEP, C14ORF1, CD2AP, TGFB2, DAB2, BDNF, SLC2A4, PACSIN2, SND1, RPN1, EGFR, PLD1, ACTN4, ERP29, ACTN1, SERPINF1, VEGFA, SDCBP, ADAMTS1, RAB13, SLC40A1, COPZ2, AHCY, TRH, ITGB1, CALU, TIMP1, ECE1, SLC30A5, TMED10, FN1, BMP4, P4HB, BMP2, BMP1, NTF3, GOLIM4, GARS, HGF, FURIN, WIPI1, SREBF2, LAMP1, LAMP2, PPIB, YIPF2, YIPF5, SYTL1, ATP7B, COPA, PDIA3, LDLR, HEXB, PDIA6,…	1354	494	8105	1.58737	8.57924e-06	4.28964e-07	2.25169e-05
GOTERM_CC_FAT	GO:0042470~melanosome	35	1.98525	5.92057e-08	TYRP1, AHCY, GANAB, PDIA3, PDIA6, PDIA4, ITGB1, CANX, CALU, DCT, ANXA6, SLC1A5, SND1, RPN1, TMED10, HSPA5, GPNMB, GCHFR, P4HB, ERP29, SLC3A2, MMP14, ANXA2, STOM, LAMP1, HSP90B1, SERPINF1, TFRC, PPIB, CAPG, ANXA11, SDCBP, CTSB, RAB38, SYTL1	1354	81	8105	2.58653	3.2977e-05	1.57036e-06	8.65521e-05
GOTERM_CC_FAT	GO:0048770~pigment granule	35	1.98525	5.92057e-08	TYRP1, AHCY, GANAB, PDIA3, PDIA6, PDIA4, ITGB1, CANX, CALU, DCT, ANXA6, SLC1A5, SND1, RPN1, TMED10, HSPA5, GPNMB, GCHFR, P4HB, ERP29, SLC3A2, MMP14, ANXA2, STOM, LAMP1, HSP90B1, SERPINF1, TFRC, PPIB, CAPG, ANXA11, SDCBP, CTSB, RAB38, SYTL1	1354	81	8105	2.58653	3.2977e-05	1.57036e-06	8.65521e-05
GOTERM_CC_FAT	GO:0030016~myofibril	30	1.70164	7.41667e-08	TNNC1, MYL3, SYNC, FHL3, FHL2, ANKRD1, LMAN1, SDC4, TPM2, MMP2, TPM1, TPM4, TPM3, VCL, DES, ILK, KRT8, OBSCN, ACTN1, FLNC, MYOZ3, FLNB, TNNI1, JUP, KRT19, PGM5, TNNT1, NEB, ARF1, CACNA1C	1354	64	8105	2.80592	4.131e-05	1.87776e-06	0.000108423
GOTERM_CC_FAT	GO:0031410~cytoplasmic vesicle	124	7.03347	9.33237e-08	SEC31A, LMAN2L, TGFB3, FSTL3, ENPEP, C14ORF1, CD2AP, TGFB2, DAB2, BDNF, SLC2A4, PACSIN2, SND1, RPN1, EGFR, ACTN4, ERP29, ACTN1, SERPINF1, VEGFA, SDCBP, ADAMTS1, RAB13, SLC40A1, COPZ2, AHCY, TRH, ITGB1, CALU, TIMP1, ECE1, SLC30A5, TMED10, FN1, P4HB, NTF3, GARS, GOLIM4, HGF, FURIN, WIPI1, SREBF2, LAMP1, LAMP2, PPIB, YIPF2, YIPF5, SYTL1, ATP7B, COPA, PDIA3, LDLR, HEXB, GJA1, PDIA6, PDIA4, CANX, RABA…	1354	474	8105	1.56595	5.19799e-05	2.26005e-06	0.000136429
GOTERM_CC_FAT	GO:0030017~sarcomere	27	1.53148	1.22294e-07	TNNC1, MYL3, SYNC, FHL3, FHL2, ANKRD1, LMAN1, TPM2, MMP2, TPM1, TPM4, TPM3, DES, KRT8, OBSCN, ACTN1, MYOZ3, FLNC, FLNB, TNNI1, JUP, KRT19, PGM5, TNNT1, NEB, ARF1, CACNA1C	1354	55	8105	2.93857	6.81154e-05	2.83823e-06	0.00017878
GOTERM_CC_FAT	GO:0070161~anchoring junction	46	2.60919	2.05266e-07	DLC1, LIMA1, LIMS1, TLN1, TLN2, FERMT2, FHL2, GJA1, WTIP, SDC4, CDH3, ITGB1, TENC1, VCL, ILK, STARD8, TES, B4GALT1, PTPRK, TMEM204, LPP, ACTN1, FBLIM1, MYH9, ARHGAP24, CTNNA1, ARHGAP26, JUP, ARHGAP31, TNS3, SDC1, PGM5, TNS1, DSG2, LASP1, ITGA5, LAYN, PKP4, DSC2, SDCBP, DSP, TGFB1I1, TRIP6, PERP, TJP2, PARVA	1354	127	8105	2.16815	0.000114327	4.57332e-06	0.000300076
GOTERM_CC_FAT	GO:0042383~sarcolemma	22	1.24787	2.12507e-07	CACNA2D1, ADCY6, SYNC, TGFB3, ANXA1, ATP1A2, ITGB1, ANXA2, LAMA2, EDNRA, LAMP1, KRT19, DES, PGM5, BGN, SLC2A4, KRT8, COL6A2, CAMK2D, COL6A1, CACNA1C, SNTA1	1354	40	8105	3.29228	0.000118359	4.55254e-06	0.000310661
GOTERM_CC_FAT	GO:0031226~intrinsic to plasma membrane	141	7.99773	1.08074e-06	ADCY3, F2RL2, MICA, SGMS2, IL6ST, TSPAN4, SLC7A8, CSPG4, TSPAN9, ENPEP, LPAR1, CD47, S1PR3, ATP2B4, SLC2A4, LEPROT, SLC12A7, PTPRK, SLC33A1, PTPRG, EFNB1, STIM1, PTPRU, MYH9, IRS1, IL11RA, HAS1, F3, PDGFRA, ROR1, ROR2, PDGFRB, SDCBP, EFNA5, EDA, SLC40A1, FGFR1, KCNMB4, IL1R1, PTH1R, PTK7, ITGA11, MME, EPHB3, ITGB1, EPHB4, PROCR, ITGAV, SLC30A5, SCARB1, SLC31A1, TM2D1, RYK, TGFBR2, ITGA4, GAS1, CD…	1354	579	8105	1.45772	0.000601793	2.22951e-05	0.00157991
GOTERM_CC_FAT	GO:0015629~actin cytoskeleton	61	3.46001	1.13653e-06	LIMA1, PDLIM7, AIF1, TNNC1, TLN2, WASF2, FERMT2, IQGAP2, CD2AP, VILL, IQGAP1, VCL, DFNB31, ACTG2, ARHGAP6, GSN, ILK, SH3PXD2A, ACTN4, ACTA2, MYH9, CTNNA1, PALLD, FLNB, FLNA, JUP, EPB41L2, ARPC1B, TNNT1, PGM5, SMTN, CLIC4, FILIP1L, LCP1, CGNL1, SHROOM4, MYL3, CALD1, FHL3, MYO9B, TPM2, TPM1, TPM4, TPM3, MYL9, PFN2, WIPF1, STK38L, SYNPO, MYO1C, MYO1D, SYNPO2, GAS2, MYL12A, GAS7, TNNI1, NEB, LASP1, C…	1354	198	8105	1.84416	0.000632846	2.26085e-05	0.00166146
GOTERM_CC_FAT	GO:0005925~focal adhesion	31	1.75837	1.22393e-06	DLC1, LIMS1, TLN1, LIMA1, TLN2, FERMT2, FHL2, SDC4, ITGB1, TENC1, VCL, ILK, STARD8, TES, LPP, FBLIM1, ACTN1, ARHGAP24, ARHGAP26, TNS3, ARHGAP31, SDC1, PGM5, TNS1, ITGA5, LAYN, LASP1, SDCBP, TGFB1I1, TRIP6, PARVA	1354	75	8105	2.4742	0.000681497	2.35076e-05	0.00178923
GOTERM_CC_FAT	GO:0005887~integral to plasma membrane	137	7.77085	1.64107e-06	ADCY3, F2RL2, MICA, SGMS2, IL6ST, TSPAN4, SLC7A8, CSPG4, TSPAN9, ENPEP, LPAR1, CD47, S1PR3, ATP2B4, SLC2A4, LEPROT, SLC12A7, PTPRK, SLC33A1, PTPRG, EFNB1, STIM1, PTPRU, MYH9, IRS1, IL11RA, HAS1, PDGFRA, ROR1, PDGFRB, SDCBP, ROR2, EDA, SLC40A1, FGFR1, KCNMB4, IL1R1, PTH1R, PTK7, ITGA11, MME, EPHB3, ITGB1, EPHB4, PROCR, ITGAV, SLC30A5, SCARB1, SLC31A1, TM2D1, RYK, TGFBR2, ITGA4, CD63, KCNK1, TPBG, …	1354	563	8105	1.45662	0.000913657	3.04687e-05	0.00239903
GOTERM_CC_FAT	GO:0005924~cell-substrate adherens junction	31	1.75837	3.21925e-06	DLC1, LIMS1, TLN1, LIMA1, TLN2, FERMT2, FHL2, SDC4, ITGB1, TENC1, VCL, ILK, STARD8, TES, LPP, FBLIM1, ACTN1, ARHGAP24, ARHGAP26, TNS3, ARHGAP31, SDC1, PGM5, TNS1, ITGA5, LAYN, LASP1, SDCBP, TGFB1I1, TRIP6, PARVA	1354	78	8105	2.37904	0.00179152	5.78411e-05	0.00470608
GOTERM_CC_FAT	GO:0005912~adherens junction	41	2.32558	5.59076e-06	DLC1, LIMA1, LIMS1, TLN1, TLN2, FERMT2, FHL2, GJA1, WTIP, SDC4, CDH3, ITGB1, TENC1, VCL, ILK, STARD8, TES, PTPRK, TMEM204, LPP, ACTN1, FBLIM1, MYH9, ARHGAP24, CTNNA1, ARHGAP26, JUP, ARHGAP31, TNS3, SDC1, PGM5, TNS1, ITGA5, LAYN, LASP1, SDCBP, DSP, TGFB1I1, TRIP6, TJP2, PARVA	1354	120	8105	2.04521	0.00310922	9.73096e-05	0.00817275
GOTERM_CC_FAT	GO:0030055~cell-substrate junction	31	1.75837	1.38374e-05	DLC1, LIMS1, TLN1, LIMA1, TLN2, FERMT2, FHL2, SDC4, ITGB1, TENC1, VCL, ILK, STARD8, TES, LPP, FBLIM1, ACTN1, ARHGAP24, ARHGAP26, TNS3, ARHGAP31, SDC1, PGM5, TNS1, ITGA5, LAYN, LASP1, SDCBP, TGFB1I1, TRIP6, PARVA	1354	83	8105	2.23572	0.00767787	0.000233533	0.0202269
GOTERM_CC_FAT	GO:0005884~actin filament	17	0.964265	3.60711e-05	SHROOM4, MYO1C, AIF1, CALD1, FERMT2, MYO9B, GAS2, PALLD, TPM1, CD2AP, GAS7, IQGAP1, DFNB31, ARHGAP6, AMOT, WIPF1, LCP1	1354	34	8105	2.99298	0.0198915	0.000590766	0.052719
GOTERM_CC_FAT	GO:0042175~nuclear envelope-endoplasmic reticulum network	60	3.40329	4.07271e-05	WFS1, HMGCR, LMAN2L, SSR1, FDFT1, OS9, ERO1LB, CYP39A1, INSIG2, RPN1, ASPH, SEC24D, DHCR24, SPTLC1, SLC33A1, ERLIN2, DPAGT1, STIM1, CYP26A1, PIGT, TMEM38B, MAGT1, SEC61B, SQLE, NUCB2, EDA, EIF2AK3, EXT2, SEC61G, OSTC, CYP1B1, CYP51A1, EXTL1, LMAN1, EDEM1, TRAM2, STT3A, FMO1, DHCR7, DAD1, ERO1L, HSPA5, EMD, TRAM1, PPAP2B, SEC61A1, HERPUD1, RRBP1, IGF2, ITPR3, FURIN, ITPR1, ITPR2, SREBF2, HSP90B1, …	1354	215	8105	1.6705	0.0224301	0.000647946	0.059522
GOTERM_CC_FAT	GO:0005793~ER-Golgi intermediate compartment	18	1.02099	4.65433e-05	P4HB, PDIA6, LMAN2, MAN1A1, TMED9, LMAN1, SERPINH1, YIF1A, NUCB1, C19ORF10, TMED2, NUCB2, SURF4, TMED10, HSPA5, KDELR1, GOLGA3, FN1	1354	38	8105	2.83546	0.0255921	0.000719886	0.0680196
GOTERM_CC_FAT	GO:0000267~cell fraction	161	9.13216	4.6646e-05	CGA, PPP2R5A, HMGCR, PTGS1, ADCY6, TSPAN9, FDFT1, GSTM3, SLC2A4, STAC, PGRMC1, LRRC59, PDE4B, CTDSP2, RAPGEF3, FAS, SAMD4A, DNAJC1, RECK, YARS, PLD1, SLC33A1, EFNB1, AARS, DPAGT1, CYP26A1, MOGS, IRS1, JUP, LRAT, PTRF, BACE2, RARS, USO1, MADCAM1, EDA, EMP1, TPST1, GGCX, WNT5A, FGFR1, TPST2, CYP1B1, CYP51A1, CYTL1, MAP4K2, HMGCS1, MME, MYO9B, CALR, LMAN1, TRH, ITGB1, ADCYAP1, ECE1, VRK2, SLC30A5, T…	1354	724	8105	1.33113	0.0256478	0.000701981	0.0681696
GOTERM_CC_FAT	GO:0031674~I band	17	0.964265	5.62292e-05	OBSCN, MYL3, SYNC, FHL3, FHL2, ACTN1, ANKRD1, MYOZ3, FLNC, FLNB, JUP, KRT19, DES, PGM5, NEB, KRT8, CACNA1C	1354	35	8105	2.90747	0.0308351	0.000823885	0.0821693
GOTERM_CC_FAT	GO:0005583~fibrillar collagen	9	0.510493	6.06254e-05	COL27A1, LUM, COL3A1, COL1A2, COL2A1, COL11A2, COL5A2, COL11A1, COL5A1	1354	11	8105	4.89761	0.0332056	0.000865507	0.088591
GOTERM_CC_FAT	GO:0005789~endoplasmic reticulum membrane	57	3.23313	6.28704e-05	WFS1, HMGCR, LMAN2L, FDFT1, OS9, SSR1, ERO1LB, CYP39A1, INSIG2, RPN1, ASPH, SEC24D, DHCR24, SPTLC1, SLC33A1, ERLIN2, DPAGT1, STIM1, CYP26A1, PIGT, TMEM38B, MAGT1, SEC61B, SQLE, EDA, EIF2AK3, EXT2, SEC61G, OSTC, CYP1B1, CYP51A1, EXTL1, LMAN1, EDEM1, TRAM2, STT3A, FMO1, DHCR7, DAD1, ERO1L, HSPA5, TRAM1, PPAP2B, SEC61A1, HERPUD1, RRBP1, IGF2, FURIN, ITPR1, ITPR2, SREBF2, HSP90B1, SPCS3, GOSR2, SSR4,…	1354	204	8105	1.67255	0.0344138	0.000875115	0.0918702
GOTERM_CC_FAT	GO:0005792~microsome	44	2.49575	6.50465e-05	COPA, CYP1B1, HMGCR, CYP51A1, PTGS1, CALR, LMAN1, FDFT1, DCT, IGF1R, CYP39A1, TMED2, SLC2A4, PTGES, FMO1, HMOX1, PGRMC1, LRRC59, VKORC1, TMED10, ERO1L, SNAP23, DNAJC1, P4HB, PLD1, STX2, CYP26A1, DPAGT1, ATP1A2, ITPR3, IRS1, ITPR1, ITPR2, SREBF2, HSP90B1, LRAT, PTRF, DGAT2, H6PD, SQLE, SPCS3, USO1, TXNRD3, SSR3	1354	145	8105	1.81643	0.0355835	0.000883318	0.0950486
GOTERM_CC_FAT	GO:0042598~vesicular fraction	45	2.55247	7.15066e-05	COPA, CYP1B1, HMGCR, CYP51A1, PTGS1, CALR, LMAN1, FDFT1, DCT, IGF1R, CYP39A1, TMED2, SLC2A4, PTGES, FMO1, HMOX1, PGRMC1, LRRC59, VKORC1, TMED10, ERO1L, SNAP23, DNAJC1, P4HB, PLD1, STX2, CYP26A1, DPAGT1, ATP1A2, ITPR3, IRS1, ITPR1, ITPR2, SREBF2, HSP90B1, LRAT, PTRF, DGAT2, H6PD, SQLE, SPCS3, TXNRD3, USO1, RAB38, SSR3	1354	150	8105	1.79579	0.0390478	0.000947898	0.104484
GOTERM_CC_FAT	GO:0005865~striated muscle thin filament	8	0.453772	9.37928e-05	TNNT1, NEB, TNNC1, TPM2, TPM1, TPM4, TNNI1, TPM3	1354	9	8105	5.32086	0.0509038	0.00121426	0.137027
GOTERM_CC_FAT	GO:0016021~integral to membrane	531	30.1191	0.00010151	SLC9A9, PEAR1, SLC9A5, SGMS2, GBGT1, OR8S1, C14ORF1, TMEM141, SSR1, CDH20, FAP, FAS, LPHN1, CDH23, PTPRK, PTPRG, DPAGT1, COLEC12, PTPRU, LPCAT2, YIF1B, MYH9, YIF1A, TMEM132D, ERGIC3, TMEM132C, PLAUR, TMEM133, C1ORF85, BACE2, SPAG4, F3, ROR1, SURF4, ROR2, MADCAM1, PMP22, EIF2AK3, GGCX, IL1R1, CYP51A1, PTH1R, RER1, ALCAM, TMEM50B, PROCR, ZDHHC9, FAM162A, LAPTM4A, TMEM120B, TGFBR2, TMEM110, KCNK1, I…	1354	2814	8105	1.12955	0.0549749	0.00128426	0.148293
GOTERM_CC_FAT	GO:0001725~stress fiber	11	0.623936	0.000101757	LIMA1, PGM5, SHROOM4, PDLIM7, ACTN4, ILK, FERMT2, FHL3, AMOT, MYH9, TPM1	1354	17	8105	3.87327	0.0551049	0.00125879	0.148654
GOTERM_CC_FAT	GO:0012505~endomembrane system	142	8.05445	0.000107992	SEC31A, SLC22A18, SGMS2, HMGCR, WFS1, LMAN2L, PTGS1, LEMD2, SLC35A2, FDFT1, B2M, SSR1, DAB2, ST3GAL3, ERO1LB, ST3GAL2, SLC2A4, INSIG2, ST3GAL4, RPN1, PDGFC, RAPGEF3, ASPH, PDGFD, EGFR, SPTLC1, SLC33A1, STIM1, DPAGT1, CYP26A1, AP4M1, MGAT1, NDEL1, SEC61B, LRP10, CHPF, USO1, EDA, EXT2, EIF2AK3, SEC61G, MVP, ARFGAP1, GLG1, COPZ2, CYP1B1, CYP51A1, MAP4K2, RER1, LMAN1, EXTL1, TRAM2, TMED10, ERO1L, B3G…	1354	635	8105	1.33859	0.058381	0.00130685	0.157756
GOTERM_CC_FAT	GO:0030018~Z disc	15	0.850822	0.000124581	OBSCN, SYNC, FHL3, FHL2, ACTN1, FLNC, MYOZ3, FLNB, JUP, KRT19, DES, PGM5, NEB, KRT8, CACNA1C	1354	30	8105	2.99298	0.0670427	0.00147542	0.181969
GOTERM_CC_FAT	GO:0031224~intrinsic to membrane	549	31.1401	0.000175007	SLC9A9, PEAR1, SLC9A5, SGMS2, GBGT1, OR8S1, C14ORF1, TMEM141, SSR1, CDH20, FAP, FAS, LPHN1, CDH23, PTPRK, PTPRG, DPAGT1, COLEC12, PTPRU, LPCAT2, YIF1B, MYH9, YIF1A, TMEM132D, ERGIC3, TMEM132C, PLAUR, TMEM133, C1ORF85, BACE2, F3, SPAG4, ROR1, SURF4, ROR2, MADCAM1, PMP22, EIF2AK3, GGCX, IL1R1, CYP51A1, PTH1R, RER1, ALCAM, TMEM50B, PROCR, ZDHHC9, FAM162A, LAPTM4A, TMEM120B, TGFBR2, TMEM110, GAS1, KC…	1354	2932	8105	1.12084	0.092886	0.00202892	0.255535
GOTERM_CC_FAT	GO:0032432~actin filament bundle	11	0.623936	0.00019478	LIMA1, PGM5, SHROOM4, PDLIM7, ACTN4, ILK, FERMT2, FHL3, AMOT, MYH9, TPM1	1354	18	8105	3.65809	0.102824	0.0022119	0.28437
GOTERM_CC_FAT	GO:0030141~secretory granule	32	1.81509	0.000277978	HEXB, TGFB3, FSTL3, TRH, TIMP1, TGFB2, ECE1, TMED2, SLC2A4, TMED10, SLC30A5, SNAP23, THBS1, PCSK5, PCSK4, THBS3, FN1, ICA1, AIMP1, ACTN4, GARS, ACTN1, STXBP2, IGF1, SPARC, HGF, ITPR1, LAMP2, NTS, C12ORF39, VEGFA, ARSA	1354	100	8105	1.91551	0.143461	0.00309232	0.405605
GOTERM_CC_FAT	GO:0044431~Golgi apparatus part	65	3.6869	0.000334771	COPA, SEC31A, SGMS2, GJA1, CHPF2, SLC35A2, B2M, ST6GALNAC6, COPB2, ST6GALNAC3, ST3GAL3, ST3GAL2, SLC2A4, ST3GAL4, COPB1, SPG21, PDGFC, PDGFD, GOLGA5, SEC24D, GOLGA3, SEC23A, ARL1, PLD1, AP4M1, MAN1A1, LPCAT2, LDLRAP1, FLNA, MGAT1, MAN2A1, CHSY3, CHPF, IGF2R, NUCB2, USO1, CHSY1, NGF, GLG1, COPZ2, ARFGAP1, GALNT2, MAP4K2, BET1, RER1, LMAN1, TMED10, B3GNT2, PCSK7, QSOX1, SDF4, PCSK5, B4GALT1, ICA1, …	1354	255	8105	1.52583	0.17014	0.00365016	0.488284
GOTERM_CC_FAT	GO:0042641~actomyosin	11	0.623936	0.00034993	LIMA1, PGM5, SHROOM4, PDLIM7, ACTN4, ILK, FERMT2, FHL3, AMOT, MYH9, TPM1	1354	19	8105	3.46556	0.17712	0.00374193	0.510342
GOTERM_CC_FAT	GO:0016323~basolateral plasma membrane	41	2.32558	0.000447148	DLC1, LIMS1, TLN1, LIMA1, SHROOM4, TLN2, PTH1R, FERMT2, FHL2, SDC4, ITGB1, TENC1, VCL, ILK, STARD8, TES, B4GALT1, EGFR, MYO1C, STX2, LPP, ANXA1, FBLIM1, ACTN1, ARHGAP24, LDLRAP1, ARHGAP26, TNS3, ARHGAP31, SDC1, PGM5, TNS1, ITGA5, LAYN, LASP1, SDCBP, DSP, TGFB1I1, TRIP6, ATP7B, PARVA	1354	143	8105	1.71626	0.220511	0.00468929	0.651694
GOTERM_CC_FAT	GO:0005794~Golgi apparatus	152	8.62167	0.000551272	SEC31A, SGMS2, GBGT1, LMAN2L, PTGS1, PRKG1, SLC35A2, DSE, UXS1, B2M, ACBD3, ST3GAL3, ST3GAL2, SLC2A4, ST3GAL4, IFT20, APOE, SND1, PDGFC, PDGFD, RAB20, H1F0, PLD1, GOLT1B, AP4M1, LPCAT2, YIF1A, ERGIC3, MGAT1, CHPF, BACE2, USO1, RAB13, PTGFRN, EXT2, NGF, TPST1, COPZ2, ARFGAP1, GLG1, ABCA7, TPST2, LITAF, DIAPH2, MAP4K2, RER1, LMAN2, LMAN1, CD74, CALU, ECE1, ZDHHC9, SLC30A5, TMED10, B3GNT2, GCNT1, SD…	1354	711	8105	1.2797	0.264455	0.00567169	0.802879
GOTERM_CC_FAT	GO:0031093~platelet alpha granule lumen	12	0.680658	0.000807942	ACTN4, VEGFA, TGFB3, IGF1, ACTN1, HGF, SPARC, THBS1, THBS3, TIMP1, TGFB2, FN1	1354	24	8105	2.99298	0.362503	0.00815215	1.17465
GOTERM_CC_FAT	GO:0031985~Golgi cisterna	11	0.623936	0.000968465	B4GALT1, GLG1, PLD1, CHSY3, CHPF, NUCB2, CHSY1, CHPF2, AP4M1, GOLGA5, FURIN	1354	21	8105	3.13551	0.417075	0.00959115	1.40649
GOTERM_CC_FAT	GO:0000139~Golgi membrane	43	2.43902	0.00102099	GLG1, COPZ2, ARFGAP1, COPA, GALNT2, SGMS2, MAP4K2, BET1, RER1, GJA1, CHPF2, LMAN1, SLC35A2, B2M, ST6GALNAC6, COPB2, ST3GAL3, ST6GALNAC3, ST3GAL2, ST3GAL4, COPB1, PDGFC, PDGFD, B3GNT2, PCSK7, GOLGA5, SEC24D, QSOX1, GOLGA3, SEC23A, ICA1, MAN1A1, FURIN, LDLRAP1, ABCB4, MGAT1, MAN2A1, CHSY3, ARF1, CHPF, USO1, CHSY1, GOSR2	1354	158	8105	1.62909	0.4339	0.00993253	1.48225
GOTERM_CC_FAT	GO:0060205~cytoplasmic membrane-bounded vesicle lumen	12	0.680658	0.00122729	ACTN4, VEGFA, TGFB3, IGF1, ACTN1, HGF, SPARC, THBS1, THBS3, TIMP1, TGFB2, FN1	1354	25	8105	2.87326	0.495415	0.0117242	1.77924
GOTERM_CC_FAT	GO:0031983~vesicle lumen	12	0.680658	0.00122729	ACTN4, VEGFA, TGFB3, IGF1, ACTN1, HGF, SPARC, THBS1, THBS3, TIMP1, TGFB2, FN1	1354	25	8105	2.87326	0.495415	0.0117242	1.77924
GOTERM_CC_FAT	GO:0031984~organelle subcompartment	11	0.623936	0.00151235	B4GALT1, GLG1, PLD1, CHSY3, CHPF, NUCB2, CHSY1, CHPF2, AP4M1, GOLGA5, FURIN	1354	22	8105	2.99298	0.56959	0.0141868	2.18826
GOTERM_CC_FAT	GO:0001726~ruffle	21	1.19115	0.00151605	TLN1, PDLIM7, AIF1, TLN2, TNFRSF12A, WASF2, S100A11, CDK6, MYO9B, MYH9, TPM1, CD2AP, GAS7, ITGB1, RPS3, LAYN, ITGA5, ARHGAP1, RAB34, SYNJ2, LCP1	1354	61	8105	2.06074	0.570478	0.013986	2.19356
GOTERM_CC_FAT	GO:0005911~cell-cell junction	33	1.87181	0.00175758	CGNL1, TLN1, TLN2, GJA1, CLDN11, AMOTL1, CDH3, VCL, ILK, CNN2, SYNPO, B4GALT1, PTPRK, COL13A1, PTPRU, MYH9, ABCB4, JUP, EPB41L3, PGM5, DSG2, ITGA5, PKP4, DSC2, DSP, AMOT, RAB13, PDZD2, PMP22, PERP, TJP3, TJP2, ADD3	1354	115	8105	1.71771	0.624627	0.0159346	2.53887
GOTERM_CC_FAT	GO:0005626~insoluble fraction	120	6.80658	0.00211627	PPP2R5A, HMGCR, PTGS1, ADCY6, TSPAN9, FDFT1, SLC2A4, PGRMC1, LRRC59, PDE4B, RAPGEF3, SAMD4A, DNAJC1, RECK, PLD1, SLC33A1, DPAGT1, CYP26A1, MOGS, IRS1, JUP, LRAT, PTRF, BACE2, USO1, MADCAM1, EDA, EMP1, TPST1, GGCX, TPST2, FGFR1, CYP1B1, CYP51A1, MME, CALR, LMAN1, ITGB1, ECE1, VRK2, SLC30A5, TMED10, SCARB1, ERO1L, P4HB, ABCB8, RYK, CKAP4, ABCB4, SREBF2, LAMP1, LAMP2, EPS8, SLC7A2, NEDD4, ITGA5, SPC…	1354	560	8105	1.28271	0.692724	0.0188524	3.04956
GOTERM_CC_FAT	GO:0030057~desmosome	7	0.39705	0.00244217	B4GALT1, JUP, DSG2, PKP4, DSP, DSC2, PERP	1354	10	8105	4.19018	0.74384	0.0213863	3.51141
GOTERM_CC_FAT	GO:0005624~membrane fraction	114	6.46625	0.00358533	PPP2R5A, HMGCR, PTGS1, ADCY6, TSPAN9, FDFT1, SLC2A4, PGRMC1, LRRC59, RAPGEF3, SAMD4A, DNAJC1, RECK, PLD1, SLC33A1, DPAGT1, CYP26A1, MOGS, IRS1, JUP, LRAT, PTRF, BACE2, USO1, MADCAM1, EDA, EMP1, TPST1, GGCX, TPST2, FGFR1, CYP1B1, CYP51A1, MME, LMAN1, CALR, ITGB1, VRK2, ECE1, SLC30A5, TMED10, SCARB1, ERO1L, P4HB, ABCB8, RYK, CKAP4, ABCB4, SREBF2, LAMP1, LAMP2, EPS8, NEDD4, ITGA5, SLC7A2, SPCS3, CAC…	1354	536	8105	1.27313	0.864748	0.0307761	5.11529
GOTERM_CC_FAT	GO:0022626~cytosolic ribosome	23	1.30459	0.00365705	RPL14, RPL27A, RPL26, RPL24, RPS8, RPS3, RPL30, RPS29, RPL7, RPS3A, RPL31, RPL34, RPS14, RPL39L, RPS12, RPL3, RPS4Y1, RPL10, RPS10, RPL11, RPS20, FTL, RPS24	1354	74	8105	1.8605	0.870063	0.0309078	5.21509

## Sheet: Neuron_up_MF
Category	Term	Count	%	PValue	Genes	List Total	Pop Hits	Pop Total	Fold Enrichment	Bonferroni	Benjamini	FDR
GOTERM_MF_FAT	GO:0005509~calcium ion binding	164	9.30233	1.35464e-19	LTBP1, LTBP2, LTBP3, AIF1, TNNC1, STAT5A, FSTL1, ENPEP, MMP2, SSR1, CDH20, ATP2B4, HMCN1, SLC25A24, CCBE1, TPT1, PLS1, ASPH, PLS3, CDH23, TBC1D9B, MATN2, ACTN4, SPARCL1, ACTN1, STIM1, COLEC12, LPCAT2, GNS, MFAP4, CRELD2, MYL3, ITGA11, LMAN2, CALR, MYL9, CALU, TTYH3, TTYH2, ITGAV, GALNS, HEG1, SDF4, GPD2, CACNA2D1, BMP1, EFEMP2, EFEMP1, MRC2, NOTCH2NL, S100A11, MYL12A, ITGA4, FURIN, ITGA9, NOTCH2,…	1315	542	8552	1.96783	1.65131e-16	1.65131e-16	2.19429e-16
GOTERM_MF_FAT	GO:0005201~extracellular matrix structural constituent	34	1.92853	2.49855e-16	LUM, ELN, COL3A1, COL2A1, COL9A2, COL9A3, WNT3, COL27A1, COL6A2, COL12A1, FBN3, FBN2, LAMB1, COL11A2, COL11A1, COL8A2, FN1, COL18A1, COL13A1, EFEMP2, FBN1, EMILIN2, COL5A2, COL5A1, COL4A6, COL4A5, EMILIN1, FBLN1, LAMA4, BGN, COL14A1, FBLN2, COL1A2, LAMC1	1315	49	8552	4.51258	2.70672e-13	1.35336e-13	3.55271e-13
GOTERM_MF_FAT	GO:0030246~carbohydrate binding	66	3.74362	5.02443e-14	FGF7, LMAN2L, HEXB, FGF10, FSTL1, GPCPD1, CANX, MAN2B2, NOD1, RSPO1, CTGF, APOE, RSPO3, RSPO2, LPHN1, CYR61, PFKL, COL25A1, COLEC12, PCOLCE2, MAN2A1, BGN, IGF2R, MLEC, VEGFA, ADAMTS1, ADAMTS3, FGFR1, GALNT2, CCL2, CD248, DCN, LMAN2, LMAN1, CALR, MDK, GALK1, GALNT10, CSAD, CRISPLD2, PLA2R1, GPNMB, PTX3, THBS1, GALNT12, FN1, BMP4, HAPLN1, LPL, HAPLN3, LGALS3, COL13A1, LGALS1, MRC2, FBXO2, TGFBR2, C…	1315	166	8552	2.5857	6.13073e-11	2.04358e-11	8.14682e-11
GOTERM_MF_FAT	GO:0005198~structural molecule activity	115	6.52297	1.37184e-13	MMS19, RPL14, CD2AP, VCL, WNT3, PLS1, RPL10, COL12A1, RPL11, RPL12, ASPH, GNL1, RPL36AL, RPL35A, CTNNA1, JUP, ARPC1B, KRT19, PGM5, KRT18, LAMC3, SPAG4, RPS14, COL1A2, RPS12, DSP, LAMC1, ADD3, MYL3, ELN, MYL9, LAMB2, RPL7, RPS29, RPL9, RPL3, RPL10A, RPS20, LAMB1, FN1, RPS24, COL18A1, OBSCN, EFEMP2, EMILIN2, COL16A1, RPS8, EMILIN1, LAMA2, LAMA4, COL14A1, COPA, TLN1, COL21A1, TLN2, VILL, RPS3, COPB2…	1315	381	8552	1.96298	1.67276e-10	4.18189e-11	2.22278e-10
GOTERM_MF_FAT	GO:0019838~growth factor binding	36	2.04197	1.73502e-11	IL1R1, LTBP1, LTBP2, LTBP3, IL6ST, IGFBP6, COL3A1, TGFB3, COL2A1, NOV, IGF1R, CTGF, HTRA1, IL4R, COL6A1, THBS1, CRIM1, CYR61, IL18R1, NTF3, TGFBR2, NRD1, IGF2, FURIN, COL5A1, SEC61B, IGF2R, KAZALD1, COL1A2, PDGFRA, PDGFRB, TGFBR3, IGFBP2, IGFBP4, IGFBP5, ACVR1	1315	71	8552	3.29751	2.11499e-08	4.22999e-09	2.81044e-08
GOTERM_MF_FAT	GO:0005539~glycosaminoglycan binding	34	1.92853	1.96901e-08	FGFR1, FGF7, CCL2, FGF10, FSTL1, DCN, MDK, NOD1, RSPO1, CTGF, CRISPLD2, APOE, RSPO3, RSPO2, THBS1, GPNMB, CYR61, FN1, BMP4, LPL, HAPLN1, HAPLN3, COL13A1, TGFBR2, CCDC80, COL25A1, COL5A1, PCOLCE2, BGN, LAYN, VEGFA, TGFBR3, ADAMTS1, ADAMTS3	1315	80	8552	2.76395	2.40019e-05	4.00036e-06	3.18946e-05
GOTERM_MF_FAT	GO:0030247~polysaccharide binding	35	1.98525	2.13173e-08	FGFR1, FGF7, CCL2, FGF10, FSTL1, DCN, MDK, NOD1, RSPO1, CTGF, CRISPLD2, APOE, RSPO3, RSPO2, PTX3, THBS1, GPNMB, CYR61, FN1, BMP4, LPL, HAPLN1, HAPLN3, COL13A1, TGFBR2, CCDC80, COL25A1, COL5A1, PCOLCE2, BGN, LAYN, VEGFA, TGFBR3, ADAMTS1, ADAMTS3	1315	84	8552	2.70976	2.59855e-05	3.71225e-06	3.45304e-05
GOTERM_MF_FAT	GO:0001871~pattern binding	35	1.98525	2.13173e-08	FGFR1, FGF7, CCL2, FGF10, FSTL1, DCN, MDK, NOD1, RSPO1, CTGF, CRISPLD2, APOE, RSPO3, RSPO2, PTX3, THBS1, GPNMB, CYR61, FN1, BMP4, LPL, HAPLN1, HAPLN3, COL13A1, TGFBR2, CCDC80, COL25A1, COL5A1, PCOLCE2, BGN, LAYN, VEGFA, TGFBR3, ADAMTS1, ADAMTS3	1315	84	8552	2.70976	2.59855e-05	3.71225e-06	3.45304e-05
GOTERM_MF_FAT	GO:0008083~growth factor activity	33	1.87181	3.77319e-08	FGF7, GDF7, CSF1, FGF11, TGFB3, FGF10, MDK, CXCL12, MANF, TGFB2, NOV, OGN, BDNF, CTGF, CLCF1, PDGFC, PDGFD, BMP4, BMP2, BMP1, NTF3, IGF1, IGF2, HGF, CLEC11A, INHBA, C19ORF10, INHBE, GRN, VEGFA, GDF10, BMP5, NGF	1315	78	8552	2.75145	4.59941e-05	5.74938e-06	6.11192e-05
GOTERM_MF_FAT	GO:0008201~heparin binding	27	1.53148	2.89111e-07	FGFR1, FGF7, CCL2, FGF10, FSTL1, MDK, RSPO1, APOE, CRISPLD2, CTGF, RSPO3, RSPO2, THBS1, GPNMB, CYR61, FN1, BMP4, LPL, COL13A1, CCDC80, COL25A1, COL5A1, PCOLCE2, VEGFA, TGFBR3, ADAMTS1, ADAMTS3	1315	61	8552	2.87856	0.000352364	3.91577e-05	0.000468309
GOTERM_MF_FAT	GO:0005520~insulin-like growth factor binding	13	0.737379	4.81542e-07	NOV, IGF1R, CTGF, HTRA1, KAZALD1, IGF2R, IGFBP6, IGF2, IGFBP2, CRIM1, IGFBP4, CYR61, IGFBP5	1315	17	8552	4.97321	0.000586827	5.86982e-05	0.000780012
GOTERM_MF_FAT	GO:0003779~actin binding	66	3.74362	1.17055e-06	TLN1, LIMA1, AIF1, TNNC1, TLN2, WASF2, IQGAP2, VILL, VCL, GSN, PLS1, SNTB1, PLS3, EGFR, FMNL1, ACTN4, CLMN, ACTN1, MYH9, PALLD, FLNC, FLNB, FLNA, EPB41L2, EPB41L3, ARPC1B, SMTN, TNS1, TAGLN, ADD3, FHOD1, LCP1, PARVA, SHROOM4, MYL3, DIAPH2, CALD1, FHL3, MYO9B, TPM2, TPM1, DAAM2, TPM4, TPM3, PFN2, CNN2, WIPF1, CNN1, EMD, STK38L, SYNPO, PLEC, INF2, PHACTR2, MYO1C, BAIAP2L1, MYO1D, SYNPO2, GAS7, TNNI…	1315	238	8552	1.80347	0.00142589	0.00012971	0.00189608
GOTERM_MF_FAT	GO:0004222~metalloendopeptidase activity	26	1.47476	2.42172e-06	ADAMTS19, ECEL1, ADAMTS15, MME, MMP2, ECE1, FAP, ADAMTS10, ADAM33, ADAMTS12, BMP1, OSGEP, ADAMTS20, NRD1, PAPLN, MMP14, ADAMTS7, ADAMTS9, ADAMTS1, ADAM19, ADAM12, ADAMTS3, ADAMTS2, ADAMTS4, TLL1, ADAM15	1315	63	8552	2.68395	0.00294773	0.000245977	0.0039227
GOTERM_MF_FAT	GO:0050840~extracellular matrix binding	13	0.737379	6.23613e-06	ELN, OLFML2A, BCAM, NID1, SPARC, DCN, BGN, FBLN2, TGFBI, VEGFA, THBS1, COL11A1, CYR61	1315	20	8552	4.22722	0.00757304	0.000584588	0.010101
GOTERM_MF_FAT	GO:0008237~metallopeptidase activity	37	2.0987	7.67501e-06	ERMP1, AEBP1, ADAMTS19, ECEL1, ADAMTS15, MME, ENPEP, MMP2, CPZ, ECE1, PAPPA, FAP, ADAM33, ADAMTS10, ADAMTS12, OSGEP, BMP1, ADAMTS20, NRD1, PAPLN, MMP14, XPNPEP1, C9ORF3, DNPEP, ADAMTS7, ADAMTS9, CPXM1, ADAMTS1, LTA4H, PAPPA2, ADAM19, ADAM12, ADAMTS3, ADAMTS2, ADAMTS4, TLL1, ADAM15	1315	113	8552	2.12944	0.00931224	0.000668053	0.0124315
GOTERM_MF_FAT	GO:0005179~hormone activity	16	0.907544	9.14051e-06	CGA, COPA, STC2, EDN1, IGF1, IGF2, TRH, ADCYAP1, INHBA, TTR, ADM, PENK, NTS, INHBE, STC1, APLN	1315	30	8552	3.46849	0.0110805	0.000742546	0.014805
GOTERM_MF_FAT	GO:0004175~endopeptidase activity	53	3.00624	9.22377e-06	CORIN, PDIA3, LGMN, MMP2, LONP1, HTRA1, FAP, CASP8, PRSS35, ADAMTS20, NRD1, MMP14, ADAMTS7, CTSK, ADAMTS9, BACE2, CTSC, ADAMTS1, CTSB, ADAM19, ADAMTS3, ADAM12, CTSH, ADAMTS2, ADAMTS4, ADAM15, ADAMTS19, ECEL1, ADAMTS15, PAMR1, MME, C1S, ECE1, REN, PYCARD, PCSK9, ADAM33, ADAMTS10, ADAMTS12, PCSK7, PCSK5, PCSK4, PRSS12, CAPN6, BMP1, OSGEP, PAPLN, HGF, FURIN, C1RL, TEP1, PLAU, TLL1	1315	188	8552	1.83341	0.0111809	0.000702492	0.0149399
GOTERM_MF_FAT	GO:0005544~calcium-dependent phospholipid binding	11	0.623936	2.33456e-05	ANXA6, ANXA7, ANXA11, CPNE1, ANXA1, ANXA5, ANXA4, PLA2G4B, ANXA3, MCTP1, ANXA2	1315	16	8552	4.4711	0.0280575	0.00167264	0.0378092
GOTERM_MF_FAT	GO:0019955~cytokine binding	19	1.07771	2.63816e-05	IL18R1, IL1R1, IL27RA, IL6ST, LEPR, CRLF1, TGFBR2, TGFB3, IL11RA, CD74, TNFRSF1A, IL4R, TNFRSF19, TGFBR3, IL13RA1, THBS1, IFNGR2, IFNGR1, ACVR1	1315	43	8552	2.87361	0.0316479	0.00178505	0.042725
GOTERM_MF_FAT	GO:0005529~sugar binding	27	1.53148	2.70861e-05	GALNT2, CD248, LMAN2L, HEXB, LMAN2, CALR, LMAN1, CANX, GALK1, GALNT10, CSAD, PLA2R1, GALNT12, LPHN1, PFKL, LGALS3, LGALS1, MRC2, COLEC12, FUCA1, CLEC11A, MANBA, PYGL, LAYN, IGF2R, GFPT1, FREM1	1315	75	8552	2.34123	0.0324793	0.0017363	0.0438659
GOTERM_MF_FAT	GO:0005178~integrin binding	17	0.964265	6.77994e-05	ICAM1, ACTN4, EGFL6, COL3A1, ACTN1, COL16A1, CALR, TIMP2, ITGB1, COL5A1, VCAM1, CTGF, ITGA5, TGFBI, ILK, GPNMB, THBS1	1315	38	8552	2.90943	0.0793269	0.00412399	0.109767
GOTERM_MF_FAT	GO:0005125~cytokine activity	18	1.02099	7.36453e-05	BMP4, BMP2, CCL2, BMP1, AIMP1, GDF7, CSF1, GREM1, CXCL12, TGFB2, INHBA, CXCL14, CLCF1, GRN, VEGFA, GDF10, BMP5, SCG2	1315	42	8552	2.78718	0.0858649	0.00426597	0.119226
GOTERM_MF_FAT	GO:0001948~glycoprotein binding	12	0.680658	0.00014773	GPC4, GPC5, GPC3, IGF2R, LGALS1, GPC6, FST, FBXO2, THBS1, COL5A1, FLNA, OS9	1315	22	8552	3.54732	0.16481	0.00815275	0.239028
GOTERM_MF_FAT	GO:0008092~cytoskeletal protein binding	87	4.93477	0.000217177	LIMA1, TLN1, AIF1, TNNC1, TLN2, WASF2, IQGAP2, MYLIP, SDC4, VILL, SDC2, VCL, PACSIN3, PACSIN2, GSN, APOE, PLS1, RHOA, SNTB1, LMOD1, PLS3, FMNL1, EGFR, ACTN4, CLMN, ACTN1, MYH9, FLNC, PALLD, CTNNA1, FLNB, FLNA, FARP1, EPB41L2, JUP, EPB41L3, RAB11FIP5, ARPC1B, NCK2, SDC1, TNNT1, TNS1, SMTN, NDEL1, TAGLN, SDCBP, ADD3, FHOD1, LCP1, PARVA, SHROOM4, MYL3, DIAPH2, CALD1, FHL3, MYO9B, TPM2, TPM1, DAAM2, …	1315	390	8552	1.45076	0.232616	0.0114456	0.35121
GOTERM_MF_FAT	GO:0004714~transmembrane receptor protein tyrosine kinase activity	19	1.07771	0.000355657	EGFR, FGFR1, NRP1, RYK, AXL, PTK7, EPHB3, DDR2, EPHB4, IRS1, IGF1R, IGF2R, PDGFRL, PDGFRA, ROR1, ROR2, PDGFRB, MERTK, CRIM1	1315	51	8552	2.42284	0.351844	0.0179054	0.574549
GOTERM_MF_FAT	GO:0019798~procollagen-proline dioxygenase activity	6	0.340329	0.000445339	P4HB, LEPRE1, P4HA2, P4HA1, P4HA3, LEPREL1	1315	6	8552	6.50342	0.418991	0.0214854	0.718936
GOTERM_MF_FAT	GO:0008307~structural constituent of muscle	11	0.623936	0.000491431	OBSCN, KRT19, SMTN, NEB, MYL3, ASPH, TPM2, TPM1, TPM4, PLEC, MYL9	1315	21	8552	3.40655	0.45075	0.0227827	0.793069
GOTERM_MF_FAT	GO:0046983~protein dimerization activity	81	4.59444	0.000675079	JDP2, FOSL2, IL6ST, TNNC1, HMGCR, ALG2, HEXB, TGFB3, TGFB2, PLOD1, BOK, APOE, FAP, CREB3L1, PDGFC, SUPT5H, GOLGA5, ALX4, COL11A2, GABPB2, EGFR, ACTN4, OLFML2A, MYH9, STK3, FLNA, DDIT3, TARS, INHBA, HIF1A, VEGFA, PDGFRA, SDCBP, NFE2L1, NFE2L2, NFE2L3, EXT2, ACVR1, TYRP1, MVD, CREM, CSF1, MYO9B, ASNS, SOX6, ITGB1, ARNT, TRIM66, ECE1, RPL7, HAND2, XBP1, ALDH1A3, NPM1, PYCARD, ENO3, TCF4, ZBTB7B, BMP…	1315	370	8552	1.42372	0.560975	0.0300288	1.08792
GOTERM_MF_FAT	GO:0005044~scavenger receptor activity	9	0.510493	0.000710815	CORIN, SRCRB4D, COLEC12, SCARA3, LOXL2, SCARA5, PRSS12, SCARF1, SCARF2	1315	15	8552	3.90205	0.579702	0.0304826	1.1452
GOTERM_MF_FAT	GO:0043394~proteoglycan binding	7	0.39705	0.000718825	GPC4, GPC5, GPC3, GPC6, FST, THBS1, COL5A1	1315	9	8552	5.05822	0.583789	0.029774	1.15803
GOTERM_MF_FAT	GO:0043168~anion binding	16	0.907544	0.000942847	ADSS, ADSSL1, RELA, STAT5A, CLIC1, NPR3, TTYH3, MTHFD2, CLIC4, TTYH2, TRPC4AP, CTSC, CLCN6, ANO6, ANO10, CLCN5	1315	42	8552	2.47749	0.683323	0.0376038	1.51636

## Sheet: Neuron_down_BP
Category	Term	Count	%	PValue	Genes	List Total	Pop Hits	Pop Total	Fold Enrichment	Bonferroni	Benjamini	FDR
GOTERM_BP_FAT	GO:0006350~transcription	244	18.1548	6.57254e-09	MXI1, MED21, ZNF254, MED20, EPC1, EPC2, ZNF772, ZNF248, PHTF1, ZNF107, PATZ1, RARB, ZNF100, ZNF644, ZNF507, ZHX1, MECP2, PROX1, FRY, ZNF37A, SUV420H2, PRDM8, ZNF234, HES5, BAZ1B, HES4, MED17, PRDM5, ST18, UNCX, ZNF41, SUV420H1, DEAF1, ZNF614, ZNF516, ZNF132, TAF9B, ZNF510, ZSCAN5A, DIDO1, ZNF512, ZNF227, LHX4, LHX5, ZNF124, SUPT7L, ARNTL2, VEZF1, ASXL2, KLF12, KLF13, ZNF620, KLF10, ESRRG, SMAD1, …	974	1618	8961	1.38742	2.02564e-05	2.02564e-05	1.18705e-05
GOTERM_BP_FAT	GO:0045449~regulation of transcription	282	20.9821	1.64069e-08	MXI1, MED21, ZNF254, MED20, MAGED1, EPC1, EPC2, S1PR1, MYD88, NKX6-2, ZNF772, ZNF248, PHTF1, ZNF107, PATZ1, RARB, BCL7A, TIGD6, ZNF100, ZNF644, ZNF507, ZHX1, MECP2, PROX1, FRY, ZNF37A, SUV420H2, PRDM8, ZNF234, HES5, BAZ1B, HES4, MED17, PRDM5, TGFBRAP1, ST18, UNCX, ZNF41, SUV420H1, DEAF1, ZNF614, ZNF516, ZNF132, TAF9B, ZSCAN5A, ZNF510, ZNF512, ZNF227, LHX4, LHX5, ZNF124, SUPT7L, ARNTL2, VEZF1, DNM…	974	1947	8961	1.33254	5.05648e-05	2.52827e-05	2.96322e-05
GOTERM_BP_FAT	GO:0021510~spinal cord development	16	1.19048	5.52416e-08	LBX1, RFX4, MDGA2, GSX1, PAX3, PROX1, NKX6-1, ASCL1, HOXB8, PAX7, NKX6-2, LHX4, GDF11, RELN, PBX3, UNCX	974	29	8961	5.07598	0.00017024	5.67499e-05	9.97707e-05
GOTERM_BP_FAT	GO:0050877~neurological system process	89	6.62202	8.92108e-08	SYT1, IGDCC3, SLC6A1, GRIK1, GABRB3, SYT5, PITPNA, TACR1, PAX6, PAX3, KCNIP1, PRKAR2B, SLC1A2, CRYGC, SLC1A3, S1PR1, CHST10, GRID2, MKKS, CHRNA4, QKI, POU4F1, COCH, GABRG2, OPA1, ALDH5A1, KIF5A, GRIN2A, UBR3, CACNG4, NRXN1, CNGA3, BBS10, GRM5, AMIGO1, GNAL, GRM3, GRM2, KIF1B, GABRR1, ARRB2, ARRB1, ABAT, NCAN, CRYBA1, UNC13B, PRKCZ, SCN1A, NDP, SOX2, CACNB4, PCDHB11, FKBP1B, RIMS1, AMPH, ESPN, GAD…	974	466	8961	1.75712	0.00027491	6.87346e-05	0.000161122
GOTERM_BP_FAT	GO:0021516~dorsal spinal cord development	10	0.744048	3.28989e-07	ASCL1, LBX1, RFX4, HOXB8, PAX7, GSX1, PAX3, PBX3, PROX1, UNCX	974	12	8961	7.66684	0.00101343	0.000202768	0.000594179
GOTERM_BP_FAT	GO:0007267~cell-cell signaling	65	4.83631	5.64323e-07	TUSC2, CYB5R4, SYT1, SLC6A1, GABRB3, GRIK1, SYT5, FGF9, FGF14, FGF13, KCNIP1, SLC1A2, SLC1A3, GRID2, CHRNA4, GABRG2, IK, ALDH5A1, KIF5A, GRIN2A, NRXN1, GRM5, GRM3, SSTR2, ACVR2B, GRM2, GABRR1, KIF1B, ABAT, NCAN, UNC13B, PANX1, NDP, SOX2, CACNB4, PCDHB11, RIMS1, FKBP1B, AMPH, GAD2, CRB1, POU2F1, APBA2, LHX5, GAD1, SNAP25, NOVA1, MLLT4, PLP1, KLF10, SLC12A5, LIN7C, GRIA4, LIN7A, WNT7B, GRIA2, SALL1…	974	318	8961	1.88055	0.00173773	0.000289832	0.00101921
GOTERM_BP_FAT	GO:0006355~regulation of transcription, DNA-dependent	191	14.2113	8.28384e-07	ZNF583, ZNF823, ARNT2, FOXO3, CNOT7, MED21, MED20, ZNF254, CBX5, MAGED1, EPC1, RNF141, S1PR1, NKX6-2, ZNF248, ZNF772, SMARCD1, PATZ1, RARB, ZNF180, SATB1, LBX1, ZNF100, ZNF440, MTA2, ZHX1, MECP2, ZNF813, PKIA, PROX1, ZNF3, ZNF37A, ZNF234, ASCL1, ZNF439, PA2G4, ZNF195, HES5, SMARCE1, ZNF197, HES4, HOXD3, MED17, SMARCA5, TFAP2A, ZNF589, ST18, UNCX, ZNF41, ZNF614, TSHZ2, ZNF132, ONECUT1, SOX2, TAF9B…	974	1274	8961	1.37931	0.00254983	0.000364659	0.00149612
GOTERM_BP_FAT	GO:0051252~regulation of RNA metabolic process	195	14.5089	8.7544e-07	SYNCRIP, MED21, ZNF254, MED20, MAGED1, EPC1, S1PR1, NKX6-2, ZNF248, ZNF772, PATZ1, RARB, ZNF100, ZHX1, MECP2, PROX1, ZNF37A, ZNF234, HES5, HES4, MED17, ST18, ZNF41, UNCX, ZNF614, ZNF132, TAF9B, ZSCAN5A, ZNF510, ZNF227, LHX4, LHX5, ZNF124, ARNTL2, VEZF1, DNMT3B, ARHGEF10L, HNRNPAB, DHX9, KLF12, KLF13, KLF10, ZNF620, ESRRG, EN1, SMAD1, NKX6-1, CSRNP3, ZIK1, BMP7, ZNF117, TCF12, ELF2, ZEB2, YBX1, ZB…	974	1307	8961	1.37264	0.00269447	0.000337207	0.0015811
GOTERM_BP_FAT	GO:0019226~transmission of nerve impulse	49	3.64583	3.18073e-06	SYT1, GRIK1, GABRB3, SLC6A1, SYT5, KCNIP1, SLC1A2, SLC1A3, S1PR1, GRID2, QKI, CHRNA4, GABRG2, ALDH5A1, KIF5A, GRIN2A, CACNG4, NRXN1, AMIGO1, GRM5, GRM3, KIF1B, GABRR1, GRM2, ABAT, NCAN, UNC13B, SCN1A, CACNB4, PCDHB11, FKBP1B, RIMS1, AMPH, GAD2, APBA2, POU3F2, SNAP25, GAD1, NOVA1, PLP1, SLC12A5, LIN7C, GRIA4, LIN7A, GRIA2, SLC6A5, P2RX3, TMOD2, WNT7A	974	226	8961	1.99473	0.00975512	0.00108863	0.00574449
GOTERM_BP_FAT	GO:0007389~pattern specification process	42	3.125	3.57811e-06	PAX6, ZEB2, CXXC4, ZBTB16, CXCR4, PAX7, NKX6-2, FRAT1, GBX2, MKKS, LFNG, MLLT3, APC, LMX1B, FOXJ1, GRSF1, DLL3, DLL1, EN1, SMAD1, NKX6-1, HOXB3, MIB1, ACVR2A, HOXB4, ASCL1, ACVR2B, HOXB8, HOXB5, HOXD3, HIPK2, HOXB6, GDF11, RELN, PTCH1, HOXB9, RFX3, PBX3, BMP7, WNT7A, LRP5, UNCX	974	182	8961	2.12312	0.0109672	0.00110217	0.00646217
GOTERM_BP_FAT	GO:0003002~regionalization	33	2.45536	7.13669e-06	PAX6, CXXC4, ZEB2, ZBTB16, PAX7, NKX6-2, GBX2, LFNG, MLLT3, APC, LMX1B, GRSF1, DLL3, EN1, DLL1, NKX6-1, HOXB3, ACVR2A, HOXB4, MIB1, ACVR2B, HOXB8, HOXB5, HOXD3, HIPK2, HOXB6, GDF11, RELN, PTCH1, HOXB9, PBX3, WNT7A, LRP5	974	131	8961	2.31761	0.0217552	0.00199758	0.0128887
GOTERM_BP_FAT	GO:0007610~behavior	51	3.79464	8.3467e-06	SNCG, GRIK1, SLC6A1, TACR1, FER, KLHL1, EDNRB, PRKAR2B, SLC1A2, SLC1A3, CHST10, CXCR4, CHRNA4, MKKS, POU4F1, GABRG2, GRIN2A, UBR3, GRM2, LYST, HIPK2, ABAT, RELN, PRKCZ, SCN1A, CCK, CX3CL1, CACNB4, ESPN, AMPH, NPHP4, NPAS3, CHD7, PDE1B, BCL2, SCN9A, APBA2, SNAP25, IL1RAPL1, NOVA1, FZD9, MET, EPM2A, NPY1R, SOD2, HOXB8, P2RX3, NTRK2, NLGN4X, TMOD2, PBX3	974	247	8961	1.89964	0.0253966	0.00214142	0.0150737
GOTERM_BP_FAT	GO:0007268~synaptic transmission	42	3.125	1.26014e-05	SYT1, SLC6A1, GRIK1, GABRB3, SYT5, CACNB4, PCDHB11, RIMS1, KCNIP1, AMPH, SLC1A2, GAD2, SLC1A3, GRID2, CHRNA4, APBA2, GAD1, SNAP25, NOVA1, GABRG2, PLP1, KIF5A, ALDH5A1, SLC12A5, GRIN2A, LIN7C, GRIA4, NRXN1, LIN7A, GRM5, GRM3, GRM2, GABRR1, KIF1B, GRIA2, SLC6A5, P2RX3, TMOD2, ABAT, NCAN, UNC13B, WNT7A	974	191	8961	2.02308	0.0380934	0.00298307	0.0227568
GOTERM_BP_FAT	GO:0009952~anterior/posterior pattern formation	25	1.86012	3.11041e-05	GRSF1, DLL3, PAX6, EN1, DLL1, ZEB2, ZBTB16, HOXB3, MIB1, HOXB4, ACVR2A, ACVR2B, HOXB8, HOXB5, HOXD3, HIPK2, HOXB6, GBX2, GDF11, HOXB9, PBX3, LFNG, MLLT3, APC, LRP5	974	92	8961	2.50006	0.0914126	0.00682405	0.0561615
GOTERM_BP_FAT	GO:0030182~neuron differentiation	60	4.46429	3.90886e-05	ATL1, PAX6, PAX3, RTN1, KLHL1, S1PR1, SLC1A3, BAG1, ANK3, DYNLL2, CXCR4, NKX6-2, PAX7, POU4F1, LBX1, STMN3, STMN2, MDGA2, NRXN1, AMIGO1, SLITRK2, SLITRK1, ASCL1, HES5, RELN, DST, CCK, SOX2, ONECUT2, SOX5, CRB1, BCL2, GBX2, POU3F4, LHX4, LHX5, POU3F2, TLX3, DCX, SNAP25, APC, LMX1B, BHLHE22, PTPRZ1, GSX1, NTN4, DPYSL5, NEUROG2, EN1, NTN1, NKX6-1, SOD2, NTRK3, MAP2, NTRK2, NEUROD4, BMP7, PBX3, WNT7A…	974	324	8961	1.70374	0.113499	0.00799939	0.0705736
GOTERM_BP_FAT	GO:0045165~cell fate commitment	24	1.78571	5.31229e-05	LBX1, ONECUT1, MCL1, SOX2, GSX1, ONECUT2, SOX5, PAX6, DLL1, NEUROG2, PAX3, SMAD1, SOX9, PROX1, NKX6-1, ASCL1, HES5, PAX7, NKX6-2, BCL2, SALL1, POU2F1, NEUROD4, TLX3	974	89	8961	2.48095	0.151028	0.0101809	0.0959007
GOTERM_BP_FAT	GO:0021515~cell differentiation in spinal cord	9	0.669643	6.0044e-05	ASCL1, LBX1, PAX7, NKX6-2, MDGA2, GSX1, LHX4, PAX3, NKX6-1	974	15	8961	5.52012	0.168946	0.0108269	0.108389
GOTERM_BP_FAT	GO:0048663~neuron fate commitment	11	0.818452	0.000154085	ASCL1, LBX1, HES5, PAX7, NKX6-2, SOX2, GSX1, PAX6, PAX3, TLX3, NKX6-1	974	25	8961	4.04809	0.378069	0.0260397	0.277924

[truncated: 2 more sheets: Neuron_down_CC, Neuron_down_MF]
