# Supplementary material for: CRISPR/Cas9-mediated heterozygous knockout of the autism gene CHD8 and characterization of its transcriptional networks in neurodevelopment
Source: Mol Autism. 2015 Oct 19;6:55. doi: 10.1186/s13229-015-0048-6 (PMC4612430; doi:10.1186/s13229-015-0048-6)
Supplement: Additional file 5: — Table S4. Pathway analysis (IPA) of DEGs in NPCs and neurons (only pathways with Benjamini corrected p < 0.05 were included). (XLSX 177 kb) [file 13229_2015_48_MOESM5_ESM.xlsx]

## Sheet: pathway
Ingenuity Canonical Pathways	AnalysisName	-log(B-H p-value)	Ratio	z-score	Molecules
Axonal Guidance Signaling	NPC-up	2.53	0.0716	NaN	FZD10,ADAM22,ADAMTS7,NTF3,BMP4,BDNF,BMP2,UNC5B,CXCL12,NFATC1,EPHB6,IGF1,PRKAR1B,FIGF,PLXNB2,PIK3R2,EFNB3,GDF7,UNC5C,ITGA4,ADAMTS1,SEMA5A,ITGA5,ADAMTS9,SEMA3A,EPHA6,WIPF1,PLCB4,KIF7,PDGFD,GNAL
Axonal Guidance Signaling	Neuron-up	8.35	0.187	NaN	SLIT3,PAPPA2,ECEL1,BMP4,WNT3,NTF4,UNC5B,CXCL12,ADAMTS2,VEGFA,NCK2,TUBA1C,MYL3,GDF7,PRKD1,ITGA4,ADAMTS4,PAPPA,ADAMTS1,FES,RRAS,SEMA5A,ITGA5,MMP2,ADAMTS9,MYL9,SDCBP,ADAM12,RHOA,FZD6,PRKCH,PDGFD,NRP1,RAP1B,FZD10,ENPEP,ADAMTS7,NTF3,ARPC1B,PDIA3,BDNF,BMP2,ABL1,FZD1,PDGFC,WNT8B,NFATC1,NTNG1,SHC1,IGF1,RHOD,SDC2,EFNA5,EFNB1,ADAM19,PFN2,PRKCE,SEMA3F,PLCD4,PRKCA,BMP1,MYL12A,UNC5C,ITGB1,EPHB4,ADAM15,C9orf3,…
Axonal Guidance Signaling	NPC-down	1.75	0.0577	NaN	RND1,ITSN1,CXCR4,PTCH1,EFNA3,EGF,FZD9,EPHA3,NTN1,GNG10,TUBB2B,GNAI2,SRGAP3,NTRK2,ADAMTS6,WNT7A,CFL2,NTRK3,LINGO1,GNAO1,ARHGEF6,PRKAG2,AKT3,ABLIM2,ADAM9
ERK/MAPK Signaling	Neuron-up	1.67	0.15	2.646	RAP1B,DUSP6,PPP1CB,TLN1,NFATC1,EIF4EBP1,SHC1,ETS2,ATF4,PRKCE,PRKCA,ITGA4,PLA2G12A,ITGB1,ETS1,RRAS,VRK2,ITGA5,PLCG1,RAPGEF3,STAT3,PPP2R5A,PRKCI,DUSP9,TLN2,PLA2G4B,DUSP4,ELK3
Molecular Mechanisms of Cancer	Neuron-up	5.07	0.17	NaN	BMP4,JAK1,WNT3,ADCY4,ARHGEF1,TGFBR2,CAMK2D,CCND3,PRKD1,ITGA4,RRAS,TYK2,CDK6,ITGA5,ARHGEF17,RHOJ,RAPGEF3,NFKB2,RALBP1,CCND2,IRS1,RHOA,TGFB3,FZD6,PRKCH,LEF1,RAP1B,FZD10,RELA,TCF4,BMP2,CTNNA1,ABL1,HIF1A,FZD1,WNT8B,FAS,ARHGEF19,SHC1,HHAT,RHOD,TGFB2,PRKCE,CASP8,PRKCA,BMP1,ITGB1,RHOC,WNT2B,ADCY3,ADCY6,GNAI1,APAF1,SMAD6,BMP5,PRKCI,FZD4,FOXO1,JAK3,LRP1,WNT11,WNT5A
Ephrin Receptor Signaling	Neuron-up	1.42	0.144	NaN	ITGB1,RAP1B,EPHB4,ARPC1B,RRAS,SH2D3C,GNAI1,CXCL12,ABL1,ITGA5,STAT3,PDGFC,NCK2,VEGFA,SHC1,WIPF1,SDCBP,SDC2,RHOA,EFNA5,EFNB1,EPHB3,ATF4,PDGFD,ITGA4
Neuropathic Pain Signaling In Dorsal Horn Neurons	Neuron-up	1.31	0.16	4	CAMK2D,PRKCI,GPR37,PDIA3,ITPR2,BDNF,ITPR3,CAMK1G,PRKCE,TAC1,PLCG1,PRKCH,ITPR1,PLCD4,PRKD1,PRKCA
Wnt/Î²-catenin Signaling	Neuron-up	3.76	0.195	0.756	FZD10,TCF4,SFRP2,FRZB,WNT3,TGFBR3,ILK,FZD1,RARG,WNT8B,TGFBR2,WIF1,CDH3,TGFB2,DKK2,GJA1,AXIN2,PPARD,WNT2B,ACVR1,CSNK1D,DKKL1,PPP2R5A,DVL2,FZD4,SOX6,TGFB3,FZD6,LEF1,SFRP1,LRP1,WNT11,WNT5A
Wnt/Î²-catenin Signaling	NPC-down	1.75	0.0828	0	CDH2,WNT7A,TGFBR1,DKK3,TGFBR3,PPP2R2B,GNAO1,PPM1L,AKT3,FZD9,KREMEN2,CCND1,ACVR2A,SOX3
Wnt/Î²-catenin Signaling	Neuron-down	2.43	0.16	0.447	FRAT1,FZD3,CSNK1A1,ACVR2B,SOX2,WNT7A,WNT7B,RARB,GSK3B,WNT5B,TAB1,SOX5,SOX4,LRP5,FZD9,SOX11,APC,CDH2,PPP2R4,PPP2R3A,PPP2R2B,TLE3,SOX9,PPP2R5E,ACVR2A,SOX3,FZD7
Ovarian Cancer Signaling	Neuron-up	1.58	0.16	NaN	FZD10,TCF4,GJA1,WNT3,RRAS,WNT2B,PTGS1,ABL1,MMP2,FZD1,PDGFC,WNT8B,VEGFA,FZD4,EDN1,FZD6,EDNRA,LEF1,WNT11,EGFR,WNT5A
Ovarian Cancer Signaling	Neuron-down	1.97	0.16	NaN	PRKACB,PMS2,PA2G4,FZD3,FGF9,EGF,FZD9,APC,BCL2,BRAF,PIK3R3,RB1,MTOR,ARRB1,PRKAR2B,WNT7A,MSH2,WNT7B,GSK3B,WNT5B,FZD7
Basal Cell Carcinoma Signaling	Neuron-up	2.37	0.222	NaN	FZD10,TCF4,BMP4,WNT3,BMP2,WNT2B,FZD1,WNT8B,BMP5,DVL2,FZD4,FZD6,LEF1,WNT11,BMP1,WNT5A
Glioblastoma Multiforme Signaling	Neuron-up	4.56	0.219	5.209	FZD10,WNT3,PDIA3,FZD1,WNT8B,PDGFC,SHC1,IGF1,RHOD,PDGFRA,IGF1R,PLCD4,PDGFRB,EGFR,RHOC,RRAS,ITPR2,WNT2B,CDK6,PLCG1,RHOJ,ITPR1,IGF2,FZD4,FOXO1,RHOA,ITPR3,FZD6,LEF1,PDGFD,WNT11,WNT5A
PCP pathway	Neuron-up	5.07	0.317	4	FZD10,SDC1,WNT3,VANGL1,WNT2B,CTHRC1,FZD1,SDC4,WNT8B,ROR2,RSPO3,DVL2,FZD4,SDC2,EFNB1,RHOA,FZD6,PFN2,WNT11,WNT5A
Sulfate Activation for Sulfonation	Neuron-up	1.43	1	NaN	PAPSS1,PAPSS2
PTEN Signaling	Neuron-up	1.69	0.169	-3.441	MAST2,ITGB1,RELA,RRAS,TGFBR3,FGFR1,ILK,ITGA5,NFKB2,IGF2R,TGFBR2,SYNJ2,SHC1,FOXO1,INPP5F,PDGFRA,IGF1R,EGFR,ITGA4,PDGFRB
PTEN Signaling	NPC-down	1.75	0.0932	3.162	NTRK2,TGFBR1,NTRK3,TGFBR3,CDKN1A,PREX2,AKT3,FGFR2,FGFRL1,KDR,CCND1
GPCR-Mediated Nutrient Sensing in Enteroendocrine Cells	Neuron-up	1.5	0.179	NaN	PRKCI,PDIA3,ITPR2,ADCY4,ITPR3,ADCY3,ADCY6,GNAI1,PRKCE,PLCG1,PRKCH,ITPR1,PLCD4,PRKD1,PRKCA
Synaptic Long Term Depression	Neuron-up	1.33	0.148	4.146	RRAS,ITPR2,PDIA3,PLA2R1,GNAI1,PLCG1,ITPR1,PPP2R5A,PRKG1,PRKCI,IGF1,PLA2G4B,ITPR3,IGF1R,PRKCE,PRKCH,NPR2,PLCD4,PRKD1,PRKCA,PLA2G12A
Chondroitin and Dermatan Biosynthesis	Neuron-up	2.11	0.667	NaN	CHSY3,CHPF,CHSY1,CHPF2
UDP-N-acetyl-D-glucosamine Biosynthesis II	Neuron-up	1.33	0.5	NaN	GFPT1,PGM3,UAP1
Glioma Signaling	Neuron-up	3.09	0.221	4.472	RRAS,ABL1,CDK6,PLCG1,PDGFC,IGF2R,SHC1,IGF2,CAMK2D,PRKCI,IGF1,CAMK1G,IGF1R,PDGFRA,PRKCE,PRKCH,PDGFD,PRKD1,PRKCA,PDGFRB,EGFR
PI3K/AKT Signaling	Neuron-up	1.38	0.154	2.668	ITGB1,RELA,CDC37,JAK1,RRAS,TYK2,ILK,ITGA5,NFKB2,PPP2R5A,EIF4EBP1,SYNJ2,SHC1,HSP90B1,FOXO1,INPP5F,LIMS1,JAK3,ITGA4
Colorectal Cancer Metastasis Signaling	Neuron-up	2.44	0.157	5.745	IL6ST,RELA,FZD10,TCF4,JAK1,WNT3,MMP14,ADCY4,FZD1,WNT8B,PDGFC,TGFBR2,VEGFA,RHOD,TGFB2,EGFR,RHOC,RRAS,TNFRSF1A,ADCY3,TYK2,WNT2B,ADCY6,MMP2,RHOJ,IFNGR1,NFKB2,STAT3,FZD4,RHOA,TGFB3,FZD6,LEF1,JAK3,LRP1,WNT11,WNT5A
Wnt/Ca+ pathway	Neuron-up	3.54	0.286	3.873	FZD10,RELA,PDIA3,PLCG1,NFATC4,FZD1,NFKB2,ROR1,NFATC1,DVL2,FZD4,FZD6,ATF4,PLCD4,PRKCA,WNT5A
Glycogen Degradation II	Neuron-up	1.43	0.4	NaN	PGM3,PGM5,PGM1,PYGL
Cholecystokinin/Gastrin-mediated Signaling	Neuron-up	1.72	0.178	4.243	RHOC,RRAS,ITPR2,RHOJ,ITPR1,SHC1,PRKCI,RHOD,MEF2D,RHOA,ITPR3,CREM,PRKCE,PRKCH,MAPK7,PRKD1,EGFR,PRKCA
Oxidative Ethanol Degradation III	Neuron-up	1.37	0.312	NaN	ALDH1B1,ACSS3,ALDH1A3,ACSS2,ALDH9A1
Pancreatic Adenocarcinoma Signaling	Neuron-up	1.38	0.16	3.606	RELA,JAK1,PLD3,TYK2,ABL1,STAT3,NFKB2,PDGFC,RALBP1,PLD1,TGFBR2,VEGFA,HMOX1,TGFB3,TGFB2,JAK3,EGFR
Ethanol Degradation IV	Neuron-up	1.58	0.316	NaN	TYRP1,ALDH1B1,ACSS3,ALDH1A3,ACSS2,ALDH9A1
Neuregulin Signaling	Neuron-up	1.41	0.17	3.317	ITGB1,STAT5A,RRAS,DCN,PLCG1,ITGA5,SHC1,HSP90B1,PRKCI,PRKCE,PRKCH,PRKD1,EGFR,PRKCA,ITGA4
Glioma Invasiveness Signaling	Neuron-up	1.67	0.211	1.732	TIMP3,RHOD,RRAS,TIMP1,RHOC,RHOA,ITGAV,PLAUR,RHOJ,MMP2,PLAU,TIMP2
Regulation of Actin-based Motility by Rho	Neuron-up	2.13	0.198	3.638	ITGB1,ARPC1B,RHOC,PPP1CB,ITGA5,RHOJ,PIP5K1B,GSN,MYL9,WIPF1,ACTA2,RHOD,RHOA,PFN2,ACTG2,MYL3,ITGA4,MYL12A
GNRH Signaling	Neuron-up	1.43	0.155	3.578	RELA,MAP3K6,RRAS,ITPR2,ADCY4,ADCY3,GNAI1,ADCY6,NFKB2,ITPR1,CAMK2D,PRKCI,ITPR3,ATF4,PRKCE,PRKCH,MAPK7,PRKD1,EGFR,PRKCA
Glutamate Receptor Signaling	Neuron-down	2.08	0.228	-2.646	GRM5,GRIN2A,GRM2,GNG11,GRM3,GRID2,GNG2,GRIK3,GRIA2,SLC1A3,SLC1A2,GRIA4,GRIK1
Notch Signaling	NPC-down	2.11	0.184	-1.342	DLL1,DTX4,HES5,NCSTN,LFNG,JAG1,PSEN1
UDP-D-xylose and UDP-D-glucuronate Biosynthesis	Neuron-up	1.43	1	NaN	UXS1,UGDH
Epoxysqualene Biosynthesis	Neuron-up	1.43	1	NaN	SQLE,FDFT1
Superpathway of Citrulline Metabolism	Neuron-up	1.51	0.357	NaN	LOC102724788/PRODH,ASS1,ALDH18A1,ASL,CPS1
Urea Cycle	Neuron-up	1.33	0.5	NaN	ASS1,ASL,CPS1
Cholesterol Biosynthesis I	Neuron-up	3.17	0.538	NaN	SQLE,FDFT1,DHCR7,DHCR24,MSMO1,SC5D,CYP51A1
Mevalonate Pathway I	Neuron-up	1.64	0.385	NaN	MVD,IDI1,MVK,HMGCR,HMGCS1
Colanic Acid Building Blocks Biosynthesis	Neuron-up	3.8	0.571	NaN	UGDH,GALK2,GMPPA,UGP2,GMDS,GALT,GALK1,PMM2
Cholesterol Biosynthesis II (via 24,25-dihydrolanosterol)	Neuron-up	3.17	0.538	NaN	SQLE,FDFT1,DHCR7,DHCR24,MSMO1,SC5D,CYP51A1
Cholesterol Biosynthesis III (via Desmosterol)	Neuron-up	3.17	0.538	NaN	SQLE,FDFT1,DHCR7,DHCR24,MSMO1,SC5D,CYP51A1
Galactose Degradation I (Leloir Pathway)	Neuron-up	1.48	0.6	NaN	GALK2,GALT,GALK1
Glutamate Degradation III (via 4-aminobutyrate)	Neuron-down	2.08	0.8	NaN	GAD2,ABAT,GAD1,ALDH5A1
Superpathway of Cholesterol Biosynthesis	Neuron-up	4.3	0.429	NaN	MVD,SQLE,FDFT1,DHCR7,DHCR24,IDI1,MVK,MSMO1,HMGCR,HMGCS1,SC5D,CYP51A1

## Sheet: NPC_disease&Function
Category	p-value	Molecules
Cancer	1.14E-39-1.5E-05	ST6GAL1,TPBG,TGFBR1,LCTL,SPAG16,TLE1,FRMD6,ARNT2,NCAM2,HOXB7,PRRT4,MARCH2,ETS1,IL4R,KIAA1147,DACT3,FREM1,HIST1H2BM,CORO1C,DST,ACTG1,NUAK2,CTTNBP2,TUBB2B,NOTCH2,WNT7A,SCHIP1,ARHGAP19,LY6E,TRIT1,PALD1,RNF19A,KLHDC8A,MKRN3,RPS19,SALL1,CDS2,TMEM167B,SEMA3A,AFF3,KIF7,BCL11A,EYA1,UBE2QL1,ADGRA2,HES5,EML4,RGCC,TBX18,C8orf4,JUND,SLITRK2,SLF1,NBEAL1,ADAMTS1,MDN1,MAPK12,ARNTL2,DBNDD1,TRPS1,BAZ2B,ETV5,MCCC2…
Organismal Injury and Abnormalities	1.14E-39-1.5E-05	ST6GAL1,TPBG,TGFBR1,LCTL,SPAG16,TLE1,FRMD6,ARNT2,NCAM2,HOXB7,PRRT4,MARCH2,ETS1,IL4R,KIAA1147,DACT3,FREM1,HIST1H2BM,CORO1C,DST,ACTG1,NUAK2,CTTNBP2,TUBB2B,NOTCH2,WNT7A,SCHIP1,ARHGAP19,LY6E,TRIT1,PALD1,RNF19A,KLHDC8A,MKRN3,RPS19,SALL1,CDS2,TMEM167B,SEMA3A,AFF3,KIF7,BCL11A,EYA1,UBE2QL1,ADGRA2,HES5,EML4,RGCC,TBX18,C8orf4,JUND,SLITRK2,SLF1,NBEAL1,ADAMTS1,MDN1,MAPK12,ARNTL2,DBNDD1,TRPS1,BAZ2B,ETV5,MCCC2…
Gastrointestinal Disease	1.37E-35-2.55E-06	ST6GAL1,TPBG,TGFBR1,LCTL,SPAG16,TLE1,FRMD6,ARNT2,NCAM2,HOXB7,PRRT4,ETS1,FREM1,HIST1H2BM,DST,ACTG1,NUAK2,CTTNBP2,NOTCH2,WNT7A,SCHIP1,PALD1,RNF19A,KLHDC8A,RPS19,SALL1,TMEM167B,CDS2,SEMA3A,AFF3,KIF7,BCL11A,EYA1,ADGRA2,EML4,RGCC,TBX18,SLITRK2,NBEAL1,ADAMTS1,MDN1,MAPK12,ARNTL2,TRPS1,BAZ2B,ETV5,MCCC2,DACT1,FAT3,EMX2,KCNS3,COL6A1,TBC1D1,PDK1,CACNA2D3,PGM2,LASP1,TIMP3,SLC8A3,PYGB,ERG,WWC1,CXXC5,L3MBTL3,C…
Embryonic Development	1.24E-31-1.74E-05	NKD1,TPBG,TGFBR1,RDH10,CACNA1H,TLE1,ARNT2,CCND1,NTN1,SPRY4,HAPLN1,NCAM2,HOXB7,PLXNB2,EBF2,HES6,ITGA4,ETS1,ESPL1,YAP1,LRP2,CNR1,SEMA5A,PCDH15,FGFR2,FREM1,ASAH1,SHROOM4,FSCN1,BTG2,HAS2,ITGA1,ACTG1,FLNB,BDNF,PROX1,ITGB8,CD74,NEUROD4,CYTL1,NOTCH2,WNT7A,AR,ZNF141,SCHIP1,CCL2,CDH3,ARHGAP19,BICC1,CTBP2,DAB2,ALX4,LY6E,UNC5C,PRKDC,MECOM,TNFRSF1A,ZNF521,PTGS1,SERPINF1,SALL1,EPHA3,STAR,SEMA3A,AFF3,TNS3,FLNC…
Organismal Development	1.24E-31-1.52E-05	ST6GAL1,TGFBR1,TLE1,ARNT2,SPRY4,DSE,NCAM2,HOXB7,PLXNB2,TMBIM1,ETS1,PTGIS,IL4R,DACT3,FREM1,ITPR3,ACTG1,FLNB,NOTCH2,WNT7A,ZNF141,SCHIP1,ARHGAP19,LY6E,MECOM,ZNF521,SALL1,STAR,ARID3A,SEMA3A,AFF3,BCL11A,SOX9,EYA1,ADGRA2,SEPT9,LHX2,HES5,RGCC,TBX18,MLLT3,JUND,GDF7,ADAMTS1,SMAD9,BAMBI,HOXB8,MAPK12,RAI1,TRPS1,ELK3,TNS1,ETV5,SRI,SULF1,RND1,SIX4,BMP2,DACT1,PVRL3,FAT3,EXT1,EMX2,LAMTOR3,ECE1,LASP1,HSPA4L,TIMP…
Cellular Development	2.31E-26-1.62E-05	TPBG,TGFBR1,LRRTM2,FRMD6,SPRY4,NCAM2,HOXB7,KIRREL3,PLXNB2,TMBIM1,ETS1,IL4R,COCH,DACT3,PPP2R2B,FLNB,IL17RD,NOTCH2,WNT7A,ARHGAP19,LY6E,PLOD2,MECOM,ZNF521,RPS19,SALL1,ARID3A,SEMA3A,KIF7,BCL11A,SOX9,EYA1,KIF23,RARRES2,SEPT9,HES5,LHX2,PTPN14,RGCC,TBX18,CD164,MLLT3,JUND,SLITRK2,IL1RAP,GDF7,ADAMTS1,SMAD9,TYK2,HOXB8,MAPK12,TRPS1,ETV5,USP21,SULF1,RND1,SIX4,BMP2,DACT1,EXT1,EMX2,LAMTOR3,COL6A1,ECE1,TIMP3,SL…
Nervous System Development and Function	5.89E-24-1.17E-05	TPBG,RDH10,KCNMB2,CACNA1H,LRRTM2,ARNT2,NPAS2,CCND1,NTN1,SPRY4,HAPLN1,NCAM2,KIRREL3,EBF2,PLXNB2,ITGA4,IL4R,COCH,YAP1,ATL1,LRP2,CNR1,SEMA5A,FGFR2,PCDH15,LAMC3,CA8,ASAH1,SHROOM4,TIAM2,CSPG5,FSCN1,BTG2,ITGA1,NHLH1,SHISA2,VSNL1,ACTG1,BDNF,PROX1,ITGB8,NEUROD4,TUBB2B,GPRC5B,CD47,WNT7A,AR,CCL2,UNC5C,PRKDC,OPTN,MECOM,TNFRSF1A,SERPINF1,SALL1,SNCG,EPHA3,SEMA3A,KIF7,NRXN2,NTRK3,BCL11A,ELAVL2,CDKN1A,PSAP,SOX9…
Cellular Movement	1.15E-23-1.59E-05	ST6GAL1,TPBG,TGFBR1,SPAG16,FOLH1,FRMD6,CCND1,NTN1,SPRY4,DSE,KIRREL3,SCPEP1,EBF2,PLXNB2,HES6,TMSB10/TMSB4X,ITGA4,ETS1,IL4R,LCP1,YAP1,COCH,SEMA5A,CNR1,FERMT2,FGFR2,CORO1C,TIAM2,CSPG5,FSCN1,DST,BTG2,ARHGEF6,HAS2,ITGA1,VSNL1,HACE1,FLNB,PTPN2,BDNF,PROX1,ITGB8,CD74,NUAK2,PARP9,NEUROD4,TUBB2B,NOTCH2,CD47,WNT7A,AR,CCL2,SCHIP1,CDH3,CARD10,CTBP2,ARHGAP19,DAB2,PIK3R2,FAP,UNC5C,PLA2G16,TNFRSF1A,SERPINF1,RPS1…
Cellular Growth and Proliferation	2.04E-23-1.12E-05	ST6GAL1,TGFBR1,TLE1,FRMD6,ARNT2,SPRY4,HOXB7,PLXNB2,ETS1,IL4R,DACT3,PPP2R2B,ITPR3,ACTG1,NOTCH2,WNT7A,TRIT1,ABCC9,PLOD2,MECOM,ZNF521,RPS19,ARID3A,SEMA3A,BCL11A,SOX9,EYA1,KIF23,RARRES2,SEPT9,HES5,PTPN14,EML4,RGCC,TBX18,CD164,MLLT3,C8orf4,JUND,TJP2,ADAMTS1,TYK2,PFDN5,BAMBI,MAPK12,ARNTL2,TRPS1,ETV5,USP21,SULF1,LITAF,RND1,MYCL,SIX4,BMP2,EXT1,EMX2,LAMTOR3,COL6A1,PRKAR1B,PDK1,LASP1,PMEL,TIMP3,COL6A2,G6PD…
Cardiovascular System Development and Function	6.98E-23-4.36E-06	TGFBR1,RDH10,FOLH1,KCNMB2,CACNA1H,CCND1,NTN1,SPRY4,PLXNB2,TMSB10/TMSB4X,ITGA4,PTGIS,ETS1,IL4R,ADD2,YAP1,TSPAN12,CNR1,SEMA5A,FGFR2,ARHGEF6,TFRC,HAS2,ITGA1,FLNB,F2RL2,BDNF,PROX1,ITGB8,CD47,NOTCH2,AR,WNT7A,CCL2,CTBP2,DAB2,LY6E,ABCC9,FAP,PRKDC,MECOM,TNFRSF1A,PTGS1,SERPINF1,SALL1,EPHA3,ARID3A,SEMA3A,PLA2G4A,NTRK3,CDKN1A,PSAP,SOX9,LDHA,SGCD,ST3GAL4,EYA1,CASP7,MAOA,SALL4,PSEN1,ADGRA2,LHX2,PLXNA4,SEPT9,A…
Organismal Survival	3.26E-20-3.62E-08	TGFBR1,RDH10,ARNT2,CCND1,NTN1,SPRY4,HAPLN1,HS3ST1,PLXNB2,ITGA4,PTGIS,ETS1,IL4R,LCP1,ESPL1,COCH,YAP1,LRP2,SEMA5A,CNR1,FERMT2,FGFR2,ASAH1,FSCN1,ITPR3,TFRC,HAS2,ITGA1,NHLH1,SHISA2,ACTG1,FLNB,ZDHHC2,PTPN2,BDNF,ITGB8,CD74,NUAK2,NEUROD4,CD47,NOTCH2,AR,CCL2,CARD10,BICC1,ALX4,LY6E,DAB2,PIK3R2,ABCC9,PRKDC,MECOM,TNFRSF1A,PTGS1,RPS19,SALL1,SNCG,EPHA3,STAR,ARID3A,ISG15,SEMA3A,NRXN2,KIF7,FLNC,BCL11A,NTRK3,CDK…
Organ Development	1.42E-19-1.29E-05	NKD1,TGFBR1,RDH10,CACNA1H,TLE1,ARNT2,CCND1,NTN1,SPRY4,NCAM2,PLXNB2,EBF2,HES6,ITGA4,IL4R,YAP1,LRP2,SEMA5A,CNR1,FGFR2,PCDH15,FREM1,ASAH1,SHROOM4,BTG2,HAS2,ITGA1,ACTG1,FLNB,BDNF,PROX1,NEUROD4,CYTL1,NOTCH2,AR,SCHIP1,CCL2,CDH3,BICC1,ARHGAP19,CTBP2,ALX4,LY6E,UNC5C,PRKDC,MECOM,TNFRSF1A,PTGS1,SERPINF1,SALL1,EPHA3,SEMA3A,TNS3,FLNC,NTRK3,CDKN1A,PSAP,SOX9,SGCD,EYA1,CASP7,ID4,MAOA,SALL4,PSEN1,NDST3,ADGRA2,PL…
Tissue Development	1.42E-19-1.52E-05	TPBG,TGFBR1,LRRTM2,TLE1,FRMD6,ARNT2,SPRY4,DSE,NCAM2,HOXB7,KIRREL3,PLXNB2,ETS1,IL4R,FREM1,ACTG1,FLNB,NOTCH2,WNT7A,SCHIP1,ARHGAP19,LY6E,MECOM,ZNF521,RPS19,SALL1,ARID3A,SEMA3A,KIF7,BCL11A,SOX9,EYA1,KIF23,ADGRA2,RARRES2,SEPT9,HES5,LHX2,RGCC,TBX18,JUND,SLITRK2,IL1RAP,GDF7,SMAD9,ADAMTS1,TYK2,HOXB8,MAPK12,RAI1,TRPS1,ELK3,ETV5,USP21,SRI,SULF1,RND1,MYCL,SIX4,BMP2,PVRL3,DACT1,FAT3,EXT1,EMX2,LAMTOR3,COL6A1,…
Connective Tissue Development and Function	2.77E-18-1.52E-05	TGFBR1,BMP4,CTGF,TGFBR3,MSX1,CCND1,NTN1,HOXA9,SPRY4,PCOLCE,CTSV,HAPLN1,CALCB,DMRT2,MFAP2,LRRC8C,EBF2,LRP2,SNAI1,PTCH1,FGFR2,CREB5,FREM1,RUNX1T1,SNAI2,PTPN2,TWIST1,GPC4,MEOX2,SHOX2,CYTL1,CD47,WNT7A,IGF1,TFAP2A,TCOF1,HOXA11,CTBP2,GDF10,ALX4,AMER1,RGS2,CTSK,MECOM,TNFRSF1A,COL12A1,ZNF521,SERPINF1,DLX1,SEMA3A,ANXA6,KIF7,CCDC85B,LMO3,LMX1B,CDKN1A,HOXB6,HOXB9,HOXB4,SOX9,EYA1,ID4,ACVR2A,SALL4,PSEN1,HOXB5…
Skeletal and Muscular System Development and Function	2.77E-18-1.59E-05	NKD1,TGFBR1,RDH10,CACNA1H,CCND1,NTN1,SPRY4,DSE,HAPLN1,HOXB7,ETS1,LRP2,ATL1,CNR1,FGFR2,FREM1,HAS2,ACTG1,FLNB,PTPN2,BDNF,PROX1,ITGB8,CYTL1,CD47,NOTCH2,AR,WNT7A,ZNF141,CCL2,SCHIP1,CTBP2,ALX4,LY6E,MECOM,TNFRSF1A,ZNF521,SERPINF1,SALL1,ISG15,ARID3A,PLA2G4A,SEMA3A,AFF3,KIF7,FLNC,CDKN1A,PSAP,SOX9,SGCD,EYA1,ID4,SALL4,PSEN1,NDST3,ILF3,LHX2,HES5,CYP26A1,JAM2,RARG,TBX18,TGFBR2,MLLT3,JUND,KREMEN2,GDF7,HMGA2,P…
Hepatic System Disease	1.85E-17-3.41E-17	TPBG,LCTL,SPAG16,TLE1,FRMD6,ARNT2,SPRY4,DSE,BTBD11,NCAM2,HOXB7,PRRT4,COCH,FREM1,HIST1H2BM,SYT6,DST,ITPR3,PPP2R2B,ACTG1,EVA1B,FLNB,CTTNBP2,PALD1,ABCC9,RNF19A,MECOM,ZNF521,TMEM167B,AFF3,BCL11A,COLGALT2,SOX9,MXRA5,EYA1,KIF23,EML4,HGD,AP1B1,CSPP1,TSEN15,MPHOSPH9,SLITRK2,ADAMTS1,MDN1,TYK2,MAPK12,ARNTL2,TRPS1,BAZ2B,TNS1,PARD3B,MCCC2,ETV5,SULF1,NIPA1,PC,SIX4,DACT1,PVRL3,TRAK1,FAT3,EXT1,STK11IP,COL6A1,TB…
Reproductive System Disease	2.22E-17-6.43E-06	ST6GAL1,TPBG,TGFBR1,LCTL,SPAG16,LRRTM2,TLE1,FRMD6,NPAS2,POLRMT,BTBD11,NCAM2,KIRREL3,ETS1,PTGIS,IL4R,KIAA1147,DACT3,FERMT2,CORO1C,HIST1H2BM,DST,PPP2R2B,ITPR3,FLNB,CTTNBP2,TUBB2B,NOTCH2,WNT7A,SCHIP1,ARHGAP19,LY6E,TRIT1,PALD1,ABCC9,MECOM,RPS19,SPATS2L,SLC25A1,ARID3A,KIF7,BCL11A,COLGALT2,SOX9,MXRA5,EYA1,UBE2QL1,KIF23,SEPT9,PTPN14,RGCC,CSPP1,RIMKLA,INTS3,TSEN15,MLLT3,KLHL29,JUND,SLF1,NBEAL1,ADAMTS1,MD…
Digestive System Development and Function	2.5E-17-1.04E-05	BMP4,CTGF,TGFBR1,RDH10,TGFBR3,MSX1,CLMP,CCND1,SPRY4,OSMR,RFX3,IL4R,CNR1,PCSK9,PTCH1,SNAI1,TBX2,FGFR2,ITGA5,SOSTDC1,COL3A1,SNAI2,BDNF,TAC1,PROX1,MEOX2,SHOX2,WNT7A,F2RL1,IGF1,TFAP2A,SCHIP1,BID,ALX4,FGF7,NES,PRKDC,CTSK,TNFRSF1A,SALL1,DLX1,ILDR2,SPRY2,CDKN1A,PAX6,SOX9,EYA1,ACVR2A,SALL4,SOX3,LHX2,CYP26A1,CXCL12,BNC2,MSX2,TGFBR2,PRRX2,CDON,OSR1,LAMB1,JUND,LHX8,DLC1,GJA1,SPP1,PHC1,COL2A1,DCHS1,INHBA,RAP…
Cell Morphology	3.71E-17-1.38E-05	TPBG,TGFBR1,SPAG16,CACNA1H,NPEPPS,CCND1,NTN1,CLIP1,SPRY4,DSE,KIRREL3,NEK6,EBF2,PLXNB2,ITGA4,ETS1,LCP1,IL4R,ESPL1,ADD2,YAP1,ATL1,LRP2,SEMA5A,CNR1,FERMT2,PCDH15,FGFR2,TIAM2,CSPG5,FSCN1,ARHGEF6,BTG2,ITPR3,TFRC,HAS2,ITGA1,HACE1,CYP39A1,FLNB,FGD3,PTPN2,BDNF,PROX1,ITGB8,NEUROD4,CD47,WNT7A,AR,CCL2,SORBS1,CTBP2,DAB2,PRKDC,PMAIP1,OPTN,MECOM,TNFRSF1A,SERPINF1,EPHA3,SNCG,ARID3A,STAR,SEMA3A,PLA2G4A,WIPF1,NTR…
Cellular Assembly and Organization	7.84E-17-1.38E-05	TPBG,TGFBR1,SPAG16,CACNA1H,CCND1,CLIP1,NTN1,DSE,KIRREL3,PLXNB2,TMSB10/TMSB4X,ITGA4,ETS1,LCP1,ESPL1,LRP2,ATL1,SEMA5A,CNR1,FERMT2,PCDH15,FGFR2,SHROOM4,CORO1C,TIAM2,CSPG5,DST,FSCN1,ARHGEF6,BTG2,HAS2,ITGA1,ACTG1,HACE1,FLNB,FGD3,BDNF,CLVS1,PROX1,CD74,ITGB8,NUAK2,SPAG5,CD47,WNT7A,AR,CCL2,SORBS1,ARHGAP19,DAB2,RNF19A,PRKDC,OPTN,TNFRSF1A,SERPINF1,EPHA3,SEMA3A,TNS3,WIPF1,BCL11A,NTRK3,FLNC,CDKN1A,PSAP,SOX9,…
Cellular Function and Maintenance	7.84E-17-1.38E-05	TPBG,TGFBR1,SPAG16,CACNA1H,CCND1,CLIP1,NTN1,DSE,KIRREL3,PLXNB2,TMSB10/TMSB4X,ITGA4,ETS1,LCP1,ESPL1,LRP2,ATL1,CNR1,FERMT2,PCDH15,FGFR2,SHROOM4,CORO1C,TIAM2,DST,FSCN1,ARHGEF6,BTG2,HAS2,ITGA1,ACTG1,HACE1,FLNB,FGD3,BDNF,CLVS1,ITGB8,NUAK2,SPAG5,CD47,WNT7A,AR,CCL2,SORBS1,ARHGAP19,DAB2,RNF19A,PRKDC,OPTN,TNFRSF1A,SERPINF1,EPHA3,SEMA3A,TNS3,WIPF1,BCL11A,NTRK3,FLNC,CDKN1A,SOX9,EYA1,FHOD1,PSEN1,MAOA,KIF23,L…
Developmental Disorder	1.3E-16-1.72E-05	TGFBR1,RDH10,CACNA1H,CCND1,NTN1,SPRY4,DSE,HAPLN1,HS3ST1,EBF2,PLXNB2,ETS1,PTGIS,ESPL1,YAP1,LRP2,DACT3,CNR1,FGFR2,LAMC3,FREM1,ANO5,ITPR3,TFRC,HAS2,SHISA2,ACTG1,FLNB,PTPN2,BDNF,ITGB8,NUAK2,NEUROD4,TUBB2B,NOTCH2,ZNF141,AR,WNT7A,CCL2,CDH3,CARD10,BICC1,DAB2,ALX4,PIK3R2,ABCC9,PRKDC,PLOD2,MECOM,MKRN3,PTGS1,SALL1,SNCG,STAR,ARID3A,SEMA3A,PLA2G4A,WIPF1,KIF7,BCL11A,FLNC,NTRK3,CDKN1A,LBH,SOX9,SGCD,EYA1,CASP7,…
Skeletal and Muscular Disorders	1.3E-16-1.72E-05	ST6GAL1,TGFBR1,RDH10,SPAG16,GPSM3,SPRY4,DSE,HAPLN1,PLXNB2,HIST1H2AC,ITGA4,PTGIS,LCP1,IL4R,COCH,YAP1,LRP2,SEMA5A,RHOBTB3,CNR1,FGFR2,PCDH15,FREM1,NDUFS5,SCUBE1,ANO5,ITPR3,PPP2R2B,TFRC,VSNL1,FLNB,BDNF,COX5B,SCUBE2,DGKB,ITGB8,CD74,NUAK2,TUBB2B,CYTL1,CD47,NOTCH2,ZNF141,WNT7A,AR,MAL2,CCL2,CDH3,LY6E,DAB2,ALX4,ABCC9,MOB3B,PLOD2,OPTN,TNFRSF1A,PTGS1,SERGEF,SALL1,SPATS2L,SNCG,ISG15,PLA2G4A,KIF7,FLNC,ELAVL2,…
Cell Death and Survival	2.06E-16-1.72E-05	ST6GAL1,TGFBR1,SPAG16,FRMD6,ARNT2,NPAS2,PTGIS,ETS1,IL4R,DST,PPP2R2B,ITPR3,FLNB,IL17RD,NUAK2,NOTCH2,WNT7A,ABCC9,RNF19A,MECOM,RPS19,SALL1,STAR,SEMA3A,BCL11A,SOX9,EYA1,LHX2,INTS3,CD164,MLLT3,MPHOSPH9,C8orf4,SNN,JUND,TJP2,ADAMTS1,MDN1,TYK2,BAMBI,PFDN5,MAPK12,TRPS1,ETV5,SULF1,SRI,SIX4,BMP2,EMX2,AMOTL1,LAMTOR3,COL6A1,ECE1,PDK1,PMEL,TIMP3,SLC8A3,G6PD,ERG,SSTR2,MEF2C,CTSC,GFPT1,BMP4,CTGF,MSX1,PTPN5,AFAP1…
Tissue Morphology	2.39E-16-1.74E-05	DBX1,ST6GAL1,TGFBR1,SPAG16,RDH10,CACNA1H,NPEPPS,CCND1,NTN1,DSE,HAPLN1,HOXB7,PLXNB2,EBF2,ITGA4,ETS1,PTGIS,IL4R,YAP1,ADD2,LRP2,DACT3,SEMA5A,CNR1,FERMT2,PCDH15,FGFR2,LAMC3,BTG2,ARHGEF6,TFRC,HAS2,ITGA1,NHLH1,PTPN2,BDNF,CD74,ITGB8,NEUROD4,CYTL1,NOTCH2,CD47,AR,WNT7A,CCL2,SORBS1,DAB2,PRKDC,MECOM,TNFRSF1A,ZNF521,PTGS1,SERPINF1,RPS19,SALL1,SNCG,EPHA3,ISG15,STAR,ARID3A,PLA2G4A,SEMA3A,WIPF1,FLNC,BCL11A,NTRK…
Organ Morphology	8.17E-15-1.52E-05	RDH10,CACNA1H,ARNT2,CCND1,NTN1,SPRY4,HAPLN1,NCAM2,EBF2,PLXNB2,ITGA4,PTGIS,LRP2,SEMA5A,DACT3,PCDH15,FGFR2,FREM1,HAS2,ITGA1,SHISA2,PTPN2,BDNF,PROX1,ITGB8,NEUROD4,NOTCH2,WNT7A,LY6E,ALX4,MECOM,TNFRSF1A,PTGS1,SALL1,EPHA3,ARID3A,PLA2G4A,SEMA3A,KIF7,NTRK3,CDKN1A,PSAP,SOX9,SGCD,EYA1,CASP7,PSEN1,SALL4,NDST3,ADGRA2,LHX2,HES5,PLXNA4,CYP26A1,SYNPO,RARG,TBX18,TGFBR2,CTNNA2,MAB21L2,CPLX2,GDF7,PEG3,ADAMTS1,PKP2…
Auditory and Vestibular System Development and Function	6.15E-13-6.08E-06	BMP4,HES5,RDH10,IFI16,MSX1,RARG,MSX2,TBX18,NTN1,HAPLN1,PRRX2,OSR1,DLL1,LRP2,COL2A1,PCDH15,FGFR2,DCHS1,POU3F4,SLITRK6,JAG1,LRIG1,SLC17A8,NTF3,CLDN11,FRZB,BDNF,SIX4,BMP2,TWIST1,LGR5,PROX1,EMX2,TGIF1,CYTL1,ROR2,SOX21,TFAP2A,IGF1,TCOF1,ECE1,EYA4,S1PR2,AP1S2,DLX1,SALL1,DLX2,ADGRV1,STRA6,NTRK2,NTRK3,SPRY2,PITX1,PSAP,EDNRA,SOX9,COL11A1,EYA1,RPL38,SALL4
Respiratory System Development and Function	8.93E-12-1.04E-05	CD81,ILF3,TGFBR1,CTGF,BMP4,LHX2,RDH10,CXCL12,MSX1,CACNA1H,FBXW7,CCND1,RARG,ABCA1,SPRY4,TGFBR2,HAPLN1,NCAM2,DMRT2,CDON,EBF2,DISP1,STAT6,GJA1,LRP2,PTCH1,COL2A1,FGFR2,DPPA4,DCHS1,ASAH1,ZIC3,RAI1,ALDH1A2,TRPS1,FBN1,LFNG,LEF1,FGFRL1,ELK3,COL3A1,PDPN,SIX4,BMP2,MMP14,CHL1,EMX2,TGIF1,CDH11,ROR2,COL6A1,CCL2,TFAP2A,IGF1,DDR2,THBS1,TCOF1,BID,ALX4,ECE1,EYA4,FGF7,PLOD3,TIMP3,CTSK,SPEG,TNFRSF1A,ACVR1,EPHA3,GLC…
Behavior	5.86E-11-1.49E-05	DBX1,BMP4,RDH10,ABAT,CACNA1H,NPEPPS,NPAS2,CCND1,NTN1,CTSV,HAPLN1,CALCB,SEC24D,BCHE,FIGF,FABP7,EBF2,LYPD1,CACNA1G,NETO1,ADD2,CNR1,ITGA5,CACNA1C,PCDH15,ITPR1,DIO3,LRRN1,ASAH1,SHROOM4,SRGAP3,CSPG5,NRCAM,ITPR3,BTG2,SYT1,GNAL,MME,ABHD12,SNAI2,PTPN2,BDNF,DUSP6,TAC1,MEOX2,CDH11,NEUROD4,GPRC5B,CD47,AR,IGF1,TFAP2A,F2RL1,SLC11A2,GRIK2,GABRA3,NDUFS4,CRLF1,RGS2,TNFRSF1A,FGF14,HDC,PTGS1,BHLHE22,SALL1,SNCG,SH3…
Neurological Disease	1.38E-10-1.35E-05	TPBG,ABAT,FOLH1,CACNA1H,CCND1,CLIP1,SPRY4,BTBD11,NEK6,PLXNB2,EBF2,HES6,ITGA4,LCP1,YAP1,COCH,LRP2,ATL1,RHOBTB3,SEMA5A,CNR1,LAMC3,ASAH1,CA8,NDUFS5,DST,PPP2R2B,BTG2,VSNL1,ZDHHC4,ABHD12,BDNF,COX5B,SCUBE2,DGKB,ITGB8,CD74,NUAK2,NEUROD4,TUBB2B,CD47,FRG1BP,NOTCH2,AR,CCL2,MAL2,CARD10,ALX4,LY6E,PIK3R2,PLOD2,OPTN,TNFRSF1A,PTGS1,RGS16,SERGEF,EPHA3,SNCG,ISG15,PLA2G4A,SEMA3A,KIF7,BCL11A,FLNC,NTRK3,ELAVL2,CDKN1…
Dermatological Diseases and Conditions	1.62E-10-7.15E-07	ST6GAL1,SPAG16,ARNT2,DSE,BTBD11,NCAM2,MARCH2,PLXNB2,PTGIS,FREM1,DST,ITPR3,ACTG1,FLNB,IL17RD,NUAK2,PARP9,TUBB2B,NOTCH2,WNT7A,TRIT1,ABCC9,PLOD2,MKRN3,MECOM,SALL1,AFF3,BCL11A,SOX9,MXRA5,EYA1,LHX2,HGD,AP1B1,INTS3,MLLT3,C8orf4,IL1RAP,SLF1,MDN1,ARNTL2,RAI1,TRPS1,BAZ2B,TNS1,ZKSCAN7,PARD3B,USP21,SULF1,RND1,MYCL,OSBPL6,NIPA1,PC,SIX4,BMP2,NRXN3,FAT3,STK11IP,COL6A1,TBC1D1,CAMKV,ECE1,PGM2,CACNA2D3,PMEL,ARSJ,…
Visual System Development and Function	4.6E-10-9.32E-08	NKD1,NDST3,BMP4,HES5,PLXNA4,LHX2,RDH10,MAP1B,FBXW7,TLE1,RARG,MSX2,CCND1,NID1,MAB21L2,FIGF,EBF2,HES6,ITGA4,PDGFRB,STAT6,GUCY1A3,SEMA5A,PHC1,COL2A1,FGFR2,HCN1,BCAR3,ADAMTS9,NRCAM,ALDH1A2,LEF1,JAG1,MAB21L1,ERC2,COL8A2,SNAI2,PVRL3,FAT3,EGF,EMX2,CRYBA1,NEUROD4,IGF1,TFAP2A,CSPG4,THBS1,BID,SORT1,FGF7,VCAM1,S1PR2,TNFRSF1A,SMOC1,SERPINF1,DLX1,DLX2,CYP1B1,STRA6,NTRK2,LMX1B,CDKN1A,PAX6,PSAP,SOX9,EFEMP1,KDR,…
Renal and Urological System Development and Function	8.92E-10-3.26E-06	BMP4,TGFBR1,RDH10,CYP26A1,SYNPO,RARG,ABCA1,NID1,OSR1,LAMB1,RFX3,PDGFRB,PTGIS,STAT6,SPP1,ADAMTS1,LRP2,PCSK9,DACT3,PTCH1,FGFR2,FREM1,DCHS1,ALDH1A2,FBN1,ITGA1,FGFRL1,JAG1,C1GALT1,TNS1,LGR4,CD151,SULF1,BDNF,BMP2,MMP14,DACT1,TFAP2B,EGF,EMX2,NOTCH2,SCHIP1,TFAP2A,IGF1,THBS1,HOXA11,BICC1,AMER1,SULF2,FGF7,HSPA4L,TIMP3,TNFRSF1A,PTGS1,SALL1,GLCE,AMPD2,STRA6,PLA2G4A,TNS2,LMX1B,SPRY2,NFIA,CDKN1A,EDNRA,PSAP,SO…
Endocrine System Disorders	1.32E-09-1.5E-05	ST6GAL1,ABTB2,SVEP1,TGFBR1,KCNMB2,CACNA1H,ELMSAN1,NPEPPS,CCND1,POLRMT,CLIP1,BTBD11,HAPLN1,PRRT4,CEP170B,WDR47,PLXNB2,SGSM2,ETS1,PLEKHF2,IL4R,LOC100996763/NOTCH2NL,ESPL1,SEMA5A,DACT3,RAB3IL1,FGFR2,FREM1,CELF5,ZNF579,UNKL,SPATA20,RUNX1T1,ARHGEF6,SHISA2,FLNB,BDNF,CD74,ITGB8,RNF130,HS3ST3A1,WRNIP1,FRG1BP,NOTCH2,DCUN1D4,ZNF141,AR,CARD10,CDH3,CTBP2,BICC1,ALX4,B3GAT2,CLEC18B,PLOD2,PRKDC,MECOM,TNFRSF1A,Z…
Hereditary Disorder	3.72E-09-1.46E-06	CTGF,C9orf72,TGFBR3,MSX1,PCDH7,ARHGEF1,PTPN5,CCND1,KIRREL3,FABP7,PKIA,PDGFRB,IL4R,CDKN1C,COCH,ATL1,PCSK9,MT1X,RHOBTB3,CNR1,PTCH1,CACNA1C,FGFR2,IER3,ITPR1,TPD52,ZNF215,LRRN1,NDUFS5,COLEC12,CDH2,PPP2R2B,VSNL1,ACTG1,GNAL,COL3A1,FLNB,CA2,BDNF,PRPF8,COX5B,ZMYND8,SCUBE2,TWIST1,TAC1,DGKB,ABCA5,VCAN,NOTCH2,IGF1,MAL2,DAB2,ALX4,SORT1,GRIK2,ABCC9,GABRA3,PLOD2,OPTN,TNFRSF1A,FGF14,SERGEF,POLD1,F11R,BCL11A,FLN…
Psychological Disorders	3.72E-09-8.87E-06	CADM3,CTGF,ABAT,FOLH1,CACNA1H,PCDH7,ARHGEF1,POU3F2,PTPN5,SCD5,BCHE,FABP7,PKIA,KLF12,PDGFRB,CACNA1G,RIMS3,CDKN1C,COCH,SEMA5A,MT1X,RHOBTB3,CNR1,CACNA1C,IER3,ITPR1,TPD52,ZNF215,LRRN1,NDUFS5,CDH2,BTG2,SYT1,VSNL1,GNAL,COL3A1,CA2,CLDN11,BDNF,COX5B,ZMYND8,SCUBE2,TAC1,DGKB,CD74,VCAN,TUBB2B,NOTCH2,IGF1,MAL2,PDLIM5,SORT1,GRIK2,GABRA3,PLOD2,RGS2,OPTN,TNFRSF1A,PTGS1,SERGEF,SNCG,SEMA3A,PLA2G4A,F11R,CIRBP,SPRY…
Gene Expression	4.35E-09-1.63E-06	DBX1,TGFBR1,TLE1,ARNT2,NPAS2,POLRMT,CCND1,HOXB7,NEK6,EBF2,HES6,ETS1,YAP1,FGFR2,RUNX1T1,BTG2,NHLH1,GCFC2,NACC2,BDNF,PROX1,ITGB8,NEUROD4,RITA1,PRDM13,CYTL1,CD47,NOTCH2,AR,WNT7A,ZNF141,CCL2,CDH3,CTBP2,ALX4,DAB2,PIK3R2,PRKDC,MECOM,TNFRSF1A,RGS16,SALL1,ARID3A,STAR,AFF3,NTRK3,BCL11A,ELAVL2,CDKN1A,LBH,SOX9,EYA1,ID4,FHOD1,SALL4,PSEN1,ILF3,LHX2,CAPN15,HES5,RGCC,RARG,AKIRIN2,CRLF3,TBX18,TGFBR2,JUND,IL1RAP,…
Connective Tissue Disorders	5.88E-09-1.72E-05	ST6GAL1,TGFBR1,SPAG16,RDH10,GPSM3,DSE,SPRY4,HAPLN1,PLXNB2,HIST1H2AC,PTGIS,IL4R,LCP1,LRP2,CNR1,FGFR2,PCDH15,FREM1,SCUBE1,PPP2R2B,ITPR3,TFRC,FLNB,BDNF,ITGB8,CD74,NUAK2,CYTL1,NOTCH2,WNT7A,AR,CCL2,ALX4,ABCC9,MOB3B,TNFRSF1A,PTGS1,SPATS2L,PLA2G4A,KIF7,CDKN1A,SOX9,EYA1,CASP7,SALL4,MAOA,NDST3,GRIN2A,RARRES2,CYP26A1,HSPA1A/HSPA1B,RGCC,RARG,TGFBR2,ADGRG6,ADAMTS1,PHC1,TYK2,ADAMTS9,RAPGEF2,COL13A1,TRPS1,FGFR…
Tumor Morphology	1.01E-08-1.14E-05	CTGF,TGFBR1,BMP4,HSPA1A/HSPA1B,CXCL12,RARG,AFAP1L2,TGFBR2,CTSV,VASH1,HMGA2,DSP,ITGA4,ETS1,CAPN6,SPP1,CDKN1C,TBX2,FERMT2,BTG1,ITGA5,ITPR1,INHBA,STC1,ANGPTL1,CDH2,DUSP9,NUAK1,LEF1,ITGA1,MDK,EDN3,JAG1,LGR4,PHLPP1,CD151,B2M,SNAI2,BDNF,MMP14,BMP2,WASF3,TWIST1,EGF,PROX1,CD74,NUAK2,CDH11,VCAN,NFATC1,SERPINB9,NOTCH2,CD47,AR,TFAP2A,CCL2,IGF1,THBS1,CDH3,ANXA1,CTBP2,SPHK1,BID,RHOBTB2,ENPP2,FAP,PARP14,PMAIP1…
Cardiovascular Disease	1.08E-07-1.29E-05	BMP4,ITSN1,RDH10,TGFBR3,CACNA1H,NCSTN,ARHGEF1,NPAS2,SEC24D,PHKB,MARCH2,CCBE1,FBXO32,RFX3,PDGFRB,PTGIS,CACNA1G,GUCY1A3,ADD2,KIAA1147,SEMA5A,CACNA1C,ITPR1,CREB5,ANGPTL1,RUNX1T1,NRCAM,LRIG1,CA2,BDNF,CPD,AR,TFAP2A,CCL2,BICC1,PPM1F,ABCC9,VEPH1,RGS2,MECOM,WASF2,COL12A1,PTGS1,PLEKHG1,AFF3,LMO3,FGGY,NTRK3,ZEB2,MXRA5,CXXC4,SGCD,EYA1,ACVR2A,MAOA,SALL4,PSEN1,RBFOX1,RARRES2,DBNDD2,PDE3A,GXYLT1,CXCL12,RARG,IN…
Ophthalmic Disease	1.6E-07-1.6E-07	NDST3,BMP4,LHX2,PVRL3,B3GLCT,EGF,ADAMTS10,CRYBA1,TENM3,MSX2,RARG,NTN1,TFAP2A,THBS1,TCOF1,PXDN,LRBA,DTNBP1,YAP1,LRP2,CHMP4B,SMOC1,GLCE,FREM1,CYP1B1,FAM126A,STRA6,LMX1B,PAX6,FBN1,JAG1,CHRDL1,ACTG1,MAB21L1
Cell-To-Cell Signaling and Interaction	2.7E-07-1.64E-05	ST6GAL1,CADM3,CTGF,BMP4,TGFBR3,KCNMB2,PCDH17,ARHGEF1,CCND1,NTN1,DSE,NCAM2,ITGA9,BCHE,FIGF,ITGA4,ETS1,CACNA1G,NETO1,COCH,LRP2,CNR1,FERMT2,ITGA5,CACNA1C,LAMC3,ITPR1,CA8,CDH2,NRCAM,CSPG5,SYT1,VSNL1,ACTG1,MME,SNAPIN,CLDN11,BDNF,VCAN,CDH11,CD47,IGF1,CCL2,SORBS1,CDH3,ARHGAP19,FGD4,DAB2,PPM1F,GRIK2,GABRA3,MECOM,TNFRSF1A,SH3GL3,FGF14,DLX1,EPHA3,SNCG,LPAR3,SEMA3A,TNS3,NRXN2,SPRY2,ZEB2,S1PR1,VMP1,PSAP,SOX9…
Hair and Skin Development and Function	3.74E-07-9.16E-06	CTGF,BMP4,LHX2,RDH10,FBXW7,POU3F2,CCND1,MSX2,CTSV,ETS2,AGO1,DSP,GJA1,YAP1,PTCH1,SNAI1,FGFR2,INHBA,SOSTDC1,ITGA1,LEF1,LRIG1,CRABP2,COL3A1,FLNB,NTF3,EXT1,EGF,TAC1,CDH11,VCAN,COL1A2,SOX21,IGF1,TFAP2A,CDH3,ANXA1,ARHGAP19,SPHK1,ALX4,FGF7,PLOD3,PTGS1,PLK1,FOXM1,SNAP25,SH3PXD2A,EMP1,CDKN1A,PAX6,SOX9,KDR,TNFRSF19,PSEN1
Inflammatory Disease	7.15E-07-1.1E-05	ST6GAL1,CAMK1,BMP4,CTGF,C9orf72,SPAG16,TGFBR3,GPSM3,HSD17B8,ABCC1,HDAC7,HIST1H2AC,KLF12,RFX3,PDGFRB,PTGIS,STAT6,LCP1,IL4R,CNR1,ITGA5,MDC1,PCDH15,ITPR1,COLEC12,SCUBE1,ITPR3,PPP2R2B,TFRC,EDN3,PDGFD,COL3A1,MME,TCF4,SNAI2,BDNF,ZMYND8,TAC1,GPC4,CD74,CDH11,C1QTNF3,CYTL1,AR,F2RL1,CCL2,IGF1,DAB2,GABRA3,MOB3B,PLOD2,TNFRSF1A,PTGS1,SPATS2L,POLD1,F11R,PLA2G4A,SPOCK1,CDKN1A,CELF2,S1PR1,SEC62,MAOA,CD81,GRIN2A,…
Immune Cell Trafficking	1.23E-06-1.53E-05	CTGF,CAMK1,TGFBR1,PLA2R1,ARHGEF1,CCND1,NTN1,HOXA9,CTSV,CHST2,ITGA9,ABCC1,FIGF,CCBE1,TMSB10/TMSB4X,ITGA4,PDGFRB,ETS1,STAT6,LCP1,IL4R,COCH,CNR1,ITGA5,ARHGEF6,ITGA1,EDN3,TWIST1,TRIO,TAC1,PROX1,CD74,VCAN,CD47,AR,IGF1,F2RL1,CCL2,CDH3,BID,PIK3R2,TNFRSF1A,HDC,RGS16,RPS19,SERPINF1,LPAR3,CYP1B1,SEMA3A,F11R,PLA2G4A,PELI1,CDKN1A,S1PR1,NEDD9,ST3GAL4,CD81,RARRES2,PLP1,HSPA1A/HSPA1B,UNC5B,CXCL12,JAM2,TLN1,ABCA…
Renal and Urological Disease	1.62E-06-3.78E-06	ST6GAL1,SVEP1,LCTL,SPAG16,FOLH1,NPEPPS,CCND1,POLRMT,CLIP1,HAPLN1,NCAM2,CEP170B,LCP1,IL4R,SOGA1,LRP2,SEMA5A,PCDH15,FGFR2,CELF5,SHROOM4,CSPG5,ST6GAL2,BTG2,FGD3,F2RL2,DGKB,PROX1,CD74,HS3ST3A1,FRG1BP,NOTCH2,AR,CCL2,CDH3,LY6E,ALX4,FAP,CLEC18B,OPTN,SALL1,SNCG,ISG15,TNS3,AFF3,FLNC,CDKN1A,MXRA5,CPXM1,ST3GAL4,KIF23,ILF3,CAPN15,ATP2B1,HSPA1A/HSPA1B,TLN1,THSD7A,RARG,INTS3,MEGF6,MLLT3,IL1RAP,SLF1,LRBA,TSPAN5…
Hematological System Development and Function	2.49E-06-1.53E-05	CD81,CTGF,RARRES2,TGFBR1,PLP1,PLA2R1,UNC5B,CXCL12,JAM2,ARHGEF1,TLN1,CCND1,NTN1,ABCA1,HOXA9,TGFBR2,CHST2,CTSV,RSPO3,ITGA9,ABCC1,FIGF,EFNB3,TMSB10/TMSB4X,ITGA4,ETS1,STAT6,IL4R,LCP1,SPP1,CNR1,SH2D3C,ITGA5,INHBA,APBA3,STC1,ACKR3,GNAO1,ITGA1,EDN3,MDK,C1GALT1,PRCP,CD151,PDPN,LITAF,MMP14,TRIO,TAC1,EGF,CD74,IL17RA,NFATC1,VCAN,TACR1,CD47,AR,F2RL1,CCL2,THBS1,CDH3,DDR2,MYO9B,ANXA1,SPHK1,BID,ENPP2,PIK3R2,TIM…
Inflammatory Response	2.49E-06-1.53E-05	CD81,RARRES2,PLP1,CTGF,UNC5B,CXCL12,TLN1,CCND1,ABCA1,NTN1,HOXA9,TGFBR2,CTSV,RSPO3,ITGA9,ABCC1,FIGF,TMSB10/TMSB4X,ITGA4,STAT6,IL4R,SPP1,CNR1,ITGA5,INHBA,APBA3,STC1,ITGA1,EDN3,MDK,C1GALT1,PRCP,CD151,PDPN,LITAF,MMP14,EGF,TAC1,CD74,IL17RA,VCAN,TACR1,CD47,AR,F2RL1,CCL2,THBS1,DDR2,MYO9B,ANXA1,SPHK1,BID,TIMP3,VCAM1,SDC1,EDNRB,MINOS1-NBL1/NBL1,TNFRSF1A,CXCR4,NQO1,RPS19,SERPINF1,MPP1,GNAI2,F11R,SEMA3A,PLA…
Hepatic System Development and Function	3.08E-06-3.08E-06	BMP4,CTGF,MMP14,CXCL12,EGF,PROX1,CCND1,TGFBR2,TRIM24,F2RL1,IGF1,THBS1,BID,JUND,OSMR,SULF2,DLC1,FGF7,IL4R,SPP1,S1PR2,EDNRB,TNFRSF1A,CXCR4,CNR1,FGFR2,FOXM1,INHBA,CDKN1A,EDNRA,LGALS1
Hematological Disease	3.39E-06-4.79E-06	SVEP1,RDH10,ABAT,KCNMB2,CCND1,POLRMT,CLIP1,ZC3H12C,NEK6,TMSB10/TMSB4X,ITGA4,ETS1,ESPL1,ADD2,LRP2,SEMA5A,PCDH15,FGFR2,FREM1,RUNX1T1,ANO5,DST,PPP2R2B,BTG2,ACTG1,HACE1,PTPN2,BDNF,CPD,DGKB,CD74,TUBB2B,NOTCH2,CCL2,STK17A,CTBP2,PALD1,ABCC9,PLOD2,PRKDC,MECOM,RGS16,EPHA3,NTRK3,CDKN1A,LDHA,ID4,CASP7,PSEN1,HES5,PLXNA4,PTPN14,RARG,AKIRIN2,TGFBR2,CTNNA2,MLLT3,PXDN,IL1RAP,HMGA2,LRBA,TJP2,CPT1A,PKP2,SH3BP1,UNC…
Hematopoiesis	3.5E-06-3.5E-06	ADAMTS7,BMP4,IGF1,BDNF,THBS1,BMP2,SNAI1,ACVR1,SERPINF1,EGF,FGFR2,SOX9,KDR,MSX2,GDF7
Cellular Compromise	9.13E-06-9.13E-06	VCAM1,CDH2,CD47,BMP4,SDC1,IGF1,CCL2,CDH3,THBS1,CXCL12,ITGA5,ADAM9,ITGA4
Reproductive System Development and Function	1.04E-05-1.04E-05	FZR1,NKD1,TGFBR1,BMP4,SPAG16,CYP26A1,NPEPPS,RARG,CCND1,ABCA1,RSPO3,OSR1,EBF2,GDF7,ITGA4,STAT6,GJA1,SMAD9,ADAMTS1,LRP2,SH2D3C,FGFR2,INHBA,STC1,DUSP9,RAPGEF2,LEF1,LFNG,FGFRL1,C1GALT1,MAB21L1,ETV5,KDM3A,SNAI2,CAMK4,GADD45G,MMP14,MMP15,DACT1,EGF,EMX2,ITGB8,TGIF1,AR,WNT7A,IGF1,THBS1,CDH3,PLK2,HOXA11,AKT3,ENPP2,RTL1,LASP1,MECOM,SEPT4,PTGS1,G6PD,LPAR3,STAR,NTRK2,CIRBP,CDKN1A,RBMS1,PSAP,LBH,EFEMP1,ACVR2A…
Auditory Disease	1.35E-05-1.35E-05	COL2A1,DLX1,EYA1,TGIF1,SALL4
Molecular Transport	1.39E-05-1.39E-05	RARRES2,BMP4,CXCL12,RGCC,ARNT2,ABCA1,MTTP,CPLX2,EBF2,GPR39,STAT6,DTNBP1,SLC26A6,LRP2,RRBP1,CNR1,OLFM2,RAPGEF3,TPD52,INHBA,ASAH1,STC1,KCNMB4,SYT1,EDN3,VSNL1,LGR4,ELL2,CA2,SNAPIN,BDNF,BMP2,EGF,TAC1,CD74,TACR1,C1QTNF3,WNT7A,F2RL1,IGF1,THBS1,ANXA1,SPHK1,AKT3,LY6E,SLC18A1,FGF7,SYTL4,OPTN,HDC,PTGS1,SYT11,SERGEF,SGMS2,DNAJC1,SNCG,SNAP25,STAR,PLA2G4A,ANXA6,NRXN2,NTRK2,SSTR2,EDNRA,PAX6,SNCAIP,ADAM9,NPC2,L…

## Sheet: Neuron_disease&Function
Category	p-value	Molecules
Cancer	5.45E-63-2.2E-08	ST6GAL1,L3HYPDH,TPBG,SNTG1,RPL27A,GARS,TXNDC5,ARNT2,LAMC1,MAP3K10,HOXB7,KBTBD3,GLB1,ADA,ETS1,IL4R,ACACB,KIAA1147,KIAA0895,NFKB2,MYL9,NPR3,TMEM179,ALCAM,TMEM43,ARHGEF18,PIM3,LTBP2,DDIT3,SLC1A5,ABHD14B,NOTCH2,ARRB1,ACSS3,HOXD3,PFN2,LY6E,GSPT2,RNF19A,MICA,GPC6,ZKSCAN5,MKRN3,RNF157,PAMR1,CDS2,GPR183,PDZD2,EIF2S2,AFF3,NOV,RAB39B,TBC1D8,FBXO2,FER,PLXDC1,USP37,AP1G1,HES5,IDI1,EML4,CRNKL1,TBX18,IL18R1,DO…
Organismal Injury and Abnormalities	5.45E-63-2.2E-08	ST6GAL1,L3HYPDH,SNTG1,TPBG,RPL27A,GARS,TXNDC5,ARNT2,LAMC1,MAP3K10,HOXB7,KBTBD3,GLB1,ADA,ETS1,IL4R,ACACB,KIAA1147,KIAA0895,NFKB2,MYL9,NPR3,TMEM179,ALCAM,TMEM43,ARHGEF18,PIM3,LTBP2,DDIT3,SLC1A5,ABHD14B,NOTCH2,ARRB1,ACSS3,HOXD3,LY6E,GSPT2,MICA,RNF19A,GPC6,ZKSCAN5,MKRN3,RNF157,CDS2,PAMR1,GPR183,PDZD2,EIF2S2,AFF3,NOV,RAB39B,TBC1D8,FER,FBXO2,PLXDC1,USP37,AP1G1,HES5,IDI1,EML4,CRNKL1,TBX18,IL18R1,DOLPP1,…
Gastrointestinal Disease	6.13E-51-1.87E-08	ST6GAL1,TPBG,SNTG1,GARS,ARNT2,LAMC1,MAP3K10,HOXB7,KBTBD3,GLB1,ADA,ETS1,ACACB,KIAA0895,NFKB2,MYL9,NPR3,TMEM179,ALCAM,ARHGEF18,PIM3,LTBP2,SLC1A5,NOTCH2,ACSS3,HOXD3,MICA,GPC6,RNF19A,ZKSCAN5,CDS2,PAMR1,GPR183,PDZD2,AFF3,NOV,TBC1D8,FER,FBXO2,USP37,AP1G1,IDI1,GMPPA,EML4,CRNKL1,TBX18,IL18R1,MLC1,BDH1,STC2,SNRPD1,TUBA1C,SLITRK2,PHYHIPL,FAAP20,PIK3R3,IGF2,BRWD1,TRPS1,BAZ2B,NAGLU,MCCC2,THOC5,DZIP1L,FAT3,GA…
Organismal Survival	1.56E-44-4.2E-10	ASS1,ARNT2,POR,LAMC1,MERTK,PPRC1,ADA,ETS1,IL4R,CCNE2,ANGPTL2,IGFBP5,NFKB2,DVL2,NPR3,LTBP2,NOTCH2,ARRB1,HOXD3,LY6E,AMOT,ATN1,SALL1,ID3,SEMA3A,MARCKSL1,NOV,PTH1R,AP1G1,HYAL2,ADGRA2,HES5,IL18R1,HS6ST1,ADAMTS1,MAPKAPK5,BCL2L1,IGF2,H3F3A/H3F3B,TRPS1,NAGLU,NPAS3,THOC5,MDFI,EMX2,GPHN,CLIC4,SIX1,LARP7,YBX1,NKX6-1,ECE1,PDK1,TIMP3,STK3,GABRG2,ACADVL,IFT20,EFEMP2,L3MBTL3,CTGF,TCIRG1,ITGA8,MSX1,POU3F2,FNDC3B…
Cellular Growth and Proliferation	6.96E-41-1.61E-08	ST6GAL1,TXNDC5,FRMD6,ARNT2,LAMC1,POR,MERTK,HOXB7,GLB1,PPRC1,ADA,ETS1,RBM38,IL4R,CCNE2,PEAK1,DDIT4,IGFBP5,ANXA2,NFKB2,MYL9,DVL2,NPR3,PCSK4,ALCAM,PIM3,GBP1,DDIT3,PRDX4,CDK10,NOTCH2,ARRB1,ARRDC3,WNT7A,PFN2,TRIT1,MICA,AMOT,EPHB4,EMP3,ID3,GPR183,GPAM,MARCKSL1,SEMA3A,NOV,TBC1D8,FER,PTH1R,FBXO2,USP37,TBC1D20,HYAL2,EEF1A1,HES5,EML4,TBX18,HS6ST1,DOLPP1,WIF1,STC2,PBLD,ADAMTS1,STK38L,MAPK12,PIK3R3,BCL2L1,TJ…
Embryonic Development	2.04E-39-2.43E-08	NPM1,C1QTNF5,TNNC1,MLLT4,CP,ARNT2,DAB1,SPRY4,POR,LAMC1,VANGL2,ESRRG,HOXB7,CCND3,MERTK,CSE1L,BCAN,GLB1,ADA,ZFHX3,ETS1,CCNE2,DDIT4,ITGA6,TLL1,ANXA2,IGFBP5,NFKB2,FREM1,CRYGC,TANC1,DVL2,KAT6A,PCSK4,ADCYAP1,NPHP3,FLNB,KCNH1,COL4A5,GADD45B,ILK,FILIP1L,NOTCH2,ARRB1,WNT7A,HOXD3,TIPARP,HEXB,LY6E,AMOT,ZNF274,EPC1,EPHB4,EP400,MECOM,GAS1,ZNF521,EDA,SALL1,GREM1,ID3,IGF2R,STAR,MYO5A,SEMA3A,MARCKSL1,AFF3,NOV,CS…
Organismal Development	2.04E-39-2.43E-08	ST6GAL1,C1QTNF5,CP,ARNT2,POR,LAMC1,HOXB7,MERTK,GLB1,ADA,ETS1,CCNE2,IL4R,ACACB,DDIT4,ANGPTL2,IGFBP5,ANXA2,NFKB2,FREM1,CRYGC,TANC1,DVL2,NPR3,PCSK4,ALCAM,NPHP3,PIM3,DDIT3,GBP1,PRDX4,NOTCH2,WNT7A,ARRB1,TIPARP,HOXD3,PFN2,LY6E,AMOT,ATN1,AKAP5,EPHB4,SALL1,ID3,GPAM,EIF2S2,SEMA3A,MARCKSL1,AFF3,NOV,PTH1R,AP1G1,HYAL2,TBC1D20,ADGRA2,HES5,TBX18,HS6ST1,DOLPP1,STC2,ADAMTS1,MAPKAPK5,MAPK12,BCL2L1,IGF2,TRPS1,NAGL…
Cellular Movement	1.79E-38-2.51E-08	ST6GAL1,NPM1,TPBG,IL13RA2,MLLT4,DOCK4,FRMD6,DAB1,SPRY4,DSE,LAMC1,MERTK,CSE1L,BCAN,ADA,ARHGEF26,AIF1,AHCY,ETS1,IL4R,PEAK1,COCH,DDIT4,FERMT2,ITGA6,ANGPTL2,ANXA2,IGFBP5,NFKB2,NRXN1,DVL2,DST,CTSB,PCSK4,ALCAM,ARHGEF18,ADCYAP1,RALGAPA2,FLNB,SPNS2,LTBP2,ARPC1B,GBP1,ILK,PARP9,DDX3X,NOTCH2,WNT7A,ARRB1,ARRDC3,IL27RA,PRKD2,AMOT,EPHB4,CARTPT,GAS1,PACSIN2,GREM1,CCK,ID3,IGF2R,GPR183,MARCKSL1,SEMA3A,MAGI1,NOV,O…
Cellular Development	4.23E-37-1.61E-08	TPBG,FRMD6,LAMC1,POR,MERTK,HOXB7,GLB1,ADA,ETS1,RBM38,IL4R,CCNE2,PEAK1,DDIT4,ANGPTL2,ANXA2,IGFBP5,NFKB2,MYL9,DVL2,NPR3,ALCAM,PIM3,GBP1,DDIT3,SLC1A5,PRDX4,NOTCH2,ARRB1,WNT7A,ARRDC3,HOXD3,TIPARP,LY6E,PFN2,AMOT,ATN1,AKAP5,EPHB4,SALL1,ID3,MARCKSL1,SEMA3A,NOV,FER,PTH1R,FBXO2,USP37,HYAL2,EEF1A1,HES5,DPYSL4,CBX5,TBX18,IL18R1,HS6ST1,SACS,WIF1,SLITRK2,PBLD,ADAMTS1,STK38L,MAPK12,PIK3R3,BCL2L1,IGF2,H3F3A/H3F…
Connective Tissue Development and Function	1.21E-35-1.52E-08	NPM1,COL14A1,IL13RA2,FRMD6,SPRY4,POR,CCND3,AIF1,ACACB,ANGPTL2,ITGA6,IGFBP5,ANXA2,NFKB2,FREM1,ABCA7,DVL2,NPR3,KAT6A,ADCYAP1,PIM3,GADD45B,DDIT3,LIG4,PRDX4,ILK,NOTCH2,WNT7A,HOXD3,HEXB,EP400,MECOM,CARTPT,GAS1,TXNIP,ZNF521,GREM1,IGF2R,STAR,SEMA3A,NOV,MSH2,CSF1,PTH1R,SOX9,PRKACB,HYAL2,SOCS3,LHX2,GPC3,SC5D,TBX18,PPM1D,SOX2,HS6ST1,DDX5,WIF1,ELN,ADAMTS1,TYK2,HOXB8,DLL3,BCL2L1,IGF2,TRPS1,NAGLU,CCDC80,MDFI,…
Skeletal and Muscular System Development and Function	1.21E-35-2.08E-08	COL14A1,TNNC1,SPRY4,DSE,POR,ESRRG,EWSR1,HOXB7,AIF1,ZFHX3,ETS1,ITGA6,IGFBP5,NFKB2,FREM1,TANC1,DVL2,PDLIM7,NPR3,KAT6A,CTSB,ADCYAP1,KCNH1,FLNB,GADD45B,ILK,FILIP1L,NOTCH2,WNT7A,TIPARP,HOXD3,LY6E,HEXB,EPC1,MECOM,CARTPT,GAS1,ZNF521,SALL1,GREM1,IGF2R,ID3,MARCKSL1,SEMA3A,AFF3,NOV,CSF1,PTH1R,SOX9,RYK,PRKACB,HYAL2,SOCS3,LHX2,HES5,GPC3,CBX5,TBX18,SC5D,SOX2,HS6ST1,CD164,DDX5,WIF1,MLLT3,GDF7,ELN,TYK2,H6PD,HOX…
Tissue Development	1.21E-35-2.43E-08	TPBG,C1QTNF5,CP,FRMD6,ARNT2,POR,LAMC1,MERTK,HOXB7,GLB1,ADA,ETS1,RBM38,IL4R,DDIT4,ANGPTL2,ANXA2,IGFBP5,NFKB2,FREM1,CRYGC,TANC1,DVL2,NPR3,NPHP3,PIM3,DDIT3,GBP1,SLC1A5,PRDX4,NOTCH2,ARRB1,WNT7A,TIPARP,HOXD3,LY6E,PFN2,AMOT,ATN1,AKAP5,EPHB4,SALL1,ID3,MARCKSL1,SEMA3A,NOV,PTH1R,FER,HYAL2,ADGRA2,HES5,DPYSL4,TBX18,HS6ST1,WIF1,SLITRK2,PBLD,ADAMTS1,STK38L,MAPK12,BCL2L1,IGF2,H3F3A/H3F3B,TRPS1,NAGLU,NPAS3,ETV5…
Developmental Disorder	1.39E-35-1.87E-08	TNNC1,SPRY4,DSE,POR,LAMC1,VANGL2,CCND3,ETS1,PTGIS,RGS19,CCNE2,ITGA6,TLL1,NFKB2,FREM1,MYL9,DVL2,KAT6A,ITPR3,CTSB,TMEM43,NPHP3,FLNB,PIM3,LTBP2,LIG4,NOTCH2,ARRB1,WNT7A,HOXD3,HEXB,ABCC9,AMOT,GPC6,AKAP5,PLOD2,MECOM,MKRN3,GAS1,EDA,SALL1,CCK,ID3,IGF2R,STAR,SEMA3A,MARCKSL1,CSF1,PTH1R,PROCR,SOX9,AP1G1,RYK,PRKACB,LHX2,GMPPA,HES5,PTPN14,GPC3,SC5D,SMC1A,HS6ST1,EXOSC3,MATR3,ACTG2,SEC63,ELN,MAPK8IP2,H6PD,DLL3,…
Skeletal and Muscular Disorders	1.39E-35-1.87E-08	ST6GAL1,NPM1,CAB39,TPD52L2,TNNC1,GARS,CP,SPRY4,DSE,TESC,POR,LAMC1,VANGL2,ESRRG,EWSR1,CCND3,MERTK,CSE1L,PPRC1,ADA,AIF1,MYT1L,AHCY,PTGIS,RBM38,IL4R,COCH,ITGA6,ANXA2,IGFBP5,PTPN3,FREM1,DVL2,PDLIM7,KAT6A,ITPR3,PPP2R2B,CTSB,ALCAM,TMEM43,FLNB,GADD45B,COL4A5,LTBP2,GBP1,DDIT3,LIG4,ILK,NOTCH2,ARRB1,WNT7A,HOXD3,LY6E,HEXB,PFN2,IL27RA,ABCC9,MICA,GPC6,PLOD2,EPHB4,GAS1,SALL1,SPATS2L,IGF2R,ID3,MYO5A,MARCKSL1,GP…
Cardiovascular System Development and Function	1.86E-35-9.38E-09	TNNC1,IL13RA2,MLLT4,SPRY4,POR,LAMC1,VANGL2,MERTK,CCND3,ADA,ARHGEF26,PTGIS,ETS1,IL4R,CCNE2,ACACB,ANGPTL2,TLL1,IGFBP5,ANXA2,TMEM100,DVL2,KAT6A,CTSB,ALCAM,NPHP3,FLNB,PIM3,GBP1,DDIT3,ILK,POLD4,NOTCH2,WNT7A,HOXD3,TIPARP,LY6E,PRKD2,AMOT,AKAP5,EPHB4,EP400,MECOM,TXNIP,GAS1,SALL1,GREM1,IGF2R,ID3,MARCKSL1,SEMA3A,NOV,CSF1,PTH1R,PROCR,SOX9,CTH,SOCS3,ADGRA2,LHX2,GPC3,HS6ST1,ELN,ADAMTS1,MAPKAPK5,MAPK12,BCL2L1,…
Cell Morphology	1.68E-34-2.3E-08	TPBG,CP,LAMC1,MERTK,GLB1,ADA,ETS1,IL4R,PEAK1,ANGPTL2,IGFBP5,ANXA2,NFKB2,DVL2,NPR3,ALCAM,NPHP3,PIM3,LTBP2,GBP1,ARRB1,WNT7A,PFN2,AKAP5,EPHB4,ID3,SEMA3A,MARCKSL1,NOV,FBXO2,PTH1R,FER,EEF1A1,ADGRA2,HES5,DPYSL4,HS6ST1,SLITRK2,ADAMTS1,STK38L,BCL2L1,IGF2,H3F3A/H3F3B,TRPS1,NAGLU,NPAS3,ETV5,DZIP1L,THOC5,KLF10,FAT3,CSRP1,EMX2,GPHN,CLIC4,SIX1,YBX1,NKX6-1,KLHL1,ECE1,NFS1,CACNA2D3,LASP1,TIMP3,PLAUR,STK3,ERG,AC…
Nervous System Development and Function	3.11E-31-2E-08	NPM1,TPBG,DOCK4,LRRTM2,CP,ARNT2,DAB1,NPAS2,SPRY4,LAMC1,POR,VANGL2,EWSR1,MERTK,GLB1,BCAN,IL4R,DDIT4,ITGA6,SPOCK2,IGFBP5,SP4,NRXN1,DVL2,NPR3,KAT6A,CTSB,ALCAM,ADCYAP1,COL4A5,LIG4,ILK,WNT7A,HOXD3,HEXB,PFN2,ATN1,AKAP5,MECOM,GAS1,SALL1,CCK,ID3,MYO5A,SEMA3A,MARCKSL1,NOV,CSF1,FBXO2,FER,SOX9,DCX,RYK,PRKACB,SDF4,HYAL2,SOCS3,ADGRA2,LHX2,HES5,DPYSL4,SOX2,HS6ST1,SLITRK2,GDF7,MAPK8IP2,STK38L,HOXB8,DLL3,BCL2L1,…
Cellular Assembly and Organization	1.29E-27-2.31E-08	NPM1,TPBG,COL14A1,DOCK4,LRRTM2,DAB1,LAMC1,VANGL2,EWSR1,MERTK,BCAN,GLB1,AIF1,ETS1,GRK4,ARHGAP10,NAGPA,ITGA6,SPOCK2,ANXA2,NRXN1,SP4,MYL9,DVL2,PDLIM7,DST,ARHGEF18,ATG101,ADCYAP1,NPHP3,FLNB,COL4A5,LIG4,ILK,ARRB1,WNT7A,PFN2,HEXB,RNF19A,AMOT,AKAP5,PACSIN2,GREM1,CCK,MYO5A,SEMA3A,MAGI1,RAB39B,CSF1,ONECUT2,PTH1R,FER,SOX9,DCX,AP1G1,RYK,PRKACB,SOCS3,TBC1D20,RANBP2,EEF1A1,LHX2,EML4,DPYSL4,INA,MICAL3,SMC1A,SL…
Cellular Function and Maintenance	1.29E-27-2.31E-08	NPM1,TPBG,COL14A1,LRRTM2,DOCK4,DAB1,LAMC1,VANGL2,MERTK,BCAN,GLB1,AIF1,ETS1,GRK4,ARHGAP10,NAGPA,ITGA6,ANXA2,NRXN1,SP4,DVL2,PDLIM7,DST,ARHGEF18,ADCYAP1,NPHP3,FLNB,COL4A5,ILK,ARRB1,WNT7A,PFN2,HEXB,RNF19A,AMOT,AKAP5,PACSIN2,GREM1,CCK,MYO5A,SEMA3A,MAGI1,CSF1,ONECUT2,FER,SOX9,DCX,AP1G1,RYK,PRKACB,EEF1A1,RANBP2,TBC1D20,LHX2,EML4,DPYSL4,INA,MICAL3,SMC1A,SLITRK2,ELN,TJP2,TYK2,MAPK8IP2,CEP68,STK38L,MAPKAPK…
Cell Death and Survival	2.24E-27-2.14E-08	ST6GAL1,RPL27A,ASS1,TXNDC5,FRMD6,CP,ARNT2,POR,MAP3K10,MERTK,ADA,ETS1,IL4R,DDIT4,ANXA2,IGFBP5,NFKB2,DVL2,DST,PCSK4,ALCAM,PIM3,DDIT3,PRDX4,NOTCH2,ARRB1,WNT7A,GSPT2,MICA,AMOT,RNF19A,ATN1,AKAP5,PPM1M,EPHB4,EMP3,SALL1,ID3,SEMA3A,GPAM,NOV,PTH1R,FBXO2,FER,AP1G1,EEF1A1,HYAL2,DPYSL4,ZNF429,CBX5,IL18R1,WIF1,SNRPD1,ADAMTS1,MAPK12,FAAP20,BCL2L1,IGF2,TRPS1,NAGLU,ETV5,THOC5,KLF10,EMX2,GPHN,CLIC4,SIX1,COL6A1,WN…
Reproductive System Disease	7.77E-25-2.93E-11	ST6GAL1,TPBG,SNTG1,TVP23C,C1QTNF5,ASS1,CP,FRMD6,TXNDC5,SLC39A8,POR,LAMC1,MAP3K10,KBTBD3,PPRC1,ETS1,CCNE2,IL4R,PEAK1,ACACB,DDIT4,KIAA1147,ANGPTL2,KIAA0895,ANXA2,IGFBP5,MYL9,DST,ALCAM,ACOT9,NPHP3,RALGAPA2,DYRK2,GBP1,NOTCH2,ARRB1,ARRDC3,WNT7A,HOXD3,TIPARP,LY6E,TRIT1,GSPT2,AMOT,ATN1,EMP3,ID3,GPR183,MARCKSL1,EIF2S2,RAB39B,FER,AP1G1,DENND3,EEF1A1,TBC1D20,GABARAPL2,ZNF429,TMEM169,HS6ST1,SACS,BDH1,WIF1,A…
Organ Development	1.29E-24-2.43E-08	NPM1,C1QTNF5,TNNC1,CP,ARNT2,DAB1,SPRY4,POR,LAMC1,VANGL2,ESRRG,CCND3,MERTK,BCAN,ADA,AIF1,ZFHX3,IL4R,DDIT4,ITGA6,TLL1,ANXA2,IGFBP5,FREM1,CRYGC,TANC1,DVL2,NPR3,KAT6A,CTSB,ADCYAP1,NPHP3,FLNB,KCNH1,COL4A5,ILK,FILIP1L,NOTCH2,ARRB1,TIPARP,HOXD3,HEXB,LY6E,EPC1,EPHB4,MECOM,GAS1,GREM1,SALL1,ID3,IGF2R,MYO5A,SEMA3A,MARCKSL1,NOV,CSF1,PTH1R,SOX9,DCX,RYK,SDF4,SOCS3,ADGRA2,LHX2,HES5,GPC3,TBX18,SOX2,HS6ST1,GDF7,E…
Tissue Morphology	1.16E-23-1.5E-08	ST6GAL1,CP,POR,LAMC1,MERTK,HOXB7,GLB1,PPRC1,ADA,ETS1,CCNE2,IL4R,ACACB,ANGPTL2,IGFBP5,NFKB2,MYL9,DVL2,NPR3,ALCAM,PIM3,SPNS2,LTBP2,NOTCH2,WNT7A,ARRB1,HOXD3,PFN2,AMOT,ATN1,AKAP5,SALL1,SERPINB6,ID3,GPR183,SEMA3A,NOV,FBXO2,PTH1R,FER,AP1G1,HYAL2,ADGRA2,HES5,DPYSL4,WIF1,ADAMTS1,BCL2L1,IGF2,ARNTL2,TRPS1,NAGLU,NPAS3,MDFI,KLF10,FAT3,EMX2,GPHN,CLIC4,SIX1,LARP7,YBX1,NKX6-1,ECE1,TIMP3,PLAUR,STK3,GABRG2,ACADVL…
Digestive System Development and Function	3.92E-23-1.61E-08	NKD1,SYTL2,CLMP,DNAJC3,CP,SPRY4,VANGL2,RB1,SOD2,CCND3,MERTK,NKX6-2,MTHFD2,ADA,PKDCC,ATF4,IL4R,ITGA6,IGFBP5,STAT3,NFKB2,ONECUT1,MET,PEX2,SCP2,KAT6A,CTSB,XRCC5,APOE,BDNF,LIG4,CTHRC1,PROX1,NOTCH2,IQGAP2,WNT7A,INSIG2,TIPARP,ALX4,HEXB,ASPH,NFE2L2,CYP51A1,ATP7B,AKAP5,MECP2,TXNIP,TNFRSF1A,MYD88,GAS1,PTGS1,EDA,VIM,SALL1,IGF2R,MYO5A,GRN,LDLR,MBTD1,ABCB4,BCAM,ONECUT2,CSF1,SERPINH1,PTH1R,SOX9,BMP7,PPARGC1A,…
Hepatic System Disease	5.1E-21-1.55E-20	SNTG1,TPBG,ASS1,GARS,CP,FRMD6,ARNT2,SLC39A8,LAMC1,POR,HOXB7,MERTK,GLB1,PPRC1,ADA,ACACB,PEAK1,DDIT4,ANXA2,FREM1,TANC1,DVL2,DST,ALCAM,TSPYL4,ATG101,RALGAPA2,LTBP2,SLC1A5,CACNG4,CDK10,TIPARP,RNF19A,AMOT,ATN1,ZKSCAN5,C10orf12,ID3,PAMR1,GPR183,PDZD2,GPAM,AFF3,NOV,TBC1D8,FER,FBXO2,USP37,AP1G1,DENND3,EEF1A1,HYAL2,EML4,ZNF429,LHFPL2,SACS,BDH1,STC2,TMED7,SLITRK2,PBLD,ADAMTS1,SHISA9,PGM1,KLHL23/PHOSPHO2-KL…
Cardiovascular Disease	7.69E-19-1.53E-08	ST6GAL1,C1QTNF5,DOCK4,NPAS2,SLC39A8,VANGL2,MERTK,ADA,ARHGEF26,PTGIS,GRK4,RGS19,CCNE2,ACACB,KIAA1147,FERMT2,ANGPTL2,TLL1,MSMO1,IGFBP5,ANXA2,DVL2,NPR3,KAT6A,CTSB,ALCAM,TMEM43,ASIC4,KCNH1,ILK,IQGAP2,HOXD3,ABCC9,MICA,ZNF274,MECOM,CARTPT,PACSIN2,RNF157,GREM1,AFF3,AGPAT5,NOV,CSF1,PROCR,PLXDC1,CTH,MXRA5,SOCS3,PDE12,GPC3,MLLT3,SNRPD1,TUBA1C,ACTG2,PHYHIPL,ELN,IGF2,NAGLU,LOX,KIAA0020,FOXJ1,E2F3,TNC,COL6A1,…
Auditory and Vestibular System Development and Function	1.14E-18-3.44E-09	EPS8,BMP4,C1QTNF5,MAF,ITGA8,MSX1,NTN1,VEGFA,HAPLN1,VANGL2,ABR,LRP10,LRP2,PCDH15,PLS1,DDR1,S1PR3,DVL2,LRIG1,GBX2,APOE,CLDN11,OSR2,BDNF,PAX8,CEBPD,TWIST1,CTHRC1,PROX1,LIN7A,CYTL1,HAND2,INSIG2,SOX21,TFAP2A,IGF1,ALDH1A3,PRRX1,RARB,IGF1R,EGFR,PTK7,MYCN,GAS1,DLX1,SALL1,NTRK3,FBXO2,SOX9,BMP7,PLAU,CHD7,HES5,INSIG1,FZD3,ATOH1,RARG,TBX18,NR2F1,FGFR3,SOX2,PRRX2,OSR1,CXCL14,COL11A2,DLL1,MIF,FGFR1,FGF9,COL2A1…
Organ Morphology	1.14E-18-2.43E-08	TNNC1,MLLT4,CP,ARNT2,DAB1,SPRY4,LAMC1,POR,VANGL2,ESRRG,MERTK,CCND3,GLB1,ADA,PTGIS,ACACB,ITGA6,TLL1,IGFBP5,NFKB2,FREM1,ABCA7,DVL2,NPR3,KAT6A,ITPR3,CTSB,NPHP3,LIG4,ILK,NOTCH2,ARRB1,WNT7A,HOXD3,PFN2,HEXB,LY6E,AKAP5,EPHB4,MECOM,GAS1,TXNIP,SALL1,GREM1,ID3,IGF2R,STAR,SEMA3A,MARCKSL1,NOV,PTH1R,FBXO2,SOX9,PRKACB,HYAL2,SOCS3,ADGRA2,LHX2,HES5,GPC3,TBX18,SC5D,SOX2,HS6ST1,GDF7,ELN,ADAMTS1,MAPK8IP2,H6PD,HOXB8…
Respiratory System Development and Function	1.65E-18-2.43E-08	SLIT3,BMP4,CTGF,ECEL1,ITGA8,MSX1,ADAMTS2,SPRY4,VEGFA,LAMC1,HOXB3,HAPLN1,TMEM38B,CTSH,FBLN1,PKDCC,ADA,EBF2,STAT6,PCSK5,LRP2,PTCH1,ITGA6,TBX4,MMP2,ROR1,MET,DVL2,HSPB11,NPHP3,COL3A1,APOE,ACVR2B,CDH11,LIPA,ID1,FSTL1,ARRB1,CCL2,HOXD3,IGF1,TFAP2A,ALDH1A3,PRRX1,RARB,PDGFRA,ADAM19,ALX4,BID,HEXB,ASPH,FGF7,NFE2L2,PLOD3,EGFR,ITGB1,MYCN,CTSK,MECP2,TNFRSF1A,GAS1,SALL3,GREM1,SOX11,IGF2R,PTGES,TNS3,FLNC,PTH1R,E…
Hereditary Disorder	2.3E-18-3.56E-10	NPM1,CAB39,TPD52L2,MYH9,C1QTNF5,COL9A3,GARS,CP,TESC,ESRRG,GAD2,MERTK,CCND3,PPRC1,GPRC5C,FBLN1,MYT1L,TPM4,PGRMC1,MYL3,AHCY,IL4R,COCH,ATL1,EEF2,CSNK1D,TPM3,IGFBP5,NFKB2,STAT3,PTPN3,SMOC2,RASL12,PDLIM7,MIB1,PPP2R2B,TMEM43,ZNF644,AARS,DEAF1,INF2,PRDX2,FLNB,APOE,GBP1,DDIT3,BDNF,SCUBE2,NOTCH2,GADD45A,ICAM5,DAB2,ALX4,PFN2,TUBB4A,ABCC9,CASP8,CYP51A1,PLOD2,EPHB4,TNFRSF1A,GDAP1,ID3,GRN,MYO5A,GPAM,ARPP19,LD…
Gene Expression	1.03E-17-1.15E-08	NPM1,RPL27A,ARNT2,NPAS2,TESC,MAP3K10,ESRRG,EWSR1,MERTK,CCND3,HOXB7,CSE1L,ADA,MYT1L,ZFHX3,ETS1,ACACB,NPAT,ITGA6,IGFBP5,NFKB2,SP4,DVL2,KAT6A,ADCYAP1,DDIT3,ZBED5,ILK,DDX3X,ABHD14B,NOTCH2,ARRB1,WNT7A,HOXD3,HEXB,PRKD2,ATN1,EPC1,AKAP5,MECOM,TXNIP,GREM1,SALL1,ID3,STAR,GPR183,MARCKSL1,AFF3,MSH2,ONECUT2,CSF1,PTH1R,SOX9,DCX,HYAL2,SOCS3,HES5,LHX2,CBX5,TBX18,PPM1D,SOX2,PER3,DDX5,MATR3,GDF7,SETD8,POLR1B,BAMBI…
Dermatological Diseases and Conditions	3.2E-17-7.93E-10	LHX5,COL14A1,ECEL1,TGFBR3,COL9A3,MSX1,VEGFA,PLS3,TMEM38B,PKDCC,ADA,CCBE1,TPM4,PGRMC1,CSRP2,LRP2,SCN9A,MMP2,COLEC12,DVL2,KAT6A,DACH1,RSU1,IFNAR1,COL3A1,GBX2,S100A11,TLX3,COL4A5,ACVR2B,MEOX2,COL16A1,COL5A1,FSTL1,MTOR,ARRB1,IGF1,PRRX1,IGF1R,DAB2,COL18A1,BMP1,EGFR,PLOD2,TGFBI,COL12A1,PTGS1,F3,IGF2R,STAR,LTBP1,CPQ,SERPINH1,S1PR1,CELF2,ATOH1,TGFBR2,RUNX2,PRRX2,LPL,COL11A2,COL27A1,OLIG3,GJA1,FST,FGF9,CO…
Inflammatory Disease	3.2E-17-9.85E-09	NKD1,ST6GAL1,IL13RA2,COL9A3,PANX1,POR,RB1,SOD2,MERTK,CCND3,LUM,ADA,ATF4,AIF1,TPM4,PGRMC1,PRKD1,ITGA4,PTGIS,CERS6,RBM38,LCP1,IL4R,LRP2,EEF2,MSMO1,PCDH15,IGFBP5,MYO1C,STAT3,KLF13,TFPI2,DDR1,CTSL,TPST1,PPP2R2B,ITPR3,CTSB,TFRC,PRDX2,APOE,GADD45B,ICAM1,COL4A5,DDIT3,BDNF,RPS18,GALNT2,CD74,CYTL1,PTGFRN,ARRB1,CCL2,ARFGAP1,DAB2,TUBB4A,IL27RA,CASP8,NFE2L2,MICA,RSBN1,NMU,PLOD2,ENTPD1,TNFRSF1A,MYD88,PTGS1,DG…
Tumor Morphology	1.76E-15-1.29E-09	NPM1,IL13RA2,DOCK4,RB1,FHL2,CCND3,BCAN,LUM,AHCY,ETS1,FERMT2,ITGA6,IGFBP5,ANXA2,STAT3,PLD1,MET,DVL2,CTSL,CTSB,ALCAM,ARHGEF18,TRIM17,RALGAPA2,PTPRA,XRCC5,DYRK2,APOE,PIM3,ICAM1,DDIT3,ILK,PROX1,NOTCH2,CD47,ARRDC3,CCL2,TET2,NFE2L2,FAP,TXNIP,SERPINF1,VIM,GREM1,ID3,GRN,NOV,CSF1,RAD52,PROCR,BMP7,LDHA,SOCS3,EEF1A1,LGALS3,WNT3,CSNK1A1,GPC3,HSPA5,PPM1D,TGFBR2,SOX2,RUNX2,PIM1,CXCL14,HMGB3,HMGA2,ATF3,BAMBI,MA…
Connective Tissue Disorders	2.17E-15-1.87E-08	ST6GAL1,COL14A1,DSE,SPRY4,LAMC1,POR,VANGL2,CCND3,ADA,AIF1,PTGIS,RBM38,IL4R,IGFBP5,FREM1,DVL2,KAT6A,PPP2R2B,ITPR3,CTSB,FLNB,LTBP2,COL4A5,GADD45B,DDIT3,LIG4,NOTCH2,WNT7A,ARRB1,HOXD3,IL27RA,ABCC9,GPC6,MICA,GAS1,SPATS2L,MARCKSL1,MAGI1,CSF1,PTH1R,SOX9,RYK,PRKACB,HYAL2,SOCS3,GPC3,SC5D,TUBA1C,RASSF8,ADAMTS1,TYK2,DLL3,BCL2L1,H3F3A/H3F3B,SLC7A2,TRPS1,NAGLU,PARD3B,MDFI,IGFBP4,BMP2,CHSY1,FOXJ1,MRPS28,SIX1,D…
Neurological Disease	3.69E-15-2.06E-08	CAB39,NPM1,TPD52L2,COL14A1,TPBG,CP,ARNT2,DAB1,TESC,ESRRG,MERTK,CSE1L,GLB1,BCAN,PPRC1,MYT1L,AHCY,ZFHX3,COCH,IGFBP5,ANXA2,PTPN3,ABCA7,NRXN1,DVL2,PDLIM7,DST,KAT6A,PPP2R2B,CTSB,ALCAM,TSPYL4,GBP1,DDIT3,LIG4,DDX3X,NOTCH2,ARRB1,LY6E,HEXB,PFN2,ATN1,AKAP5,PLOD2,EPHB4,EP400,EMP3,GAS1,CARTPT,IGF2R,ID3,STAR,MYO5A,GPAM,ARPP19,RAB39B,MSH2,CSF1,ONECUT2,PTH1R,SEPHS1,SOX9,USP37,DCX,PRKACB,EEF1A1,HES5,ZNF429,INA,S…
Renal and Urological System Development and Function	5.12E-15-2.3E-08	MYH9,BMP4,ITGA8,LAMC1,VEGFA,VANGL2,ESRRG,CD2AP,SOD2,LGMN,PTPRO,FBLN1,CRIM1,RFX3,TIMP2,PDGFRB,PTGIS,STAT6,PEAK1,PCSK5,RRAS,LRP2,PCSK9,DCN,PTCH1,ITGA6,ANXA2,FREM1,ABCA7,DDR1,MET,S1PR3,IRS1,SFRP1,MAPK7,NPHP3,ARHGAP1,LIN7C,ADM,APOE,ICAM1,COL4A5,FN1,BDNF,GRID2,WWTR1,PAX8,ILK,ACVR2B,LIPA,FSTL1,NOTCH2,PRKX,TIPARP,IGF1,TFAP2A,GADD45A,ALDH1A3,EFNA5,BICC1,RARB,PDGFRA,TET2,PRKCE,DAB2,HEXB,COL18A1,FGF7,EGFR,…
Behavior	7.38E-15-7.38E-15	MAGED1,ABAT,DNAJC3,NPEPPS,NPAS2,HAPLN1,RB1,GAD2,SOD2,CCND3,GPD2,EBF2,LYPD1,UNG,ZFHX3,CERS6,ACACB,PCDH15,NFKB2,STAT3,VLDLR,NRXN1,SP4,MET,TANC1,PEX2,TPST1,NPR3,CSPG5,SCP2,KAT6A,ITPR3,CTSB,ADCYAP1,PTPRA,DEAF1,XRCC5,APOE,APBA2,KCNH1,TLX3,TRH,BDNF,JPH3,CEBPD,NEUROD4,CD47,INSIG2,HEXB,PFN2,NFE2L2,ATN1,TMOD2,NMU,AKAP5,MECP2,TNFRSF1A,DISC1,CARTPT,NTAN1,MYD88,PTGS1,CACNB4,NLGN4X,DGAT2,SALL1,CCK,IGF2R,GRN,C…
Visual System Development and Function	2.59E-13-1.09E-09	NKD1,LHX5,NPM1,BMP4,CTGF,MAF,CP,POR,VEGFA,LAMC1,RB1,LRAT,SOD2,IRX3,MERTK,LUM,ATF4,EBF2,SLC39A13,HIPK2,CDH13,ITGA4,TIMP2,PDGFRB,STAT6,SEMA5B,GUCY1A3,MITF,SEMA5A,ITGA6,MMP2,STAT3,VLDLR,CRYGC,ONECUT1,PLD1,CNGA3,MET,S1PR3,PPP2R3A,NEUROG2,IRS1,SFRP1,CYR61,RORB,IFNAR1,XRCC5,NRP1,APOE,ICAM1,SNAI2,SLC1A3,PLXNA2,NEUROD4,COL5A1,ID1,IGF1,TFAP2A,ALDH1A3,RARB,IGF1R,HEXB,BID,SORT1,COL18A1,FGF7,EGFR,GUCA1A,MYD8…
Endocrine System Disorders	1.15E-12-8.2E-12	ST6GAL1,ELMSAN1,DOCK4,FAM208B,STXBP2,RB1,HAPLN1,ESRRG,SRP54,KBTBD3,MYADM,P3H1,GORAB,WDR47,OMA1,MYT1L,PRKD1,ETS1,PLEKHF2,SEMA5A,TLL1,GINM1,MASP1,PTPN3,CLASP2,STAT3,SMOC2,FREM1,ABCA7,NRXN1,HDDC2,MET,USP31,ARHGEF6,CTSB,ZNF644,AARS,C5orf51,CTDSP2,STRIP2,FLNB,PIM3,MCC,GALNT2,CTHRC1,ITGB8,CD74,HS3ST3A1,DDX3X,CEP162,NOTCH2,ACSS3,VSTM2B,CDH3,BICC1,URB2,TUBB4A,GPC6,HAS1,DHX9,EPC1,PLOD2,MYD88,CASKIN1,ZNF52…
Hematological Disease	5.14E-12-1.77E-08	NPM1,KIAA1462,POR,VANGL2,CCND3,MERTK,GLB1,BCAN,CSE1L,ADA,PRPF40B,ZFHX3,ETS1,NPAT,ITGA6,MSMO1,ANXA2,NFKB2,FREM1,ABCA7,DVL2,KAT6A,DST,PPP2R2B,GADD45B,LIG4,NOTCH2,ARRB1,PRKD2,IL27RA,ABCC9,MICA,AMOT,ATN1,AKAP5,PLOD2,EPHB4,MECOM,RNF157,IGF2R,ID3,STAR,PDZD2,MAGI1,MSH2,DENND3,EEF1A1,HES5,PTPN14,DPYSL4,PPM1D,SMC1A,PER3,IFI44L,ANXA11,MLLT3,TUBA1C,CPNE1,PHYHIPL,TJP2,POLR1B,TYK2,PGM1,CEP68,SHISA9,H6PD,BCL2L…
Cell-To-Cell Signaling and Interaction	5.79E-12-2.31E-08	ST6GAL1,MYH9,FOLH1,MLLT4,LRRTM2,DSE,LAMC1,FHL2,MERTK,BCAN,HIPK2,ITGA4,ETS1,IL4R,FERMT2,MADCAM1,ITGA6,LAMC3,IGFBP5,ANXA2,STAT3,TFPI2,DDR1,LRRTM4,ONECUT1,PLD1,NRXN1,MET,PCSK4,TFRC,ALCAM,ADCYAP1,APOE,LTBP2,COL4A5,ICAM1,BDNF,ILK,CKAP4,CD74,DDX3X,CD47,NOTCH2,WNT7A,CCL2,CDH3,NRD1,TNMD,DAB2,IL27RA,CASP8,AMOT,NFE2L2,MECOM,MECP2,ENTPD1,DISC1,CACNB4,SLC35A2,SERPINF1,PDLIM2,IGF2R,LAMB2,SEMA3A,NOV,MAGI1,LDLR…
Metabolic Disease	8.3E-11-1.49E-08	FURIN,CTGF,ATP8A1,GRM3,ABAT,TGFBR3,FOLH1,ARNT2,ADGRL1,EIF2A,ARNT,CTSV,VEGFA,RB1,GAD2,LRAT,CD2AP,SOD2,LGMN,GFAP,UNG,PDGFRB,TSHZ2,LRP10,PLD3,EEF2,DCN,MMP2,IGFBP5,STAT3,VLDLR,CRABP1,ABCA7,NRXN1,ACTA2,SCP2,STIP1,CTSB,MME,APOE,CYP39A1,ICAM1,DDIT3,BDNF,MVK,SLC1A3,MEOX2,CD74,PRKCZ,EIF4EBP1,LIPA,CD47,MTOR,IGF1,CCL2,PRKCE,MT-CO3,EEF2K,LDLRAP1,CASP8,NFE2L2,ALDH5A1,DHX9,AKAP5,CTSK,MEGF10,TGFBI,SLC6A6,PTGS1,…
Renal and Urological Disease	8.34E-11-2.2E-08	ST6GAL1,ASS1,SMARCD2,MLLT4,SLC39A8,POR,ESRRG,EWSR1,CCND3,BCAN,ZFHX3,IL4R,PEAK1,ACACB,DDIT4,NAGPA,SPOCK2,KIAA0895,ANXA2,PTPN3,ABCA7,SP4,MYL9,PDLIM7,RALGAPA2,ILK,ZNF286B,NOTCH2,ACSS3,HOXD3,LY6E,EP400,TXNIP,SALL1,ID3,GPR183,EIF2S2,PDZD2,AFF3,MAGI1,CSF1,FER,MXRA5,RANBP2,SOCS3,GABARAPL2,INA,GPC3,MICAL3,PER3,LHFPL2,HS6ST1,DDX5,WIF1,ANXA11,IFI44L,MLLT3,ANKDD1A,TUBA1C,SLF1,SETD8,TYK2,CEP68,BAMBI,DLL3,RAB…
Cell Cycle	2.34E-10-7.86E-09	NPM1,MAGED1,STK38,FRMD6,C6orf89,ESRRG,RB1,FHL2,EWSR1,SOD2,CCND3,CSE1L,AIF1,HIPK2,ZFHX3,ETS1,GRK4,CCNE2,IL4R,DDIT4,NPAT,CSNK1D,ANGPTL2,IGFBP5,ANXA2,PTPN3,STAT3,MET,PDLIM7,JDP2,PPP2R2B,TFRC,MXD4,ADCYAP1,PTPRA,XRCC5,TRIM33,APOE,PIM3,GADD45B,DDIT3,CEBPD,ILK,PROX1,POLD4,CDK10,DDX3X,NOTCH2,ARRB1,GADD45A,CARD10,DAB2,NFE2L2,CDC5L,HAS1,DHX9,ZNF274,EP400,MECP2,MECOM,GAS1,TXNIP,GSTA4,CUL7,CCK,TUSC2,ID3,GRN,…
Psychological Disorders	3.56E-10-1.49E-08	NPM1,CAB39,TPD52L2,ABAT,FOLH1,CP,DDB2,ARNT2,EIF2A,TESC,ESRRG,GAD2,SOD2,MERTK,CSE1L,PPRC1,GPRC5C,ATF4,MYT1L,PGRMC1,UNG,TSHZ2,AHCY,PLD3,COCH,EEF2,SEMA5A,TPM3,ANXA2,STAT3,PTPN3,VLDLR,RASL12,ABCA7,NRXN1,PDLIM7,SCP2,CTSB,TPT1,PRDX2,CYP39A1,APOE,ICAM1,FBXO7,GBP1,DDIT3,BDNF,SCUBE2,CD74,NOTCH2,CCL2,GADD45A,ICAM5,PFN2,TUBB4A,CASP8,NFE2L2,ATN1,ALDH5A1,CYP51A1,DHX9,AKAP5,PLOD2,MEGF10,EPHB4,TNFRSF1A,PTGS1,SL…
Organismal Functions	7.63E-10-1.4E-09	TPM1,SDC4,AIMP1,C6orf89,VEGFA,VANGL2,SCARB1,ABR,LUM,GJA1,FST,FGFR1,PLEC,GSN,SLC3A2,MET,JDP2,PENK,LIMA1,PRKCH,MDK,ELK3,ARHGAP1,CX3CL1,COL3A1,ADM,IL6ST,CNN2,LOX,FN1,ICAM1,ILK,HYOU1,EGF,FNTB,CLIC4,NRG1,COL5A1,ARHGEF19,AEBP1,NOTCH2,FGF10,IGF1,HOXD3,THBS1,DDR2,HGF,WLS,TGFB2,PDGFRA,FGF7,PTK7,MT-CO1,SDC1,ADAM15,TNFRSF1A,PPARD,PTGS1,VIM,IL1R1,PARP1,GRN,B4GALT1,SPARC,PLAU,WNT5A
Carbohydrate Metabolism	1.1E-09-1.1E-09	NNAT,ST6GAL1,GFPT1,CTGF,GMDS,CP,DSE,ESRRG,FUOM,LRAT,LPIN1,ST8SIA4,CCND3,PITPNA,GLB1,TKTL1,ZBTB20,UAP1,OMA1,MGAT1,PDGFRB,STAT5A,PGM3,DCN,ADRBK2,NAGPA,MMP2,IGFBP5,GRK5,STAT3,SLC2A4,ONECUT1,PLD1,S1PR3,LARGE,SERINC2,HS3ST3B1,CNOT7,GALK1,ST6GAL2,IRS1,CTSB,SFRP1,NANS,ADCYAP1,CPS1,PRDX2,APOE,DYRK2,F2RL2,ICAM1,LEPR,BDNF,TRH,DUSP6,B3GNT2,TAC1,PFKL,ST6GALNAC6,XYLB,CYTL1,EXT2,SLC16A3,MTOR,PTGFRN,CS,IGF1,CCL…
Respiratory Disease	3.36E-09-3.36E-09	PDPN,TLX3,CTGF,ECEL1,KIF1B,BDNF,TSPYL1,MMP14,ATOH1,NR3C1,LMNB1,SLC12A5,DHCR7,TMEM38B,IGF1,RUNX2,PRRX2,WNT7B,PRRX1,YBX1,RSPO2,IGF1R,STIM1,EGFR,HSPG2,OLIG3,FST,UNCX,LRP2,FGF9,MMP2,MAN2A1,STK3,IGF2R,SNAP25,IGF2,PBX3,FLNC,ATP1A2,PTH1R,TRPS1,ELK3,COL25A1,PTBP2,ASCL1,WNT5A
Hepatic System Development and Function	9.65E-09-1.61E-08	SOCS3,BMP4,CTGF,LGALS3,CXCL12,GPC3,ARNT,TGFBR2,VEGFA,NCOA5,RB1,CCND3,CXCL14,ITGAV,SLC7A5,GSK3B,DLC1,TIMP2,IL4R,FST,IFNGR1,STAT3,INHBA,MET,IGF2,CCNDBP1,CTSB,IL6ST,LEPR,MMP14,NTS,EGF,PROX1,FAS,BCL2,TNFRSF12A,TRIM24,FGF10,EDN1,F2RL1,IGF1,TIMP1,THBS1,HGF,IGF1R,BID,SULF2,FGF7,NFE2L2,PIK3IP1,EGFR,ITGB1,S1PR2,EDNRB,TNFRSF1A,PPARD,CXCR4,XBP1,CEBPB,STK3,ABCB4,SERPINH1,EDNRA,BMP7,CDKN1B,LGALS1
DNA Replication, Recombination, and Repair	1.59E-08-1.59E-08	FURIN,COL14A1,BMP4,SGK1,TGFBR3,MAF,AFAP1L2,RECQL,VEGFA,RB1,LRAT,ADA,PRKD1,TIMP2,PDGFRB,MCL1,STAT5A,STAT6,CCNE2,GUCY1A3,SNAI1,ITGA5,IGFBP5,MMP2,STAT3,SMOC2,TFPI2,MET,CCND2,INHBE,IRS1,CREM,DACH1,MAPK7,CYR61,ADCYAP1,PDGFD,PTPRA,ADM,RAP1B,S100A11,APOE,FN1,BDNF,TAC1,PRKCZ,ID1,MTOR,ARRB1,IGF1,E2F5,IGF1R,PDGFRA,FGF7,EGFR,ITGB1,ENTPD1,TNFRSF1A,GREM1,PLCG1,SUPT5H,GRN,LDLR,NOV,PAK3,NTRK3,CSF1,FEN1,MAP3K8,B…
