# Supplementary material for: CRISPR/Cas9-mediated heterozygous knockout of the autism gene CHD8 and characterization of its transcriptional networks in neurodevelopment
Source: Mol Autism. 2015 Oct 19;6:55. doi: 10.1186/s13229-015-0048-6 (PMC4612430; doi:10.1186/s13229-015-0048-6)
Supplement: Additional file 6: — Table S5. Human phenotype analysis (Toppgene) of DEGs. (XLSX 153 KB) [file 13229_2015_48_MOESM6_ESM.xlsx]

## Sheet: NPC_up
Category	ID	Name	Source	p-value	q-value Bonferroni	q-value FDR B&H	q-value FDR B&Y	Hit Count in Query List	Hit Count in Genome	Hit in Query List
Human Phenotype	HP:0000405	Conductive hearing impairment		1.697e-08	4.871e-05	4.871e-05	0.000416	18	100	AMER1,TRPS1,EXT1,EYA1,ACVR1,TWIST1,FBN1,SLITRK6,COL2A1,FLNB,SIX1,DCHS1,RAI1,GJA1,NOTCH2,TCOF1,TFAP2A,CCBE1
Human Phenotype	HP:0011452	Functional abnormality of the middle ear		6.901e-08	0.0001981	9.903e-05	0.0008457	18	109	AMER1,TRPS1,EXT1,EYA1,ACVR1,TWIST1,FBN1,SLITRK6,COL2A1,FLNB,SIX1,DCHS1,RAI1,GJA1,NOTCH2,TCOF1,TFAP2A,CCBE1
Human Phenotype	HP:0000164	Abnormality of the teeth		2.124e-07	0.0006096	0.0002032	0.001735	40	467	AMER1,CRLF1,CTSC,TRPS1,EXT1,EYA1,ACVR1,ALX4,FBN1,PLCB4,DSE,COL1A2,COL2A1,COL3A1,FLNB,COL8A2,POLD1,SH3BP2,SIX1,MSX1,DCHS1,IL17RD,CTSK,RAI1,CYP1B1,GFPT1,GJA1,NOTCH2,TBX15,TCF4,DSP,DUSP6,ROR2,TFAP2A,TFAP2B,KIF7,ADAMTS10,CCBE1,SPRY4,CDH3
Human Phenotype	HP:0009811	Abnormality of the elbow		4.042e-07	0.00116	0.0002733	0.002334	19	135	CRLF1,HOXA11,FBN1,PITX1,PLOD2,COL2A1,COL3A1,COL6A1,COL6A2,FLNB,COL27A1,GJA1,NOTCH2,TBX15,PLOD3,ROR2,DDR2,TFAP2A,LMX1B
Human Phenotype	HP:0000174	Abnormality of the palate		5.608e-07	0.00161	0.0002733	0.002334	42	522	AMER1,CRLF1,SPEG,TRPS1,EXT1,EYA1,ALX4,TWIST1,FBN1,YAP1,PLCB4,DSE,COL2A1,COL3A1,COL6A1,COL6A2,FLNB,TBX4,SIX1,MSX1,MSX2,DCHS1,CTSK,RAI1,SOX9,GFPT1,GJA1,BMP4,PTPN14,NOTCH2,TBX15,TCF4,TCOF1,ROR2,DDR2,TFAP2A,KIF7,ADAMTS10,TGFBR2,TGIF1,LMX1B,CCBE1
Human Phenotype	HP:0009810	Abnormality of upper limb joint		6.226e-07	0.001787	0.0002733	0.002334	32	341	AMER1,CRLF1,TRPS1,EXT1,EYA1,TWIST1,HOXA11,FBN1,PITX1,PLOD2,COL2A1,COL3A1,COL6A1,COL6A2,FLNB,SGCD,COL27A1,GJA1,BMP4,NOTCH2,TBX15,PLOD3,ROR2,DDR2,ECE1,TFAP2A,TFAP2B,TGFBR2,HMCN1,LMX1B,CCBE1,CDH3
Human Phenotype	HP:0005918	Abnormality of phalanx of finger		6.911e-07	0.001983	0.0002733	0.002334	33	360	AMER1,CRLF1,CTSC,TRPS1,EXT1,ACVR1,TWIST1,FBN1,PITX1,COL2A1,COL3A1,COL6A1,COL6A2,FLNB,ATL3,ZIC3,MSX2,CTSK,RAI1,SOX9,GJA1,BMP2,BMP4,NOTCH2,DSP,ROR2,DDR2,ECE1,TFAP2A,TFAP2B,KIF7,ADAMTS10,TGFBR2
Human Phenotype	HP:0011297	Abnormality of digit		7.618e-07	0.002186	0.0002733	0.002334	51	708	AMER1,CRLF1,CTSC,TRPS1,EXT1,ACVR1,MEF2C,TWIST1,HOXA11,FBN1,PIK3R2,PITX1,DSE,COL2A1,COL3A1,COL6A1,COL6A2,FLNB,TBX4,ATL3,ZIC3,MSX1,MSX2,IGF1,DCHS1,PRKDC,CTSK,RAI1,SOX9,EOGT,GJA1,BMP2,BMP4,NOTCH2,TBX15,CACNA1C,TCF4,DSP,ROR2,DDR2,ECE1,PAPSS2,TFAP2A,TFAP2B,KIF7,ADAMTS10,TGFBR2,LMX1B,CCBE1,LRBA,CDH3
Human Phenotype	HP:0001373	Joint dislocation		1.372e-06	0.003939	0.0004376	0.003737	16	106	TRPS1,EXT1,EYA1,SHROOM4,HOXA11,COL1A2,COL2A1,COL3A1,COL6A1,COL6A2,FLNB,SIX1,SOX9,GJA1,DDR2,LMX1B
Human Phenotype	HP:0006482	Abnormality of dental morphology		2.281e-06	0.006548	0.0006548	0.005591	16	110	TRPS1,EYA1,ALX4,FBN1,COL3A1,SH3BP2,SIX1,MSX1,CTSK,RAI1,GJA1,ROR2,TFAP2A,ADAMTS10,CCBE1,CDH3
Human Phenotype	HP:0010660	Abnormal hand bone ossification		2.671e-06	0.007666	0.0006969	0.005951	10	43	CTSC,TRPS1,COL2A1,COL3A1,FLNB,ATL3,CTSK,GJA1,NOTCH2,DDR2
Human Phenotype	HP:0002644	Abnormality of pelvic girdle bone morphology		3.135e-06	0.008997	0.0007498	0.006403	30	331	AMER1,SPEG,SERPINF1,TRPS1,EXT1,EYA1,ACVR1,TWIST1,SHROOM4,HOXA11,FBN1,COL1A2,COL2A1,COL3A1,COL6A1,COL6A2,FLNB,TBX4,SIX1,FRZB,CTSK,SOX9,GJA1,TBX15,PLOD3,ROR2,DDR2,LMX1B,CCBE1,TNFRSF1A
Human Phenotype	HP:0009122	Aplasia/hypoplasia affecting bones of the axial skeleton		6.169e-06	0.01771	0.001216	0.01038	35	434	AMER1,CRLF1,SPEG,TRPS1,EXT1,ACVR1,TWIST1,FBN1,PLCB4,COL1A2,COL2A1,FLNB,TBX4,POLD1,MSX2,IGF1,DCHS1,CTSK,RAI1,SOX9,CYP1B1,AHDC1,GJA1,BMP4,STRA6,NOTCH2,TBX15,TCOF1,ROR2,DDR2,TFAP2A,KIF7,ADAMTS10,TGFBR2,LMX1B
Human Phenotype	HP:0000315	Abnormality of the orbital region		6.288e-06	0.01805	0.001216	0.01038	42	571	AMER1,TRPS1,EXT1,MEF2C,ALX4,TWIST1,FBN1,YAP1,PIK3R2,COL1A2,COL2A1,COL3A1,FLNB,POLD1,SH3BP2,COL27A1,MSX2,DCHS1,PRKDC,CTSK,RAI1,SOX9,AHDC1,FREM1,GJA1,BMP4,PXDN,STRA6,CDON,TBX15,TCF4,PLOD3,TCOF1,ROR2,DDR2,TFAP2A,TFAP2B,KIF7,ADAMTS10,TGFBR2,TGIF1,CCBE1
Human Phenotype	HP:0009116	Aplasia/Hypoplasia involving bones of the skull		6.459e-06	0.01854	0.001216	0.01038	32	379	AMER1,CRLF1,SPEG,TRPS1,EXT1,TWIST1,FBN1,PLCB4,COL1A2,COL2A1,FLNB,TBX4,POLD1,IGF1,DCHS1,CTSK,RAI1,SOX9,CYP1B1,AHDC1,GJA1,BMP4,STRA6,NOTCH2,TBX15,TCOF1,ROR2,DDR2,TFAP2A,KIF7,ADAMTS10,TGFBR2
Human Phenotype	HP:0000153	Abnormality of the mouth		7.078e-06	0.02031	0.001216	0.01038	67	1120	AMER1,CRLF1,SPEG,CTSC,TRPS1,EXT1,EYA1,ACVR1,DTNBP1,MEF2C,ALX4,TWIST1,FBN1,YAP1,PLCB4,DSE,COL1A2,COL2A1,COL3A1,COL6A1,COL6A2,FLNB,COL8A2,TBX4,POLD1,SH3BP2,SIX1,MSX1,MSX2,IGF1,SNAI2,DCHS1,PRKDC,IL17RD,CTSK,RAI1,SOX9,CYP1B1,AHDC1,GFPT1,BDNF,FREM1,GJA1,BMP4,PTPN14,STRA6,NOTCH2,TBX15,TCF4,PLOD3,TCOF1,DSP,DUSP6,ROR2,DDR2,TFAP2A,TFAP2B,EDN3,KIF7,ADAMTS10,TGFBR2,TGIF1,LMX1B,CCBE1,SPRY4,TNFRSF1A,CDH3
Human Phenotype	HP:0003272	Abnormality of the hip bone		7.38e-06	0.02118	0.001216	0.01038	26	275	SPEG,SERPINF1,TRPS1,EXT1,EYA1,ACVR1,SHROOM4,HOXA11,FBN1,COL1A2,COL2A1,COL3A1,COL6A1,COL6A2,FLNB,TBX4,SIX1,SOX9,GJA1,TBX15,PLOD3,ROR2,DDR2,LMX1B,CCBE1,TNFRSF1A
Human Phenotype	HP:0000209	Abnormality of the jaws		7.855e-06	0.02254	0.001216	0.01038	37	477	AMER1,CRLF1,SPEG,TRPS1,EXT1,EYA1,TWIST1,FBN1,PLCB4,COL1A2,COL2A1,COL3A1,FLNB,TBX4,POLD1,SH3BP2,IGF1,DCHS1,CTSK,RAI1,SOX9,CYP1B1,AHDC1,GFPT1,GJA1,BMP4,STRA6,NOTCH2,TBX15,TCOF1,ROR2,DDR2,TFAP2A,KIF7,ADAMTS10,TGFBR2,CCBE1
Human Phenotype	HP:0001762	Talipes equinovarus		8.139e-06	0.02336	0.001216	0.01038	19	164	AMER1,CRLF1,FBN1,PITX1,PLOD2,DSE,COL2A1,COL3A1,COL6A1,COL6A2,FLNB,C12orf65,DCHS1,SOX9,TBX15,PLOD3,TGFBR2,LMX1B,CCBE1
Human Phenotype	HP:0000347	Micrognathia		8.792e-06	0.02523	0.001216	0.01038	30	348	AMER1,CRLF1,SPEG,TRPS1,EXT1,FBN1,PLCB4,COL1A2,COL2A1,FLNB,TBX4,POLD1,IGF1,DCHS1,CTSK,RAI1,SOX9,CYP1B1,AHDC1,GJA1,BMP4,STRA6,NOTCH2,TBX15,TCOF1,ROR2,DDR2,TFAP2A,KIF7,TGFBR2
Human Phenotype	HP:0000489	Abnormality of globe location or size		9.078e-06	0.02606	0.001216	0.01038	41	559	AMER1,TRPS1,EXT1,MEF2C,ALX4,TWIST1,FBN1,YAP1,PIK3R2,COL1A2,COL2A1,COL3A1,FLNB,POLD1,SH3BP2,COL27A1,DCHS1,PRKDC,CTSK,RAI1,SOX9,AHDC1,FREM1,GJA1,BMP4,PXDN,STRA6,CDON,TBX15,TCF4,PLOD3,TCOF1,ROR2,DDR2,TFAP2A,TFAP2B,KIF7,ADAMTS10,TGFBR2,TGIF1,CCBE1
Human Phenotype	HP:0009118	Aplasia/Hypoplasia of the mandible		9.318e-06	0.02674	0.001216	0.01038	30	349	AMER1,CRLF1,SPEG,TRPS1,EXT1,FBN1,PLCB4,COL1A2,COL2A1,FLNB,TBX4,POLD1,IGF1,DCHS1,CTSK,RAI1,SOX9,CYP1B1,AHDC1,GJA1,BMP4,STRA6,NOTCH2,TBX15,TCOF1,ROR2,DDR2,TFAP2A,KIF7,TGFBR2
Human Phenotype	HP:0009832	Abnormality of the distal phalanx of finger		1.07e-05	0.03072	0.001336	0.01141	13	84	CTSC,TRPS1,TWIST1,PITX1,COL2A1,CTSK,BMP2,DSP,ROR2,DDR2,TFAP2B,KIF7,TGFBR2
Human Phenotype	HP:0003121	Limb joint contracture		1.252e-05	0.03592	0.001497	0.01278	22	216	AMER1,CRLF1,SPEG,FBN1,PIK3R2,PITX1,PLOD2,COL2A1,COL6A1,COL6A2,GJA1,BMP4,TBX15,PLOD3,ROR2,DDR2,ECE1,TFAP2A,TGFBR2,HMCN1,CCBE1,CDH3
Human Phenotype	HP:0100491	Abnormality of lower limb joint		1.48e-05	0.04247	0.001699	0.01451	34	432	AMER1,CRLF1,SPEG,SERPINF1,TRPS1,EXT1,EYA1,ACVR1,SHROOM4,HOXA11,FBN1,PIK3R2,PITX1,PLOD2,COL1A2,COL2A1,COL3A1,COL6A1,COL6A2,FLNB,TBX4,SIX1,SOX9,GJA1,BMP4,NOTCH2,TBX15,PLOD3,ROR2,DDR2,ECE1,LMX1B,CCBE1,TNFRSF1A
Human Phenotype	HP:0000163	Abnormality of the oral cavity		1.567e-05	0.04497	0.00173	0.01477	61	1005	AMER1,CRLF1,SPEG,CTSC,TRPS1,EXT1,EYA1,ACVR1,DTNBP1,ALX4,TWIST1,FBN1,YAP1,PLCB4,DSE,COL1A2,COL2A1,COL3A1,COL6A1,COL6A2,FLNB,COL8A2,TBX4,POLD1,SH3BP2,SIX1,MSX1,MSX2,IGF1,DCHS1,PRKDC,IL17RD,CTSK,RAI1,SOX9,CYP1B1,AHDC1,GFPT1,GJA1,BMP4,PTPN14,STRA6,NOTCH2,TBX15,TCF4,TCOF1,DSP,DUSP6,ROR2,DDR2,TFAP2A,TFAP2B,KIF7,ADAMTS10,TGFBR2,TGIF1,LMX1B,CCBE1,SPRY4,TNFRSF1A,CDH3
Human Phenotype	HP:0011329	Abnormality of cranial sutures		1.633e-05	0.04687	0.001736	0.01482	17	142	AMER1,ALX4,TWIST1,FBN1,PLOD2,COL1A2,COL3A1,FLNB,MSX2,DCHS1,CTSK,GJA1,BMP4,NOTCH2,ROR2,TGFBR2,CCBE1
Human Phenotype	HP:0000277	Abnormality of the mandible		1.87e-05	0.05367	0.001901	0.01623	35	456	AMER1,CRLF1,SPEG,TRPS1,EXT1,EYA1,FBN1,PLCB4,COL1A2,COL2A1,COL3A1,FLNB,TBX4,POLD1,SH3BP2,IGF1,DCHS1,CTSK,RAI1,SOX9,CYP1B1,AHDC1,GFPT1,GJA1,BMP4,STRA6,NOTCH2,TBX15,TCOF1,ROR2,DDR2,TFAP2A,KIF7,TGFBR2,CCBE1
Human Phenotype	HP:0100360	Contractures of the joints of the upper limbs		1.933e-05	0.05546	0.001901	0.01623	19	174	AMER1,CRLF1,FBN1,PITX1,PLOD2,COL6A1,COL6A2,GJA1,BMP4,TBX15,PLOD3,ROR2,DDR2,ECE1,TFAP2A,TGFBR2,HMCN1,CCBE1,CDH3
Human Phenotype	HP:0000272	Malar flattening		1.987e-05	0.05703	0.001901	0.01623	21	206	AMER1,TWIST1,FBN1,COL1A2,COL2A1,COL3A1,FLNB,DCHS1,CTSK,RAI1,GJA1,BMP4,PLOD3,TCOF1,ROR2,DDR2,OBSL1,TFAP2A,TFAP2B,TGFBR2,CCBE1
Human Phenotype	HP:0002692	Hypoplastic facial bones		2.306e-05	0.06617	0.002134	0.01823	21	208	AMER1,TWIST1,FBN1,COL1A2,COL2A1,COL3A1,FLNB,DCHS1,CTSK,RAI1,GJA1,BMP4,PLOD3,TCOF1,ROR2,DDR2,OBSL1,TFAP2A,TFAP2B,TGFBR2,CCBE1
Human Phenotype	HP:0001167	Abnormality of finger		2.619e-05	0.07516	0.002349	0.02006	42	604	AMER1,CRLF1,CTSC,TRPS1,EXT1,ACVR1,TWIST1,HOXA11,FBN1,PITX1,DSE,COL2A1,COL3A1,COL6A1,COL6A2,FLNB,ATL3,ZIC3,MSX1,MSX2,IGF1,PRKDC,CTSK,RAI1,SOX9,GJA1,BMP2,BMP4,NOTCH2,TBX15,TCF4,DSP,ROR2,DDR2,ECE1,TFAP2A,TFAP2B,KIF7,ADAMTS10,TGFBR2,LMX1B,LRBA
Human Phenotype	HP:0000356	Abnormality of the outer ear		2.98e-05	0.08552	0.002497	0.02132	40	566	HGD,AMER1,CRLF1,TRPS1,EXT1,EYA1,MEF2C,ALX4,TWIST1,FBN1,PLCB4,DSE,COL2A1,COL3A1,COL6A1,COL6A2,FLNB,SIX1,DCHS1,PRKDC,RAI1,SOX9,AHDC1,BDNF,GJA1,BMP4,PXDN,STRA6,NOTCH2,TBX15,TCF4,PLOD3,TCOF1,ROR2,ECE1,TFAP2A,TFAP2B,EDN3,KIF7,CCBE1
Human Phenotype	HP:0005557	Abnormality of the zygomatic arch		3.084e-05	0.0885	0.002497	0.02132	21	212	AMER1,TWIST1,FBN1,COL1A2,COL2A1,COL3A1,FLNB,DCHS1,CTSK,RAI1,GJA1,BMP4,PLOD3,TCOF1,ROR2,DDR2,OBSL1,TFAP2A,TFAP2B,TGFBR2,CCBE1
Human Phenotype	HP:0012369	Malar anomaly		3.084e-05	0.0885	0.002497	0.02132	21	212	AMER1,TWIST1,FBN1,COL1A2,COL2A1,COL3A1,FLNB,DCHS1,CTSK,RAI1,GJA1,BMP4,PLOD3,TCOF1,ROR2,DDR2,OBSL1,TFAP2A,TFAP2B,TGFBR2,CCBE1
Human Phenotype	HP:0011844	Abnormal appendicular skeleton morphology		3.132e-05	0.08989	0.002497	0.02132	67	1167	HGD,AMER1,CRLF1,SPEG,CTSC,SERPINF1,TRPS1,EXT1,EYA1,ACVR1,MEF2C,TWIST1,SHROOM4,HOXA11,FBN1,PIK3R2,PITX1,PLOD2,DSE,COL1A2,COL2A1,COL3A1,COL6A1,COL6A2,FLNB,FLNC,TBX4,SGCD,COL27A1,ATL3,SIX1,ZIC3,MSX1,MSX2,IGF1,C12orf65,FRZB,DCHS1,PRKDC,CTSK,RAI1,SOX9,EOGT,GJA1,BMP2,BMP4,NOTCH2,TBX15,CACNA1C,TCF4,PLOD3,DSP,ROR2,DDR2,ECE1,PAPSS2,TFAP2A,TFAP2B,KIF7,ADAMTS10,TGFBR2,HMCN1,LMX1B,CCBE1,LRBA,TNFRSF1A,CDH3
Human Phenotype	HP:0002817	Abnormality of the upper limb		4.165e-05	0.1195	0.003171	0.02707	52	831	AMER1,CRLF1,CTSC,TRPS1,EXT1,EYA1,ACVR1,TWIST1,HOXA11,FBN1,PITX1,PLOD2,DSE,COL2A1,COL3A1,COL6A1,COL6A2,FLNB,FLNC,SGCD,COL27A1,ATL3,ZIC3,MSX1,MSX2,IGF1,DCHS1,PRKDC,CTSK,RAI1,SOX9,GJA1,BMP2,BMP4,NOTCH2,TBX15,TCF4,PLOD3,DSP,ROR2,DDR2,ECE1,TFAP2A,TFAP2B,KIF7,ADAMTS10,TGFBR2,HMCN1,LMX1B,CCBE1,LRBA,CDH3
Human Phenotype	HP:0002813	Abnormality of limb bone morphology		4.198e-05	0.1205	0.003171	0.02707	66	1153	HGD,AMER1,CRLF1,SPEG,CTSC,SERPINF1,TRPS1,EXT1,EYA1,ACVR1,MEF2C,TWIST1,SHROOM4,HOXA11,FBN1,PIK3R2,PITX1,PLOD2,DSE,COL1A2,COL2A1,COL3A1,COL6A1,COL6A2,FLNB,FLNC,TBX4,SGCD,COL27A1,ATL3,SIX1,ZIC3,MSX1,MSX2,IGF1,C12orf65,DCHS1,PRKDC,CTSK,RAI1,SOX9,EOGT,GJA1,BMP2,BMP4,NOTCH2,TBX15,CACNA1C,TCF4,PLOD3,DSP,ROR2,DDR2,ECE1,PAPSS2,TFAP2A,TFAP2B,KIF7,ADAMTS10,TGFBR2,HMCN1,LMX1B,CCBE1,LRBA,TNFRSF1A,CDH3
Human Phenotype	HP:0000586	Shallow orbits		4.411e-05	0.1266	0.003222	0.02752	5	12	TWIST1,FBN1,FLNB,PLOD3,ADAMTS10
Human Phenotype	HP:0001780	Abnormality of toe		4.491e-05	0.1289	0.003222	0.02752	31	397	AMER1,CRLF1,CTSC,ACVR1,MEF2C,TWIST1,FBN1,PITX1,DSE,COL2A1,COL3A1,COL6A1,COL6A2,FLNB,TBX4,ATL3,CTSK,RAI1,SOX9,EOGT,GJA1,BMP2,BMP4,NOTCH2,TBX15,DSP,ROR2,ECE1,TFAP2B,KIF7,TGFBR2
Human Phenotype	HP:0000309	Abnormality of the midface		4.681e-05	0.1343	0.003276	0.02798	25	287	AMER1,CRLF1,TWIST1,FBN1,COL1A2,COL2A1,COL3A1,FLNB,DCHS1,CTSK,RAI1,GJA1,BMP4,NOTCH2,TCF4,PLOD3,TCOF1,ROR2,DDR2,OBSL1,TFAP2A,TFAP2B,ADAMTS10,TGFBR2,CCBE1
Human Phenotype	HP:0000692	Misalignment of teeth		4.974e-05	0.1428	0.003399	0.02903	19	186	AMER1,TRPS1,EYA1,ACVR1,FBN1,PLCB4,DSE,COL8A2,POLD1,SIX1,DCHS1,CYP1B1,GFPT1,GJA1,NOTCH2,TCF4,ROR2,ADAMTS10,CDH3
Human Phenotype	HP:0002996	Limited elbow movement		5.946e-05	0.1707	0.003887	0.03319	11	72	CRLF1,HOXA11,PITX1,PLOD2,COL2A1,COL6A1,COL6A2,PLOD3,DDR2,TFAP2A,LMX1B
Human Phenotype	HP:0011821	Abnormality of facial skeleton		6.014e-05	0.1726	0.003887	0.03319	41	604	AMER1,CRLF1,SPEG,TRPS1,EXT1,EYA1,TWIST1,FBN1,PLCB4,COL1A2,COL2A1,COL3A1,FLNB,TBX4,POLD1,SH3BP2,IGF1,DCHS1,CTSK,RAI1,SOX9,CYP1B1,AHDC1,GFPT1,GJA1,BMP4,STRA6,NOTCH2,TBX15,PLOD3,TCOF1,ROR2,DDR2,OBSL1,TFAP2A,TFAP2B,KIF7,ADAMTS10,TGFBR2,CCBE1,LRBA
Human Phenotype	HP:0002827	Hip dislocation		6.094e-05	0.1749	0.003887	0.03319	12	85	EYA1,SHROOM4,HOXA11,COL1A2,COL2A1,COL6A1,COL6A2,FLNB,SIX1,SOX9,GJA1,DDR2
Human Phenotype	HP:0009115	Aplasia/hypoplasia involving the skeleton		6.754e-05	0.1938	0.004157	0.0355	42	628	AMER1,CRLF1,SPEG,TRPS1,EXT1,ACVR1,TWIST1,FBN1,PITX1,PLCB4,COL1A2,COL2A1,FLNB,FLNC,TBX4,POLD1,ZIC3,MSX2,IGF1,DCHS1,CTSK,RAI1,SOX9,CYP1B1,EOGT,AHDC1,GJA1,BMP2,BMP4,STRA6,NOTCH2,TBX15,TCOF1,ROR2,DDR2,PAPSS2,TFAP2A,KIF7,ADAMTS10,TGFBR2,LMX1B,CCBE1
Human Phenotype	HP:0009699	Osteolytic defects of the hand bones		6.952e-05	0.1995	0.004157	0.0355	5	13	CTSC,COL3A1,ATL3,CTSK,NOTCH2
Human Phenotype	HP:0009771	Osteolytic defects of the phalanges of the hand		6.952e-05	0.1995	0.004157	0.0355	5	13	CTSC,COL3A1,ATL3,CTSK,NOTCH2
Human Phenotype	HP:0002987	Elbow flexion contracture		7.361e-05	0.2113	0.004312	0.03682	8	39	CRLF1,PITX1,PLOD2,COL6A1,COL6A2,PLOD3,DDR2,TFAP2A
Human Phenotype	HP:0002814	Abnormality of the lower limb		7.606e-05	0.2183	0.004342	0.03707	54	894	HGD,AMER1,CRLF1,SPEG,CTSC,SERPINF1,TRPS1,EXT1,EYA1,ACVR1,MEF2C,TWIST1,SHROOM4,HOXA11,FBN1,PIK3R2,PITX1,PLOD2,DSE,COL1A2,COL2A1,COL3A1,COL6A1,COL6A2,FLNB,FLNC,TBX4,ATL3,SIX1,C12orf65,DCHS1,CTSK,RAI1,SOX9,EOGT,GJA1,BMP2,BMP4,NOTCH2,TBX15,TCF4,PLOD3,DSP,ROR2,DDR2,ECE1,PAPSS2,TFAP2B,KIF7,ADAMTS10,TGFBR2,LMX1B,CCBE1,TNFRSF1A
Human Phenotype	HP:0000235	Abnormality of the fontanelles or cranial sutures		7.715e-05	0.2214	0.004342	0.03707	19	192	AMER1,ALX4,TWIST1,FBN1,PLOD2,COL1A2,COL3A1,FLNB,MSX2,DCHS1,CTSK,SOX9,GJA1,BMP4,NOTCH2,ROR2,KIF7,TGFBR2,CCBE1
Human Phenotype	HP:0001376	Limitation of joint mobility		7.951e-05	0.2282	0.004389	0.03748	20	209	HGD,CRLF1,SPEG,ACVR1,HOXA11,FBN1,PITX1,PLOD2,COL1A2,COL2A1,COL3A1,COL6A1,COL6A2,FLNB,RAI1,PLOD3,DDR2,TFAP2A,ADAMTS10,LMX1B
Human Phenotype	HP:0000357	Abnormal location of ears		8.965e-05	0.2573	0.004855	0.04146	28	354	AMER1,CRLF1,TRPS1,EXT1,EYA1,MEF2C,ALX4,TWIST1,FBN1,PLCB4,COL2A1,COL3A1,PRKDC,SOX9,AHDC1,BDNF,GJA1,BMP4,STRA6,NOTCH2,PLOD3,ROR2,ECE1,TFAP2A,TFAP2B,EDN3,KIF7,CCBE1
Human Phenotype	HP:0004209	Clinodactyly of the 5th finger		9.553e-05	0.2742	0.004985	0.04257	16	147	AMER1,ACVR1,TWIST1,HOXA11,PITX1,FLNB,RAI1,GJA1,BMP2,BMP4,TBX15,ROR2,TFAP2A,TFAP2B,KIF7,LMX1B
Human Phenotype	HP:0040019	Finger clinodactyly		9.553e-05	0.2742	0.004985	0.04257	16	147	AMER1,ACVR1,TWIST1,HOXA11,PITX1,FLNB,RAI1,GJA1,BMP2,BMP4,TBX15,ROR2,TFAP2A,TFAP2B,KIF7,LMX1B
Human Phenotype	HP:0009179	Deviation of the 5th finger		0.0001037	0.2976	0.005314	0.04538	16	148	AMER1,ACVR1,TWIST1,HOXA11,PITX1,FLNB,RAI1,GJA1,BMP2,BMP4,TBX15,ROR2,TFAP2A,TFAP2B,KIF7,LMX1B
Human Phenotype	HP:0100886	Abnormality of globe location		0.0001081	0.3102	0.005442	0.04647	34	475	AMER1,TRPS1,EXT1,MEF2C,ALX4,TWIST1,FBN1,COL1A2,COL2A1,COL3A1,FLNB,POLD1,SH3BP2,COL27A1,DCHS1,PRKDC,CTSK,RAI1,SOX9,AHDC1,FREM1,GJA1,CDON,TCF4,PLOD3,ROR2,DDR2,TFAP2A,TFAP2B,KIF7,ADAMTS10,TGFBR2,TGIF1,CCBE1
Human Phenotype	HP:0000189	Narrow palate		0.0001108	0.318	0.005469	0.0467	7	31	TRPS1,TWIST1,FBN1,CTSK,GJA1,ADAMTS10,CCBE1
Human Phenotype	HP:0001157	Clinodactyly of hands		0.0001124	0.3227	0.005469	0.0467	16	149	AMER1,ACVR1,TWIST1,HOXA11,PITX1,FLNB,RAI1,GJA1,BMP2,BMP4,TBX15,ROR2,TFAP2A,TFAP2B,KIF7,LMX1B
Human Phenotype	HP:0003468	Abnormality of the vertebrae		0.0001247	0.3579	0.005965	0.05094	21	233	HGD,SERPINF1,ACVR1,TWIST1,FBN1,CCL2,PLOD2,COL1A2,COL2A1,FLNB,ZIC3,MSX2,RAI1,SOX9,GJA1,NOTCH2,TBX15,PLOD3,ROR2,DDR2,PAPSS2
Human Phenotype	HP:0003042	Elbow dislocation		0.0001283	0.3683	0.006038	0.05156	8	42	FBN1,PITX1,COL3A1,FLNB,COL27A1,NOTCH2,TBX15,ROR2
Human Phenotype	HP:0003330	Abnormal bone structure		0.0001355	0.389	0.006274	0.05358	30	401	HGD,AMER1,CTSC,TRPS1,ACVR1,FBN1,TJP2,PLOD2,COL1A2,COL2A1,COL3A1,COL6A1,FLNB,POLD1,ATL3,ZIC3,PDLIM4,IGF1,DCHS1,IL17RD,CTSK,SOX9,GJA1,BMP2,NOTCH2,PLOD3,DUSP6,DDR2,ADAMTS10,TGFBR2
Human Phenotype	HP:0000422	Abnormality of the nasal bridge		0.0001484	0.426	0.006762	0.05774	30	403	AMER1,CRLF1,TRPS1,EXT1,MEF2C,ALX4,FBN1,COL1A2,COL2A1,COL3A1,FLNB,AFF2,COL27A1,SNAI2,DCHS1,PRKDC,RAI1,SOX9,AHDC1,GJA1,STRA6,TCF4,ROR2,DDR2,TFAP2A,TFAP2B,KIF7,ADAMTS10,TGIF1,CCBE1
Human Phenotype	HP:0010737	Osteolytic defects of bones		0.0001526	0.438	0.006844	0.05844	5	15	CTSC,COL3A1,ATL3,CTSK,NOTCH2
Human Phenotype	HP:0011729	Abnormality of joint mobility		0.0001665	0.4778	0.007237	0.0618	40	610	HGD,AMER1,CRLF1,SPEG,SERPINF1,TRPS1,EXT1,ACVR1,TWIST1,HOXA11,FBN1,PIK3R2,PITX1,PLOD2,COL1A2,COL2A1,COL3A1,COL6A1,COL6A2,FLNB,POLD1,DCHS1,RAI1,GFPT1,GJA1,BMP4,NOTCH2,TBX15,PLOD3,ROR2,DDR2,ECE1,TFAP2A,TFAP2B,ADAMTS10,TGFBR2,HMCN1,LMX1B,CCBE1,CDH3
Human Phenotype	HP:0000369	Low-set ears		0.0001688	0.4845	0.007237	0.0618	26	329	AMER1,CRLF1,TRPS1,EXT1,EYA1,MEF2C,ALX4,TWIST1,FBN1,PLCB4,COL2A1,COL3A1,PRKDC,SOX9,AHDC1,BDNF,GJA1,BMP4,STRA6,NOTCH2,PLOD3,ROR2,TFAP2A,TFAP2B,EDN3,CCBE1
Human Phenotype	HP:0006493	Aplasia/hypoplasia involving bones of the lower limbs		0.0001689	0.4849	0.007237	0.0618	21	238	AMER1,TRPS1,ACVR1,TWIST1,FBN1,PITX1,COL2A1,FLNB,FLNC,TBX4,DCHS1,CTSK,SOX9,EOGT,GJA1,BMP2,TBX15,ROR2,PAPSS2,LMX1B,CCBE1
Human Phenotype	HP:0001763	Pes planus		0.000183	0.5253	0.007725	0.06596	12	95	CRLF1,CTSC,TRPS1,FBN1,COL1A2,COL2A1,COL3A1,FLNB,TBX4,RAI1,TCF4,LMX1B
Human Phenotype	HP:0001155	Abnormality of the hand		0.0001916	0.5498	0.007953	0.06791	47	766	AMER1,CRLF1,CTSC,TRPS1,EXT1,ACVR1,TWIST1,HOXA11,FBN1,PITX1,DSE,COL2A1,COL3A1,COL6A1,COL6A2,FLNB,ATL3,ZIC3,MSX1,MSX2,IGF1,DCHS1,PRKDC,CTSK,RAI1,SOX9,GJA1,BMP2,BMP4,NOTCH2,TBX15,TCF4,PLOD3,DSP,ROR2,DDR2,ECE1,TFAP2A,TFAP2B,KIF7,ADAMTS10,TGFBR2,HMCN1,LMX1B,CCBE1,LRBA,CDH3
Human Phenotype	HP:0006483	Abnormal number of teeth		0.000194	0.5567	0.007953	0.06791	16	156	AMER1,CTSC,TRPS1,EXT1,FLNB,SH3BP2,MSX1,CTSK,RAI1,GJA1,DSP,ROR2,TFAP2A,TFAP2B,CCBE1,CDH3
Human Phenotype	HP:0001159	Syndactyly		0.0002084	0.598	0.008423	0.07192	20	224	TRPS1,EXT1,MEF2C,TWIST1,HOXA11,PITX1,FLNB,DCHS1,RAI1,GJA1,BMP2,BMP4,TBX15,CACNA1C,ROR2,TFAP2B,KIF7,TGFBR2,CCBE1,CDH3
Human Phenotype	HP:0002758	Osteoarthritis		0.000213	0.6114	0.008491	0.07251	8	45	HGD,TRPS1,FBN1,COL1A2,COL2A1,COL3A1,FRZB,LMX1B
Human Phenotype	HP:0002650	Scoliosis		0.000242	0.6945	0.009514	0.08125	31	434	AMER1,CRLF1,TRPS1,EXT1,ACVR1,TWIST1,FBN1,PIK3R2,COL1A2,COL2A1,COL3A1,COL6A1,COL6A2,FLNB,POLD1,COL27A1,DCHS1,CTSK,RAI1,SOX9,GJA1,NOTCH2,PLOD3,ROR2,DDR2,PAPSS2,ADAMTS10,TGFBR2,HMCN1,LMX1B,CCBE1
Human Phenotype	HP:0000271	Abnormality of the face		0.0002552	0.7325	0.009898	0.08453	80	1566	HGD,AMER1,CRLF1,PDGFRB,SPEG,CTSC,TRPS1,EXT1,ACTN1,EYA1,ACVR1,DTNBP1,MEF2C,ALX4,TWIST1,SEMA3A,FBN1,YAP1,PIK3R2,PLCB4,DSE,COL1A2,COL2A1,COL3A1,COL6A1,COL6A2,FLNB,COL8A2,TBX4,AFF2,POLD1,SH3BP2,COL27A1,SIX1,MSX1,MSX2,IGF1,C12orf65,SNAI2,DCHS1,PRKDC,IL17RD,CTSK,RAI1,SOX9,CYP1B1,AHDC1,GFPT1,BDNF,FREM1,GJA1,BMP4,PTPN14,PXDN,STRA6,NOTCH2,CDON,TBX15,TCF4,PLOD3,TCOF1,DSP,DUSP6,ROR2,DDR2,OBSL1,ECE1,TFAP2A,T…
Human Phenotype	HP:0010674	Abnormality of the curvature of the vertebral column		0.0002799	0.8033	0.01071	0.09146	33	478	HGD,AMER1,CRLF1,TRPS1,EXT1,ACVR1,TWIST1,FBN1,PIK3R2,COL1A2,COL2A1,COL3A1,COL6A1,COL6A2,FLNB,POLD1,COL27A1,DCHS1,CTSK,RAI1,SOX9,GJA1,NOTCH2,PLOD3,ROR2,DDR2,PAPSS2,TFAP2A,ADAMTS10,TGFBR2,HMCN1,LMX1B,CCBE1
Human Phenotype	HP:0030084	Clinodactyly		0.0002892	0.83	0.01085	0.09262	19	212	AMER1,ACVR1,TWIST1,HOXA11,PITX1,FLNB,IGF1,DCHS1,RAI1,GJA1,BMP2,BMP4,TBX15,TCF4,ROR2,TFAP2A,TFAP2B,KIF7,LMX1B
Human Phenotype	HP:0000925	Abnormality of the vertebral column		0.000291	0.8352	0.01085	0.09262	42	669	HGD,AMER1,CRLF1,SERPINF1,TRPS1,EXT1,ACVR1,TWIST1,FBN1,PIK3R2,CCL2,PLOD2,COL1A2,COL2A1,COL3A1,COL6A1,COL6A2,FLNB,POLD1,COL27A1,ZIC3,MSX2,DCHS1,CTSK,RAI1,SOX9,GJA1,BMP4,NOTCH2,TBX15,TCF4,PLOD3,ROR2,DDR2,PAPSS2,TFAP2A,ADAMTS10,TGFBR2,HMCN1,LMX1B,CCBE1,TNFRSF1A
Human Phenotype	HP:0002645	Wormian bones		0.0003085	0.8855	0.01135	0.09695	6	26	PLOD2,COL1A2,COL3A1,CTSK,GJA1,NOTCH2
Human Phenotype	HP:0011314	Abnormality of long bone morphology		0.000331	0.9501	0.01193	0.1019	26	343	AMER1,TRPS1,EXT1,ACVR1,HOXA11,FBN1,PITX1,PLOD2,COL1A2,COL2A1,FLNB,TBX4,DCHS1,CTSK,SOX9,GJA1,BMP2,NOTCH2,PLOD3,ROR2,DDR2,PAPSS2,TFAP2A,ADAMTS10,TGFBR2,LMX1B
Human Phenotype	HP:0002944	Thoracolumbar scoliosis		0.0003325	0.9543	0.01193	0.1019	4	10	COL2A1,COL6A2,ROR2,PAPSS2
Human Phenotype	HP:0000644	Anterior bulging of the globe		0.0003622	1.039	0.01268	0.1082	13	117	TWIST1,FBN1,COL2A1,COL3A1,FLNB,POLD1,SH3BP2,CTSK,PLOD3,ROR2,DDR2,ADAMTS10,TGFBR2
Human Phenotype	HP:0000520	Proptosis		0.0003622	1.039	0.01268	0.1082	13	117	TWIST1,FBN1,COL2A1,COL3A1,FLNB,POLD1,SH3BP2,CTSK,PLOD3,ROR2,DDR2,ADAMTS10,TGFBR2
Human Phenotype	HP:0004348	Abnormality of bone mineral density		0.0003961	1.137	0.0137	0.117	28	386	HGD,AMER1,CTSC,TRPS1,FBN1,TJP2,PLOD2,COL1A2,COL2A1,COL3A1,COL6A1,FLNB,POLD1,ATL3,ZIC3,PDLIM4,IGF1,DCHS1,IL17RD,CTSK,SOX9,GJA1,BMP2,NOTCH2,PLOD3,DUSP6,DDR2,TGFBR2
Human Phenotype	HP:0001883	Talipes		0.0004105	1.178	0.01402	0.1198	22	272	AMER1,CRLF1,TRPS1,EXT1,FBN1,PITX1,PLOD2,DSE,COL2A1,COL3A1,COL6A1,COL6A2,FLNB,C12orf65,DCHS1,SOX9,GJA1,TBX15,PLOD3,TGFBR2,LMX1B,CCBE1
Human Phenotype	HP:0000175	Cleft palate		0.0004192	1.203	0.01416	0.1209	23	291	AMER1,EYA1,ALX4,TWIST1,YAP1,PLCB4,COL2A1,FLNB,TBX4,SIX1,MSX1,MSX2,RAI1,SOX9,GJA1,BMP4,TBX15,TCOF1,TFAP2A,KIF7,TGFBR2,TGIF1,LMX1B
Human Phenotype	HP:0001798	Anonychia		0.0004264	1.224	0.01423	0.1215	7	38	COL2A1,FLNB,MSX1,CTSK,DSP,ROR2,LMX1B
Human Phenotype	HP:0009473	Joint contracture of the hand		0.0004395	1.261	0.0145	0.1238	15	151	AMER1,CRLF1,FBN1,PITX1,COL6A1,COL6A2,GJA1,BMP4,TBX15,ROR2,ECE1,TGFBR2,HMCN1,CCBE1,CDH3
Human Phenotype	HP:0005622	Broad long bones		0.0004525	1.299	0.01467	0.1253	8	50	FBN1,COL1A2,COL2A1,FLNB,GJA1,ROR2,DDR2,ADAMTS10
Human Phenotype	HP:0005656	Positional foot deformity		0.0004548	1.305	0.01467	0.1253	22	274	AMER1,CRLF1,TRPS1,EXT1,FBN1,PITX1,PLOD2,DSE,COL2A1,COL3A1,COL6A1,COL6A2,FLNB,C12orf65,DCHS1,SOX9,GJA1,TBX15,PLOD3,TGFBR2,LMX1B,CCBE1
Human Phenotype	HP:0001367	Abnormal joint morphology		0.0004694	1.347	0.0147	0.1256	52	909	HGD,AMER1,CRLF1,SPEG,CTSC,SERPINF1,TRPS1,EXT1,EYA1,ACVR1,TWIST1,SHROOM4,HOXA11,FBN1,PIK3R2,PITX1,PLOD2,COL1A2,COL2A1,COL3A1,COL6A1,COL6A2,FLNB,TBX4,SGCD,POLD1,COL27A1,SIX1,FRZB,DCHS1,RAI1,SOX9,GFPT1,GJA1,BMP2,BMP4,NOTCH2,TBX15,PLOD3,ROR2,DDR2,ECE1,TFAP2A,TFAP2B,ADAMTS10,TGFBR2,HMCN1,LMX1B,CCBE1,LRBA,TNFRSF1A,CDH3
Human Phenotype	HP:0000614	Abnormality of the nasolacrimal system		0.0004745	1.362	0.0147	0.1256	6	28	EYA1,TWIST1,SIX1,FREM1,TCOF1,TFAP2A
Human Phenotype	HP:0000366	Abnormality of the nose		0.0004844	1.39	0.0147	0.1256	47	796	HGD,AMER1,CRLF1,TRPS1,EXT1,ACTN1,EYA1,DTNBP1,MEF2C,ALX4,TWIST1,SEMA3A,FBN1,COL1A2,COL2A1,COL3A1,FLNB,AFF2,POLD1,COL27A1,SNAI2,DCHS1,PRKDC,CTSK,RAI1,SOX9,AHDC1,FREM1,GJA1,PTPN14,STRA6,NOTCH2,TCF4,PLOD3,TCOF1,ROR2,DDR2,OBSL1,ECE1,TFAP2A,TFAP2B,KIF7,ADAMTS10,TGIF1,CCBE1,LRBA,TNFRSF1A
Human Phenotype	HP:0100737	Abnormality of the hard palate		0.000486	1.395	0.0147	0.1256	23	294	AMER1,EYA1,ALX4,TWIST1,YAP1,PLCB4,COL2A1,FLNB,TBX4,SIX1,MSX1,MSX2,RAI1,SOX9,GJA1,BMP4,TBX15,TCOF1,TFAP2A,KIF7,TGFBR2,TGIF1,LMX1B
Human Phenotype	HP:0001760	Abnormality of the foot		0.0004866	1.397	0.0147	0.1256	44	729	HGD,AMER1,CRLF1,CTSC,TRPS1,EXT1,ACVR1,MEF2C,TWIST1,FBN1,PITX1,PLOD2,DSE,COL1A2,COL2A1,COL3A1,COL6A1,COL6A2,FLNB,TBX4,ATL3,C12orf65,DCHS1,CTSK,RAI1,SOX9,EOGT,GJA1,BMP2,BMP4,NOTCH2,TBX15,TCF4,PLOD3,DSP,ROR2,DDR2,ECE1,TFAP2B,KIF7,ADAMTS10,TGFBR2,LMX1B,CCBE1
Human Phenotype	HP:0001530	Mild postnatal growth retardation		0.0004867	1.397	0.0147	0.1256	3	5	TRPS1,EXT1,CCBE1
Human Phenotype	HP:0010161	Abnormality of the phalanges of the toes		0.0005199	1.492	0.01472	0.1257	8	51	ACVR1,TWIST1,COL3A1,SOX9,BMP2,NOTCH2,ROR2,KIF7
Human Phenotype	HP:0004334	Dermal atrophy		0.0005199	1.492	0.01472	0.1257	8	51	FBN1,COL1A2,COL3A1,POLD1,SH3BP2,GJA1,TFAP2A,TGFBR2
Human Phenotype	HP:0003312	Abnormal form of the vertebral bodies		0.0005203	1.493	0.01472	0.1257	16	170	SERPINF1,ACVR1,TWIST1,FBN1,CCL2,PLOD2,COL1A2,COL2A1,FLNB,RAI1,NOTCH2,TBX15,PLOD3,ROR2,DDR2,PAPSS2
Human Phenotype	HP:0000410	Mixed hearing impairment		0.0005232	1.502	0.01472	0.1257	5	19	EYA1,COL2A1,FLNB,SIX1,GJA1
Human Phenotype	HP:0008609	Morphological abnormality of the middle ear		0.0005232	1.502	0.01472	0.1257	5	19	EYA1,COL1A2,SIX1,RAI1,TFAP2A
Human Phenotype	HP:0002779	Tracheomalacia		0.0005232	1.502	0.01472	0.1257	5	19	AMER1,COL2A1,FLNB,SOX9,GJA1
Human Phenotype	HP:0000579	Nasolacrimal duct obstruction		0.0005232	1.502	0.01472	0.1257	5	19	EYA1,SIX1,FREM1,TCOF1,TFAP2A
Human Phenotype	HP:0000202	Oral cleft		0.0005355	1.537	0.01486	0.1269	24	315	AMER1,EYA1,ALX4,TWIST1,YAP1,PLCB4,COL2A1,FLNB,TBX4,SIX1,MSX1,MSX2,RAI1,SOX9,GJA1,BMP4,TBX15,TCOF1,ROR2,TFAP2A,KIF7,TGFBR2,TGIF1,LMX1B
Human Phenotype	HP:0000889	Abnormality of the clavicles		0.0005386	1.546	0.01486	0.1269	9	64	AMER1,FBN1,COL2A1,MSX2,DCHS1,CTSK,GJA1,TBX15,KIF7
Human Phenotype	HP:0001384	Abnormality of the hip joint		0.0005536	1.589	0.01513	0.1292	14	138	SERPINF1,EYA1,SHROOM4,HOXA11,FBN1,COL1A2,COL2A1,COL6A1,COL6A2,FLNB,SIX1,SOX9,GJA1,DDR2
Human Phenotype	HP:0000592	Blue sclerae		0.0005953	1.708	0.01612	0.1376	8	52	HGD,DSE,COL1A2,COL3A1,CTSK,GJA1,ROR2,TGFBR2
Human Phenotype	HP:0030044	Flexion contracture of digit		0.0006234	1.789	0.01657	0.1415	15	156	AMER1,CRLF1,FBN1,PITX1,COL6A1,COL6A2,GJA1,BMP4,TBX15,ROR2,ECE1,TGFBR2,HMCN1,CCBE1,CDH3
Human Phenotype	HP:0012385	Camptodactyly		0.0006234	1.789	0.01657	0.1415	15	156	AMER1,CRLF1,FBN1,PITX1,COL6A1,COL6A2,GJA1,BMP4,TBX15,ROR2,ECE1,TGFBR2,HMCN1,CCBE1,CDH3
Human Phenotype	HP:0000431	Wide nasal bridge		0.0006324	1.815	0.01665	0.1422	16	173	AMER1,TRPS1,EXT1,ALX4,FLNB,COL27A1,SNAI2,DCHS1,PRKDC,RAI1,GJA1,STRA6,TCF4,ROR2,KIF7,CCBE1
Human Phenotype	HP:0011138	Abnormality of skin adnexa		0.0006414	1.841	0.01673	0.1429	46	783	HGD,CRLF1,CTSC,TRPS1,EXT1,ACVR1,DTNBP1,MEF2C,ALX4,TWIST1,FBN1,PITX1,COL2A1,COL3A1,COL6A1,COL6A2,FLNB,MSX1,SNAI2,CTSK,RAI1,EOGT,MCCC2,BDNF,FREM1,GJA1,BMP2,BMP4,NOTCH2,CDON,TBX15,TCF4,PLOD3,TCOF1,DSP,ROR2,ECE1,PAPSS2,TFAP2A,TFAP2B,EDN3,TGIF1,LMX1B,CCBE1,TNFRSF1A,CDH3
Human Phenotype	HP:0009815	Aplasia/hypoplasia of the extremities		0.0006533	1.875	0.01689	0.1443	28	398	AMER1,CRLF1,TRPS1,EXT1,ACVR1,TWIST1,FBN1,PITX1,COL2A1,FLNB,FLNC,TBX4,ZIC3,DCHS1,CTSK,RAI1,SOX9,EOGT,GJA1,BMP2,BMP4,TBX15,ROR2,DDR2,PAPSS2,TFAP2A,LMX1B,CCBE1
Human Phenotype	HP:0001363	Craniosynostosis		0.0006792	1.949	0.0174	0.1486	8	53	ALX4,TWIST1,FBN1,FLNB,MSX2,BMP4,TGFBR2,CCBE1
Human Phenotype	HP:0003016	Metaphyseal widening		0.0007301	2.095	0.01854	0.1583	11	95	ACVR1,FBN1,PITX1,COL1A2,COL2A1,FLNB,GJA1,ROR2,DDR2,TFAP2A,ADAMTS10
Human Phenotype	HP:0000782	Abnormality of the scapula		0.0007596	2.18	0.01912	0.1633	9	67	TRPS1,EXT1,EYA1,COL2A1,COL3A1,SGCD,SOX9,TBX15,LMX1B
Human Phenotype	HP:0100736	Abnormality of the soft palate		0.0007724	2.217	0.01928	0.1646	8	54	AMER1,EYA1,SIX1,RAI1,BMP4,TCOF1,ROR2,TGFBR2
Human Phenotype	HP:0004097	Deviation of finger		0.0007966	2.286	0.01971	0.1683	20	248	AMER1,CRLF1,ACVR1,TWIST1,HOXA11,PITX1,FLNB,ZIC3,IGF1,PRKDC,RAI1,GJA1,BMP2,BMP4,TBX15,ROR2,TFAP2A,TFAP2B,KIF7,LMX1B
Human Phenotype	HP:0002823	Abnormality of the femur		0.0008043	2.308	0.01973	0.1685	13	127	SERPINF1,TRPS1,EXT1,ACVR1,FBN1,PLOD2,COL1A2,COL2A1,FLNB,TBX4,GJA1,PLOD3,LMX1B
Human Phenotype	HP:0011842	Abnormality of skeletal morphology		0.0008478	2.433	0.02022	0.1727	90	1880	HGD,AMER1,CRLF1,SPEG,CTSC,SERPINF1,TRPS1,EXT1,EYA1,ACVR1,MEF2C,ALX4,TWIST1,SHROOM4,HOXA11,FBN1,PIK3R2,PITX1,TJP2,CCL2,PLCB4,PLOD2,DSE,COL1A2,COL2A1,COL3A1,COL6A1,COL6A2,FLNB,FLNC,AMPD2,TBX4,SGCD,POLD1,SH3BP2,COL27A1,ATL3,SIX1,ZIC3,PDLIM4,MSX1,MSX2,IGF1,SLC25A1,C12orf65,FRZB,SNAI2,DCHS1,PRKDC,IL17RD,CTSK,RAI1,SOX9,LDLRAP1,CYP1B1,EOGT,AHDC1,GFPT1,FREM1,GJA1,BMP2,BMP4,STRA6,NOTCH2,CDON,TBX15,CACNA1C…
Human Phenotype	HP:0001641	Abnormality of the pulmonary valve		0.000848	2.434	0.02022	0.1727	9	68	FBN1,COL1A2,ZIC3,ANKS6,STRA6,ROR2,KIF7,ADAMTS10,TGFBR2
Human Phenotype	HP:0011218	Abnormal shape of the frontal region		0.0008555	2.455	0.02022	0.1727	23	306	AMER1,MEF2C,ALX4,TWIST1,FBN1,PIK3R2,DSE,COL1A2,COL2A1,FLNB,MSX2,CTSK,RAI1,SOX9,GJA1,BMP4,NOTCH2,ROR2,DDR2,OBSL1,TFAP2B,KIF7,CCBE1
Human Phenotype	HP:0002007	Frontal bossing		0.0008555	2.455	0.02022	0.1727	23	306	AMER1,MEF2C,ALX4,TWIST1,FBN1,PIK3R2,DSE,COL1A2,COL2A1,FLNB,MSX2,CTSK,RAI1,SOX9,GJA1,BMP4,NOTCH2,ROR2,DDR2,OBSL1,TFAP2B,KIF7,CCBE1
Human Phenotype	HP:0004213	Abnormality of the phalanges of the 5th finger		0.0008617	2.473	0.02022	0.1727	5	21	COL2A1,GJA1,BMP2,ROR2,TFAP2B
Human Phenotype	HP:0002973	Abnormality of the forearm		0.0008666	2.487	0.02022	0.1727	13	128	EXT1,TWIST1,HOXA11,FBN1,PITX1,COL2A1,FLNB,COL27A1,ZIC3,RAI1,NOTCH2,TBX15,LMX1B
Human Phenotype	HP:0000284	Abnormality of the ocular region		0.0009385	2.694	0.02106	0.1799	49	865	AMER1,TRPS1,EXT1,MEF2C,ALX4,TWIST1,FBN1,YAP1,PIK3R2,DSE,COL1A2,COL2A1,COL3A1,FLNB,AFF2,POLD1,SH3BP2,COL27A1,SNAI2,DCHS1,PRKDC,CTSK,RAI1,SOX9,AHDC1,BDNF,FREM1,GJA1,BMP4,PXDN,STRA6,NOTCH2,CDON,TBX15,TCF4,PLOD3,TCOF1,DSP,ROR2,DDR2,TFAP2A,TFAP2B,EDN3,KIF7,ADAMTS10,TGFBR2,TGIF1,CCBE1,CDH3
Human Phenotype	HP:0008440	C1-C2 vertebral abnormality		0.0009468	2.717	0.02106	0.1799	3	6	FBN1,COL2A1,DDR2
Human Phenotype	HP:0004225	Abnormality of the distal phalanx of the 5th finger		0.0009468	2.717	0.02106	0.1799	3	6	COL2A1,GJA1,TFAP2B
Human Phenotype	HP:0004712	Renal malrotation		0.0009468	2.717	0.02106	0.1799	3	6	EYA1,SIX1,STRA6
Human Phenotype	HP:0003088	Premature osteoarthritis		0.0009468	2.717	0.02106	0.1799	3	6	FBN1,COL1A2,COL2A1
Human Phenotype	HP:0001230	Broad metacarpals		0.0009468	2.717	0.02106	0.1799	3	6	FBN1,DDR2,ADAMTS10
Human Phenotype	HP:0009466	Radial deviation of finger		0.0009558	2.743	0.0211	0.1802	18	215	AMER1,CRLF1,ACVR1,TWIST1,HOXA11,PITX1,FLNB,IGF1,RAI1,GJA1,BMP2,BMP4,TBX15,ROR2,TFAP2A,TFAP2B,KIF7,LMX1B
Human Phenotype	HP:0011849	Abnormal bone ossification		0.0009763	2.802	0.02134	0.1822	14	146	CTSC,TRPS1,ACVR1,COL1A2,COL2A1,COL3A1,FLNB,ATL3,ZIC3,CTSK,SOX9,GJA1,NOTCH2,DDR2
Human Phenotype	HP:0000377	Abnormality of the pinna		0.0009814	2.817	0.02134	0.1822	26	368	HGD,AMER1,TRPS1,EXT1,EYA1,TWIST1,FBN1,PLCB4,DSE,COL3A1,COL6A1,COL6A2,SIX1,DCHS1,AHDC1,GJA1,BMP4,NOTCH2,TBX15,TCF4,PLOD3,TCOF1,ECE1,TFAP2A,TFAP2B,KIF7
Human Phenotype	HP:0005750	Contractures of the joints of the lower limbs		0.0009888	2.838	0.02134	0.1822	15	163	AMER1,CRLF1,SPEG,FBN1,PIK3R2,PITX1,PLOD2,COL2A1,COL6A1,COL6A2,GJA1,BMP4,ROR2,DDR2,ECE1
Human Phenotype	HP:0009485	Radial deviation of the hand or of fingers of the hand		0.001009	2.896	0.02161	0.1846	18	216	AMER1,CRLF1,ACVR1,TWIST1,HOXA11,PITX1,FLNB,IGF1,RAI1,GJA1,BMP2,BMP4,TBX15,ROR2,TFAP2A,TFAP2B,KIF7,LMX1B
Human Phenotype	HP:0003015	Flared metaphyses		0.00105	3.013	0.02232	0.1906	9	70	FBN1,COL1A2,COL2A1,FLNB,GJA1,ROR2,DDR2,TFAP2A,ADAMTS10
Human Phenotype	HP:0000436	Abnormality of the nasal tip		0.00108	3.099	0.02266	0.1935	12	115	TRPS1,EXT1,ALX4,FBN1,COL2A1,FLNB,FREM1,OBSL1,ECE1,TFAP2A,TFAP2B,TGIF1
Human Phenotype	HP:0011481	Abnormality of the lacrimal duct		0.001082	3.105	0.02266	0.1935	5	22	EYA1,SIX1,FREM1,TCOF1,TFAP2A
Human Phenotype	HP:0000236	Abnormality of the anterior fontanelle		0.001115	3.201	0.02294	0.1959	8	57	AMER1,FBN1,COL1A2,DCHS1,CTSK,SOX9,ROR2,KIF7
Human Phenotype	HP:0000689	Dental malocclusion		0.001125	3.229	0.02294	0.1959	10	85	AMER1,TRPS1,FBN1,PLCB4,DCHS1,CYP1B1,GFPT1,GJA1,NOTCH2,ROR2
Human Phenotype	HP:0002939	Lordosis		0.001127	3.234	0.02294	0.1959	11	100	AMER1,TRPS1,FBN1,COL2A1,COL6A2,FLNB,CTSK,GJA1,TFAP2A,ADAMTS10,LMX1B
Human Phenotype	HP:0003307	Hyperlordosis		0.001127	3.234	0.02294	0.1959	11	100	AMER1,TRPS1,FBN1,COL2A1,COL6A2,FLNB,CTSK,GJA1,TFAP2A,ADAMTS10,LMX1B
Human Phenotype	HP:0001439	Abnormality of the thigh		0.001158	3.324	0.02341	0.1999	13	132	SERPINF1,TRPS1,EXT1,ACVR1,FBN1,PLOD2,COL1A2,COL2A1,FLNB,TBX4,GJA1,PLOD3,LMX1B
Human Phenotype	HP:0100261	Abnormal tendon morphology		0.001191	3.418	0.02381	0.2033	27	393	HGD,AMER1,CRLF1,SPEG,FBN1,PIK3R2,PITX1,PLOD2,COL2A1,COL3A1,COL6A1,COL6A2,POLD1,LDLRAP1,GFPT1,GJA1,BMP4,TBX15,PLOD3,ROR2,DDR2,ECE1,TFAP2A,TGFBR2,HMCN1,CCBE1,CDH3
Human Phenotype	HP:0011069	Increased number of teeth		0.001195	3.429	0.02381	0.2033	6	33	AMER1,TRPS1,EXT1,GJA1,DSP,ROR2
Human Phenotype	HP:0000691	Microdontia		0.001253	3.597	0.02481	0.2118	8	58	TRPS1,EYA1,COL3A1,SIX1,MSX1,GJA1,TFAP2A,CDH3
Human Phenotype	HP:0003336	Abnormal enchondral ossification		0.001329	3.814	0.02599	0.222	11	102	CTSC,TRPS1,COL2A1,COL3A1,FLNB,ATL3,CTSK,SOX9,GJA1,NOTCH2,DDR2
Human Phenotype	HP:0000177	Abnormality of upper lip		0.001364	3.914	0.02599	0.222	28	417	AMER1,CRLF1,TRPS1,EXT1,MEF2C,ALX4,FBN1,YAP1,COL2A1,FLNB,MSX1,MSX2,SNAI2,DCHS1,PRKDC,RAI1,FREM1,GJA1,NOTCH2,TCF4,PLOD3,ROR2,TFAP2A,TFAP2B,KIF7,TGIF1,LMX1B,CCBE1
Human Phenotype	HP:0004207	Abnormality of the 5th finger		0.001387	3.98	0.02599	0.222	18	222	AMER1,ACVR1,TWIST1,HOXA11,PITX1,COL2A1,FLNB,RAI1,GJA1,BMP2,BMP4,TBX15,ROR2,TFAP2A,TFAP2B,KIF7,TGFBR2,LMX1B
Human Phenotype	HP:0002867	Abnormality of the ilium		0.001405	4.031	0.02599	0.222	8	59	COL2A1,FLNB,SOX9,TBX15,DDR2,LMX1B,CCBE1,TNFRSF1A
Human Phenotype	HP:0011915	Cardiovascular calcification		0.001409	4.044	0.02599	0.222	4	14	HGD,PDGFRB,FBN1,SMAD6
Human Phenotype	HP:0006406	Club-shaped proximal femur		0.001448	4.155	0.02599	0.222	2	2	COL2A1,FLNB
Human Phenotype	HP:0002682	Broad skull		0.001448	4.155	0.02599	0.222	2	2	FBN1,ADAMTS10
Human Phenotype	HP:0100274	Gustatory lacrimation		0.001448	4.155	0.02599	0.222	2	2	EYA1,SIX1
Human Phenotype	HP:0007595	Redundant skin in infancy		0.001448	4.155	0.02599	0.222	2	2	TRPS1,EXT1
Human Phenotype	HP:0009797	Cholesteatoma		0.001448	4.155	0.02599	0.222	2	2	EYA1,SIX1
Human Phenotype	HP:0005039	Multiple long-bone exostoses		0.001448	4.155	0.02599	0.222	2	2	TRPS1,EXT1
Human Phenotype	HP:0009796	Branchial cyst		0.001448	4.155	0.02599	0.222	2	2	EYA1,SIX1
Human Phenotype	HP:0100773	Cartilage destruction		0.001448	4.155	0.02599	0.222	2	2	HGD,COL2A1
Human Phenotype	HP:0009795	Branchial fistula		0.001448	4.155	0.02599	0.222	2	2	EYA1,SIX1
Human Phenotype	HP:0009767	Aplasia/Hypoplasia of the phalanges of the hand		0.001449	4.159	0.02599	0.222	14	152	TRPS1,ACVR1,FBN1,COL2A1,FLNB,CTSK,SOX9,GJA1,BMP2,BMP4,ROR2,DDR2,ADAMTS10,TGFBR2
Human Phenotype	HP:0006101	Finger syndactyly		0.00156	4.476	0.0278	0.2374	11	104	TWIST1,HOXA11,PITX1,FLNB,DCHS1,GJA1,BMP4,ROR2,KIF7,CCBE1,CDH3
Human Phenotype	HP:0000370	Abnormality of the middle ear		0.00161	4.62	0.02837	0.2423	35	570	EYA4,AMER1,TRPS1,EXT1,EYA1,ACVR1,TWIST1,HOXA11,FBN1,YAP1,SLITRK6,COL1A2,COL2A1,COL3A1,FLNB,POLD1,SIX1,IGF1,SNAI2,DCHS1,PRKDC,RAI1,BDNF,GJA1,BMP4,NOTCH2,TCOF1,ROR2,TFAP2A,EDN3,KIF7,LMX1B,CCBE1,LRBA,TNFRSF1A
Human Phenotype	HP:0007678	Lacrimal duct stenosis		0.001611	4.625	0.02837	0.2423	3	7	EYA1,SIX1,TCOF1
Human Phenotype	HP:0003995	Abnormality of the radial head		0.001643	4.717	0.0286	0.2442	5	24	FBN1,COL27A1,NOTCH2,TBX15,LMX1B
Human Phenotype	HP:0000501	Glaucoma		0.001644	4.719	0.0286	0.2442	14	154	ACVR1,TWIST1,FBN1,YAP1,COL2A1,COL3A1,COL8A2,VCAN,CYP1B1,GJA1,PXDN,ADAMTS10,LMX1B,CCBE1
Human Phenotype	HP:0000591	Abnormality of the sclera		0.001751	5.025	0.0301	0.257	8	61	HGD,DSE,COL1A2,COL3A1,CTSK,GJA1,ROR2,TGFBR2
Human Phenotype	HP:0005916	Abnormal metacarpal morphology		0.001751	5.027	0.0301	0.257	10	90	TRPS1,EXT1,ACVR1,FBN1,COL2A1,FLNB,DCHS1,ROR2,DDR2,ADAMTS10
Human Phenotype	HP:0009833	Abnormality of the middle phalanges of the hand		0.001817	5.216	0.03095	0.2643	7	48	TRPS1,COL2A1,GJA1,BMP2,BMP4,ROR2,TFAP2B
Human Phenotype	HP:0100807	Long fingers		0.001822	5.23	0.03095	0.2643	11	106	AMER1,CRLF1,CTSC,FBN1,DSE,COL2A1,FLNB,TCF4,ECE1,KIF7,TGFBR2
Human Phenotype	HP:0009803	Short phalanx of finger		0.001865	5.351	0.03148	0.2688	13	139	TRPS1,ACVR1,FBN1,COL2A1,FLNB,CTSK,SOX9,GJA1,BMP2,BMP4,ROR2,DDR2,ADAMTS10
Human Phenotype	HP:0009484	Deviation of the hand or of fingers of the hand		0.001988	5.705	0.03336	0.2849	20	267	AMER1,CRLF1,ACVR1,TWIST1,HOXA11,PITX1,FLNB,ZIC3,IGF1,PRKDC,RAI1,GJA1,BMP2,BMP4,TBX15,ROR2,TFAP2A,TFAP2B,KIF7,LMX1B
Human Phenotype	HP:0005280	Depressed nasal bridge		0.002024	5.809	0.03358	0.2868	17	211	CRLF1,MEF2C,ALX4,FBN1,COL1A2,COL2A1,FLNB,RAI1,SOX9,AHDC1,ROR2,DDR2,TFAP2A,TFAP2B,ADAMTS10,TGIF1,CCBE1
Human Phenotype	HP:0000425	Flattened nasal bridge		0.002024	5.809	0.03358	0.2868	17	211	CRLF1,MEF2C,ALX4,FBN1,COL1A2,COL2A1,FLNB,RAI1,SOX9,AHDC1,ROR2,DDR2,TFAP2A,TFAP2B,ADAMTS10,TGIF1,CCBE1
Human Phenotype	HP:0009121	Abnormal axial skeleton morphology		0.002156	6.187	0.03543	0.3025	71	1433	HGD,AMER1,CRLF1,SPEG,SERPINF1,TRPS1,EXT1,EYA1,ACVR1,MEF2C,ALX4,TWIST1,FBN1,PIK3R2,PITX1,CCL2,PLCB4,PLOD2,DSE,COL1A2,COL2A1,COL3A1,COL6A1,COL6A2,FLNB,AMPD2,TBX4,SGCD,POLD1,SH3BP2,COL27A1,ZIC3,MSX2,IGF1,SLC25A1,SNAI2,DCHS1,PRKDC,CTSK,RAI1,SOX9,CYP1B1,EOGT,AHDC1,GFPT1,FREM1,GJA1,BMP4,STRA6,NOTCH2,CDON,TBX15,TCF4,PLOD3,TCOF1,ROR2,DDR2,OBSL1,LAMB1,PAPSS2,TFAP2A,TFAP2B,PHC1,KIF7,ADAMTS10,TGFBR2,HMCN1,L…
Human Phenotype	HP:0002793	Abnormal pattern of respiration		0.00216	6.2	0.03543	0.3025	16	194	AMER1,TWIST1,FBN1,PLCB4,COL3A1,COL6A1,COL6A2,SH3BP2,CTSK,SOX9,AHDC1,BDNF,GJA1,BRAT1,TCF4,EDN3
Human Phenotype	HP:0008518	Aplasia/Hypoplasia involving the vertebral column		0.002216	6.361	0.03614	0.3086	6	37	ACVR1,COL2A1,FLNB,SOX9,ROR2,DDR2
Human Phenotype	HP:0006261	Abnormality of phalangeal joints of the hand		0.002232	6.405	0.03619	0.309	12	125	AMER1,CRLF1,TRPS1,FBN1,PITX1,COL2A1,COL6A1,COL6A2,GJA1,BMP4,ROR2,ECE1
Human Phenotype	HP:0001597	Abnormality of the nail		0.002272	6.522	0.03664	0.3129	20	270	HGD,CTSC,TRPS1,EXT1,PITX1,COL2A1,FLNB,MSX1,CTSK,EOGT,GJA1,BMP4,NOTCH2,PLOD3,DSP,ROR2,ECE1,TFAP2A,LMX1B,CDH3
Human Phenotype	HP:0000482	Microcornea		0.002393	6.868	0.03782	0.3229	8	64	RAI1,CYP1B1,GJA1,BMP4,PXDN,TBX15,TFAP2A,LMX1B
Human Phenotype	HP:0008551	Microtia		0.002393	6.868	0.03782	0.3229	8	64	AMER1,EYA1,TWIST1,PLCB4,SIX1,DCHS1,TBX15,TFAP2A
Human Phenotype	HP:0100688	Decreased corneal diameter		0.002393	6.868	0.03782	0.3229	8	64	RAI1,CYP1B1,GJA1,BMP4,PXDN,TBX15,TFAP2A,LMX1B
Human Phenotype	HP:0000364	Hearing abnormality		0.002398	6.882	0.03782	0.3229	41	717	HGD,EYA4,AMER1,TRPS1,EXT1,EYA1,ACVR1,TWIST1,HOXA11,FBN1,YAP1,SLITRK6,COL1A2,COL2A1,COL3A1,FLNB,POLD1,SIX1,IGF1,SNAI2,DCHS1,PRKDC,IL17RD,RAI1,SOX9,BDNF,GJA1,BMP4,NOTCH2,PLOD3,TCOF1,DUSP6,ROR2,TFAP2A,TFAP2B,EDN3,KIF7,LMX1B,CCBE1,SPRY4,TNFRSF1A
Human Phenotype	HP:0000938	Osteopenia		0.002435	6.987	0.03818	0.3261	10	94	TRPS1,FBN1,PLOD2,COL1A2,IGF1,DCHS1,IL17RD,NOTCH2,PLOD3,DUSP6
Human Phenotype	HP:0001831	Short toe		0.002492	7.153	0.03828	0.3269	9	79	ACVR1,TWIST1,COL2A1,CTSK,SOX9,EOGT,GJA1,BMP2,ROR2
Human Phenotype	HP:0000460	Narrow nose		0.002508	7.197	0.03828	0.3269	3	8	EYA1,TWIST1,GJA1
Human Phenotype	HP:0000696	Delayed eruption of permanent teeth		0.002508	7.197	0.03828	0.3269	3	8	CTSK,GJA1,ROR2
Human Phenotype	HP:0005743	Avascular necrosis of the capital femoral epiphysis		0.002508	7.197	0.03828	0.3269	3	8	TRPS1,EXT1,COL2A1
Human Phenotype	HP:0003370	Flat capital femoral epiphysis		0.002508	7.197	0.03828	0.3269	3	8	TRPS1,COL2A1,TBX4
Human Phenotype	HP:0000172	Abnormality of the uvula		0.002552	7.324	0.03875	0.3309	6	38	AMER1,EYA1,SIX1,BMP4,ROR2,TGFBR2
Human Phenotype	HP:0100871	Abnormality of the palm		0.002601	7.466	0.03929	0.3356	17	216	CRLF1,CTSC,TRPS1,EXT1,TWIST1,FBN1,COL2A1,RAI1,GJA1,BMP4,TCF4,PLOD3,DSP,ROR2,TFAP2A,ADAMTS10,CCBE1
Human Phenotype	HP:0008772	Aplasia/Hypoplasia of the external ear		0.002644	7.588	0.03973	0.3393	8	65	AMER1,EYA1,TWIST1,PLCB4,SIX1,DCHS1,TBX15,TFAP2A
Human Phenotype	HP:0005914	Aplasia/Hypoplasia involving the metacarpal bones		0.00272	7.807	0.04057	0.3465	9	80	TRPS1,EXT1,ACVR1,FBN1,COL2A1,FLNB,DCHS1,ROR2,DDR2
Human Phenotype	HP:0001999	Abnormal facial shape		0.002728	7.83	0.04057	0.3465	32	522	AMER1,CRLF1,EYA1,TWIST1,FBN1,PLCB4,COL1A2,COL2A1,COL3A1,COL6A1,COL6A2,FLNB,SH3BP2,SIX1,DCHS1,CTSK,RAI1,SOX9,GFPT1,GJA1,BMP4,NOTCH2,TCF4,PLOD3,TCOF1,ROR2,DDR2,OBSL1,TFAP2A,TFAP2B,TGFBR2,CCBE1
Human Phenotype	HP:0000006	Autosomal dominant inheritance		0.002807	8.055	0.04152	0.3546	84	1781	EYA4,PDGFRB,TRPS1,EXT1,ACTN1,BCL11A,EYA1,ACVR1,DTNBP1,ALX4,TWIST1,SEMA3A,HOXA11,FBN1,EFEMP1,YAP1,PIK3R2,PITX1,TJP2,CCL2,PLCB4,BICC1,COL1A2,COL2A1,COL3A1,COL6A1,COL6A2,FLNB,FLNC,COL8A2,TBX4,SGCD,POLD1,SH3BP2,ATL3,SIX1,PDLIM4,MSX1,MSX2,MLH3,VCAN,FRZB,SNAI2,G6PD,IL4R,RAI1,SOX9,CYP1B1,PIEZO1,BDNF,FREM1,ITPR1,GJA1,BMP2,BMP4,KIRREL3,GNAL,NOTCH2,CDON,PCSK9,CACNA1C,TCF4,TCOF1,DSP,ROR2,ECE1,TFAP2A,TFAP2B,…
Human Phenotype	HP:0003170	Abnormality of the acetabulum		0.002924	8.392	0.04304	0.3675	6	39	SERPINF1,HOXA11,FBN1,COL1A2,COL2A1,FLNB
Human Phenotype	HP:0000951	Abnormality of the skin		0.003027	8.686	0.04432	0.3785	72	1475	HGD,CRLF1,CTSC,TMC6,TRPS1,EXT1,EYA1,ACVR1,DTNBP1,MEF2C,ALX4,TWIST1,HOXA11,FBN1,PITX1,TJP2,IL17RA,PLOD2,COL1A2,COL2A1,COL3A1,COL6A1,COL6A2,FLNB,COL8A2,WIPF1,POLD1,SH3BP2,ATL3,SIX1,MSX1,MSX2,SNAI2,DCHS1,CTSK,G6PD,IL4R,RAI1,LDLRAP1,EOGT,PIEZO1,MCCC2,BDNF,FREM1,GJA1,BMP2,BMP4,C5,NOTCH2,CDON,TBX15,TCF4,PLOD3,TCOF1,DSP,ROR2,ECE1,PAPSS2,TFAP2A,TFAP2B,EDN3,KIF7,TGFBR2,TGIF1,GUCY1A3,LMX1B,CCBE1,CD81,TNFRS…
Human Phenotype	HP:0002696	Abnormality of the parietal bone		0.003069	8.807	0.04448	0.3799	4	17	ALX4,TWIST1,MSX2,GJA1
Human Phenotype	HP:0009834	Abnormality of the proximal phalanges of the hand		0.003069	8.807	0.04448	0.3799	4	17	TRPS1,ACVR1,COL2A1,FLNB
Human Phenotype	HP:0000316	Hypertelorism		0.003106	8.914	0.04454	0.3804	23	337	AMER1,MEF2C,ALX4,TWIST1,FBN1,COL1A2,COL2A1,COL3A1,FLNB,COL27A1,DCHS1,RAI1,SOX9,AHDC1,FREM1,GJA1,ROR2,DDR2,TFAP2A,TFAP2B,KIF7,TGFBR2,CCBE1
Human Phenotype	HP:0011927	Short digit		0.003123	8.962	0.04454	0.3804	22	317	TRPS1,EXT1,ACVR1,TWIST1,FBN1,PITX1,COL2A1,FLNB,CTSK,RAI1,SOX9,EOGT,GJA1,BMP2,BMP4,ROR2,DDR2,PAPSS2,TFAP2A,KIF7,ADAMTS10,TGFBR2
Human Phenotype	HP:0001156	Brachydactyly syndrome		0.003123	8.962	0.04454	0.3804	22	317	TRPS1,EXT1,ACVR1,TWIST1,FBN1,PITX1,COL2A1,FLNB,CTSK,RAI1,SOX9,EOGT,GJA1,BMP2,BMP4,ROR2,DDR2,PAPSS2,TFAP2A,KIF7,ADAMTS10,TGFBR2
Human Phenotype	HP:0000288	Abnormality of the philtrum		0.003135	8.997	0.04454	0.3804	19	258	CRLF1,TRPS1,EXT1,MEF2C,ALX4,FBN1,COL2A1,SNAI2,PRKDC,RAI1,FREM1,NOTCH2,TCF4,PLOD3,ROR2,TFAP2A,TFAP2B,KIF7,CCBE1
Human Phenotype	HP:0004279	Short palm		0.003207	9.205	0.04534	0.3872	8	67	CRLF1,TRPS1,FBN1,COL2A1,RAI1,GJA1,ROR2,CCBE1
Human Phenotype	HP:0008386	Aplasia/Hypoplasia of the nails		0.003317	9.521	0.04655	0.3976	10	98	COL2A1,FLNB,MSX1,CTSK,EOGT,NOTCH2,DSP,ROR2,TFAP2A,LMX1B
Human Phenotype	HP:0000260	Wide anterior fontanel		0.003336	9.574	0.04655	0.3976	6	40	FBN1,COL1A2,DCHS1,SOX9,ROR2,KIF7
Human Phenotype	HP:0001574	Abnormality of the integument		0.003342	9.59	0.04655	0.3976	72	1480	HGD,CRLF1,CTSC,TMC6,TRPS1,EXT1,EYA1,ACVR1,DTNBP1,MEF2C,ALX4,TWIST1,HOXA11,FBN1,PITX1,TJP2,IL17RA,PLOD2,COL1A2,COL2A1,COL3A1,COL6A1,COL6A2,FLNB,COL8A2,WIPF1,POLD1,SH3BP2,ATL3,SIX1,MSX1,MSX2,SNAI2,DCHS1,CTSK,G6PD,IL4R,RAI1,LDLRAP1,EOGT,PIEZO1,MCCC2,BDNF,FREM1,GJA1,BMP2,BMP4,C5,NOTCH2,CDON,TBX15,TCF4,PLOD3,TCOF1,DSP,ROR2,ECE1,PAPSS2,TFAP2A,TFAP2B,EDN3,KIF7,TGFBR2,TGIF1,GUCY1A3,LMX1B,CCBE1,CD81,TNFRS…
Human Phenotype	HP:0001533	Slender build		0.003368	9.665	0.04669	0.3987	5	28	FBN1,COL2A1,COL6A1,COL6A2,TGFBR2
Human Phenotype	HP:0002818	Abnormality of the radius		0.00349	10.02	0.04816	0.4113	11	115	EXT1,TWIST1,HOXA11,FBN1,PITX1,FLNB,COL27A1,ZIC3,NOTCH2,TBX15,LMX1B
Human Phenotype	HP:0009804	Reduced number of teeth		0.003526	10.12	0.04842	0.4135	12	132	CTSC,FLNB,SH3BP2,MSX1,CTSK,RAI1,GJA1,ROR2,TFAP2A,TFAP2B,CCBE1,CDH3
Human Phenotype	HP:0002808	Kyphosis		0.003636	10.43	0.04922	0.4203	17	223	HGD,AMER1,CRLF1,FBN1,PIK3R2,COL1A2,COL2A1,COL6A1,COL6A2,FLNB,POLD1,CTSK,SOX9,NOTCH2,ROR2,PAPSS2,TFAP2A
Human Phenotype	HP:0008921	Neonatal short-limb short stature		0.003659	10.5	0.04922	0.4203	3	9	COL1A2,COL2A1,SOX9
Human Phenotype	HP:0003308	Cervical subluxation		0.003659	10.5	0.04922	0.4203	3	9	COL2A1,FLNB,DDR2
Human Phenotype	HP:0009541	Abnormality of the phalanges of the 2nd finger		0.003659	10.5	0.04922	0.4203	3	9	TWIST1,COL2A1,BMP2
Human Phenotype	HP:0002104	Apnea		0.00367	10.53	0.04922	0.4203	13	150	AMER1,TWIST1,FBN1,PLCB4,COL3A1,SH3BP2,SOX9,AHDC1,BDNF,GJA1,BRAT1,TCF4,EDN3
Human Phenotype	HP:0001808	Fragile nails		0.003832	11	0.04978	0.4251	4	18	TRPS1,EXT1,GJA1,DSP
Human Phenotype	HP:0008771	Aplasia/Hypoplasia of the ear		0.00386	11.08	0.04978	0.4251	8	69	AMER1,EYA1,TWIST1,PLCB4,SIX1,DCHS1,TBX15,TFAP2A
Human Phenotype	HP:0001382	Joint hypermobility		0.003922	11.26	0.04978	0.4251	14	169	SERPINF1,TRPS1,EXT1,FBN1,COL1A2,COL3A1,COL6A1,COL6A2,FLNB,DCHS1,GJA1,NOTCH2,TGFBR2,LMX1B
Human Phenotype	HP:0011041	Aplasia/Hypoplasia of the cervical spine		0.004076	11.7	0.04978	0.4251	2	3	FLNB,SOX9
Human Phenotype	HP:0000918	Scapular exostoses		0.004076	11.7	0.04978	0.4251	2	3	TRPS1,EXT1
Human Phenotype	HP:0009600	Flexion contracture of thumb		0.004076	11.7	0.04978	0.4251	2	3	BMP4,ECE1
Human Phenotype	HP:0002691	Platybasia		0.004076	11.7	0.04978	0.4251	2	3	COL1A2,GJA1
Human Phenotype	HP:0009357	Abnormality of the distal phalanx of the 3rd finger		0.004076	11.7	0.04978	0.4251	2	3	TWIST1,COL2A1
Human Phenotype	HP:0009884	Tapered distal phalanges of finger		0.004076	11.7	0.04978	0.4251	2	3	CTSC,DSP
Human Phenotype	HP:0100718	Uterine rupture		0.004076	11.7	0.04978	0.4251	2	3	COL3A1,TGFBR2
Human Phenotype	HP:0030010	Hydrometrocolpos		0.004076	11.7	0.04978	0.4251	2	3	TRPS1,EXT1
Human Phenotype	HP:0002695	Symmetrical, oval parietal bone defects		0.004076	11.7	0.04978	0.4251	2	3	ALX4,MSX2
Human Phenotype	HP:0004382	Mitral valve calcification		0.004076	11.7	0.04978	0.4251	2	3	HGD,FBN1
Human Phenotype	HP:0005072	Hyperextensibility at wrists		0.004076	11.7	0.04978	0.4251	2	3	COL6A1,COL6A2
Human Phenotype	HP:0009542	Abnormality of the distal phalanx of the 2nd finger		0.004076	11.7	0.04978	0.4251	2	3	TWIST1,COL2A1
Human Phenotype	HP:0006460	Increased laxity of ankles		0.004076	11.7	0.04978	0.4251	2	3	COL6A1,COL6A2
Human Phenotype	HP:0000896	Rib exostoses		0.004076	11.7	0.04978	0.4251	2	3	TRPS1,EXT1
Human Phenotype	HP:0005146	Cardiac valve calcification		0.004076	11.7	0.04978	0.4251	2	3	HGD,FBN1
Human Phenotype	HP:0006149	Increased laxity of fingers		0.004076	11.7	0.04978	0.4251	2	3	COL6A1,COL6A2
Human Phenotype	HP:0008434	Hypoplastic cervical vertebrae		0.004076	11.7	0.04978	0.4251	2	3	FLNB,SOX9
Human Phenotype	HP:0004626	Lumbar scoliosis		0.004076	11.7	0.04978	0.4251	2	3	COL2A1,PAPSS2

## Sheet: NPC_down
Category	ID	Name	Source	p-value	q-value Bonferroni	q-value FDR B&H	q-value FDR B&Y	Hit Count in Query List	Hit Count in Genome	Hit in Query List
Human Phenotype	HP:0012758	Neurodevelopmental delay		5.257e-05	0.1362	0.04439	0.3745	57	1351	CDKN1C,NAT8L,ABAT,USP9X,CFL2,ACTG1,RPS19,ZDHHC15,SALL1,JAG1,FGF14,FGFR2,ZBTB18,PLP1,ARHGEF6,PUF60,NPC2,MT-CO3,ASAH1,C9orf72,SNRPN,PRODH,MKRN3,SOX3,GAD1,PSAP,SPR,PET100,DAG1,TUBB2B,SMOC1,PTCH1,ZEB2,NDUFS4,FGD4,GLDC,ARNT2,FAM126A,PCDH15,AP1S2,GNAO1,CA2,CA8,AKT3,HCN1,NTRK2,ABCC9,GRIK2,GRIN2A,EDNRB,ATL1,TGFBR1,EGF,LRP2,PAX6,CSPP1,NIN
Human Phenotype	HP:0001263	Global developmental delay		5.257e-05	0.1362	0.04439	0.3745	57	1351	CDKN1C,NAT8L,ABAT,USP9X,CFL2,ACTG1,RPS19,ZDHHC15,SALL1,JAG1,FGF14,FGFR2,ZBTB18,PLP1,ARHGEF6,PUF60,NPC2,MT-CO3,ASAH1,C9orf72,SNRPN,PRODH,MKRN3,SOX3,GAD1,PSAP,SPR,PET100,DAG1,TUBB2B,SMOC1,PTCH1,ZEB2,NDUFS4,FGD4,GLDC,ARNT2,FAM126A,PCDH15,AP1S2,GNAO1,CA2,CA8,AKT3,HCN1,NTRK2,ABCC9,GRIK2,GRIN2A,EDNRB,ATL1,TGFBR1,EGF,LRP2,PAX6,CSPP1,NIN
Human Phenotype	HP:0001249	Intellectual disability		6.645e-05	0.1721	0.04439	0.3745	44	943	USP9X,ACTG1,RPS19,ZDHHC15,SALL1,JAG1,FGF14,FGFR2,ZBTB18,PLP1,ARHGEF6,NPC2,ASAH1,C9orf72,SNRPN,PRODH,MKRN3,SOX3,GAD1,SPR,PET100,DAG1,TUBB2B,SMOC1,PTCH1,ZEB2,NDUFS4,GLDC,FAM126A,AP1S2,GNAO1,CA2,CA8,AKT3,HCN1,ABCC9,GRIK2,GRIN2A,ATL1,TGFBR1,EGF,PAX6,CSPP1,NIN
Human Phenotype	HP:0100543	Cognitive impairment		6.911e-05	0.179	0.04439	0.3745	64	1603	CDKN1C,NAT8L,ABAT,USP9X,CFL2,LGR4,ACTG1,RPS19,ZDHHC15,SALL1,JAG1,GPC4,FGF14,FGFR2,APOL2,ZBTB18,PLP1,ARHGEF6,PUF60,NPC2,PPP2R2B,SNCAIP,MT-CO3,ASAH1,C9orf72,SNRPN,PRODH,MKRN3,SOX3,GAD1,PSAP,PSEN1,SPR,PET100,DAG1,TUBB2B,SMOC1,PTCH1,ZEB2,NDUFS4,BLMH,FGD4,GLDC,ARNT2,FAM126A,PCDH15,AP1S2,GNAO1,CA2,CA8,AKT3,HCN1,NTRK2,ABCC9,GRIK2,GRIN2A,EDNRB,ATL1,TGFBR1,EGF,LRP2,PAX6,CSPP1,NIN
Human Phenotype	HP:0001255	Psychomotor developmental delay		9.47e-05	0.2453	0.04439	0.3745	47	1050	USP9X,CFL2,ACTG1,RPS19,ZDHHC15,SALL1,JAG1,FGF14,FGFR2,ZBTB18,PLP1,ARHGEF6,NPC2,ASAH1,C9orf72,SNRPN,PRODH,MKRN3,SOX3,GAD1,SPR,PET100,DAG1,TUBB2B,SMOC1,PTCH1,ZEB2,NDUFS4,FGD4,GLDC,FAM126A,PCDH15,AP1S2,GNAO1,CA2,CA8,AKT3,HCN1,ABCC9,GRIK2,GRIN2A,ATL1,TGFBR1,EGF,PAX6,CSPP1,NIN
Human Phenotype	HP:0012759	Neurodevelopmental abnormality		0.0001028	0.2663	0.04439	0.3745	57	1380	CDKN1C,NAT8L,ABAT,USP9X,CFL2,ACTG1,RPS19,ZDHHC15,SALL1,JAG1,FGF14,FGFR2,ZBTB18,PLP1,ARHGEF6,PUF60,NPC2,MT-CO3,ASAH1,C9orf72,SNRPN,PRODH,MKRN3,SOX3,GAD1,PSAP,SPR,PET100,DAG1,TUBB2B,SMOC1,PTCH1,ZEB2,NDUFS4,FGD4,GLDC,ARNT2,FAM126A,PCDH15,AP1S2,GNAO1,CA2,CA8,AKT3,HCN1,NTRK2,ABCC9,GRIK2,GRIN2A,EDNRB,ATL1,TGFBR1,EGF,LRP2,PAX6,CSPP1,NIN

## Sheet: Neuron_up
Category	ID	Name	Source	p-value	q-value Bonferroni	q-value FDR B&H	q-value FDR B&Y	Hit Count in Query List	Hit Count in Genome	Hit in Query List
Human Phenotype	HP:0011729	Abnormality of joint mobility		9.418e-13	4.006e-09	2.669e-09	2.384e-08	120	610	ACTG2,ACVR1,MEOX1,MMP2,MT-CO1,MT-CO3,MT-CYB,DCHS1,MVK,ATP7B,NAGLU,NEB,BMP1,BMP4,NFIX,NOTCH2,NPR2,PLOD3,ROR2,DDR2,RUNX2,SERPINH1,OTX2,CDH3,CRLF1,AIMP1,SCARF2,SERPINF1,SLC39A13,PITX1,ECEL1,PLEC,PLOD1,PLOD2,PMM2,COL1A2,COL2A1,COL3A1,COL5A1,COL5A2,COL6A1,COL6A2,COL11A1,COL11A2,ADAMTS2,EFEMP2,GTF2IRD1,SLC40A1,ZNF592,PTRF,ASPN,CUL7,PTH1R,PHGDH,TBC1D20,DES,DHCR24,PYCR1,ALDH18A1,DPAGT1,EVC2,SLC26A2,REN,E…
Human Phenotype	HP:0000592	Blue sclerae		1.255e-12	5.338e-09	2.669e-09	2.384e-08	26	52	MVK,BMP1,NFIX,ROR2,SERPINH1,SLC39A13,PLOD1,DSE,COL1A2,COL3A1,COL5A1,COL5A2,ADAMTS2,PPIB,CTSK,PYCR1,SLC26A2,CRTAP,CHSY1,GJA1,TGFB3,TGFBR2,FKBP10,HSPG2,WNT5A,IGF2
Human Phenotype	HP:0003312	Abnormal form of the vertebral bodies		6.785e-12	2.886e-08	9.622e-09	8.595e-08	50	170	ACVR1,ADA,NAGLU,BMP1,NOTCH2,NPR2,PLOD3,ROR2,DDR2,RUNX2,PAPSS2,SERPINH1,SERPINF1,SLC39A13,PLOD2,EIF2AK3,COL1A2,COL2A1,COL11A1,COL11A2,CPS1,GTF2IRD1,RAB33B,CUL7,PTH1R,DHCR7,SLC26A2,ELN,CCDC8,TCIRG1,FBN1,SC5D,GORAB,GPC4,CCL2,FGFR1,SEC23A,FLNA,FLNB,PIEZO2,FUCA1,GALNS,GPC3,GLB1,GNS,TBX15,TWIST1,FKBP10,HSPG2,VANGL1
Human Phenotype	HP:0002644	Abnormality of pelvic girdle bone morphology		1.913e-11	8.14e-08	1.728e-08	1.544e-07	76	331	ACVR1,ADA,SHROOM4,MMP2,PLOD3,ROR2,DDR2,RUNX2,SERPINF1,PGM1,SLC39A13,PLOD1,EIF2AK3,COL1A2,COL2A1,COL3A1,COL6A1,COL6A2,COL9A3,COL11A1,COL11A2,TBX4,ADAMTS2,GTF2IRD1,CTSK,RAB33B,ASPN,CUL7,PTH1R,FREM2,DHCR7,PYCR1,ALDH18A1,EVC2,SLC26A2,GPC6,ELN,CCDC8,TCIRG1,EVC,EXT2,FBN1,FBN2,GORAB,GPC4,FGFR1,SEC23A,CRTAP,FLNA,FLNB,SIX1,PIEZO2,FRZB,FUCA1,GALNS,GJA1,GPC3,GLB1,TBX15,SIL1,TGFB3,TNFRSF1A,TNNT1,TPM2,TPM3,TR…
Human Phenotype	HP:0003468	Abnormality of the vertebrae		2.395e-11	1.019e-07	1.728e-08	1.544e-07	60	233	ACVR1,ADA,MEOX1,MMP2,NAGLU,BMP1,NOTCH2,NPR2,PLOD3,ROR2,DDR2,RUNX2,PAPSS2,SERPINH1,SERPINF1,SLC39A13,PLOD2,EIF2AK3,COL1A2,COL2A1,COL11A1,COL11A2,CPS1,GTF2IRD1,RAB33B,CUL7,PTH1R,FREM2,DHCR7,SLC26A2,ELN,CCDC8,TCIRG1,FBN1,SC5D,GORAB,GPC4,CCL2,FGFR1,SEC23A,CRTAP,FLNA,FLNB,PIEZO2,FUCA1,GALNS,GJA1,GPC3,GLB1,GNS,TBX15,TPM2,TWIST1,FKBP10,HSPG2,WNT3,WNT5A,ZIC3,VANGL1,LRP4
Human Phenotype	HP:0100491	Abnormality of lower limb joint		2.437e-11	1.037e-07	1.728e-08	1.544e-07	91	432	ACTG2,ACVR1,SHROOM4,MMP2,BMP4,NOTCH2,PLOD3,ROR2,DDR2,RUNX2,SERPINH1,CRLF1,SCARF2,SERPINF1,SLC39A13,CLCN5,PITX1,PLOD1,PLOD2,EIF2AK3,COL1A2,COL2A1,COL3A1,COL5A1,COL5A2,COL6A1,COL6A2,COL9A2,COL9A3,COL11A1,COL11A2,TBX4,ADAMTS2,GTF2IRD1,ZNF592,RAB33B,CUL7,PTH1R,FREM2,IMPAD1,DHCR7,PYCR1,ALDH18A1,EVC2,SLC26A2,ECE1,GPC6,MIPOL1,EFNB1,ZDHHC9,ELN,CCDC8,TCIRG1,EVC,EXT2,FBLN1,FBN1,FBN2,GORAB,GPC4,FGFR1,SEC23A…
Human Phenotype	HP:0009810	Abnormality of upper limb joint		9.083e-11	3.864e-07	5.221e-08	4.664e-07	76	341	ACTG2,MMP2,BMP4,NOTCH2,NPR2,PLOD3,ROR2,DDR2,RUNX2,CDH3,CRLF1,SCARF2,SLC39A13,CLCN5,PITX1,ECEL1,PLOD2,EIF2AK3,COL2A1,COL3A1,COL6A1,COL6A2,COL11A1,COL11A2,GTF2IRD1,CUL7,PTH1R,PHGDH,DES,DHCR24,PEX2,PYCR1,EVC2,SLC26A2,ECE1,GPC6,MIPOL1,EFNB1,HMCN1,ZDHHC9,ELN,EMD,EVC,FBLN1,FBN1,FBN2,GPC4,FGF10,FGFR1,SEC23A,FLNA,FLNB,SGCD,CHSY1,PIEZO2,SLC16A2,GALNS,GJA1,GPC3,GLB1,TBX15,TBX3,SIL1,TGFBR2,TNNT1,CLCF1,TPM2,…
Human Phenotype	HP:0010674	Abnormality of the curvature of the vertebral column		1.096e-10	4.664e-07	5.221e-08	4.664e-07	96	478	ACVR1,MEOX1,MMP2,PRX,DCHS1,MVK,NEB,BMP1,NFIX,NOTCH2,NPR2,PLOD3,ROR2,DDR2,RUNX2,PAPSS2,SERPINH1,CRLF1,AIMP1,PGM3,ECEL1,PLEC,PLOD1,EIF2AK3,PMM2,COL1A2,PMP22,COL2A1,COL3A1,COL5A1,COL5A2,COL6A1,COL6A2,COL11A2,ADAMTS2,GTF2IRD1,GOSR2,PPIB,PTRF,CTSK,CUL7,DHCR7,PYCR1,ALDH18A1,FKBP14,DPAGT1,SLC26A2,EFNB1,HMCN1,SETD5,ELN,CCDC8,FBN1,FBN2,GORAB,GPC4,FGFR1,SEC23A,CRTAP,FLNA,FLNB,RBCK1,PIGT,PIEZO2,SLC16A2,SMAR…
Human Phenotype	HP:0000591	Abnormality of the sclera		1.21e-10	5.146e-07	5.221e-08	4.664e-07	26	61	MVK,BMP1,NFIX,ROR2,SERPINH1,SLC39A13,PLOD1,DSE,COL1A2,COL3A1,COL5A1,COL5A2,ADAMTS2,PPIB,CTSK,PYCR1,SLC26A2,CRTAP,CHSY1,GJA1,TGFB3,TGFBR2,FKBP10,HSPG2,WNT5A,IGF2
Human Phenotype	HP:0011314	Abnormality of long bone morphology		1.227e-10	5.221e-07	5.221e-08	4.664e-07	76	343	ACVR1,MMP2,DCHS1,B2M,BMP2,NFIX,NOTCH2,NPR2,PLOD3,ROR2,DDR2,RUNX2,PAPSS2,SERPINH1,SCARF2,SLC39A13,CLCN5,PITX1,PLOD1,PLOD2,EIF2AK3,COL1A2,COL2A1,COL9A2,COL9A3,COL11A1,COL11A2,TBX4,GTF2IRD1,CTSK,RAB33B,CUL7,PTH1R,IMPAD1,DHCR7,PEX2,PYCR1,EVC2,SLC26A2,GPC6,SLC17A5,EFNB1,ZDHHC9,ELN,RPL26,CCDC8,TCIRG1,EVC,EXT2,FBN1,FBN2,GORAB,GPC4,FGF10,FGFR1,CRTAP,FLNA,FLNB,CHSY1,PIGT,SMARCA2,GALNS,GGCX,GJA1,GPC3,GLB1,…
Human Phenotype	HP:0000766	Abnormality of the sternum		1.824e-10	7.761e-07	7.056e-08	6.303e-07	52	196	BMP1,NFIX,ROR2,DDR2,SCARF2,PLOD2,COL1A2,COL2A1,COL3A1,COL5A1,COL5A2,COL11A2,EFEMP2,GTF2IRD1,PPIB,RAB33B,CUL7,FREM2,ALDH18A1,EVC2,EFNB1,ZDHHC9,ELN,EMD,EVC,FBN1,FBN2,GORAB,GPC4,CRTAP,FLNA,FLNB,PIGT,PIEZO2,SLC16A2,GALNS,GJA1,GPC3,GLB1,TBX3,SIL1,TGFB2,TGFB3,TGFBR2,TNNT1,TPM3,TRPS1,HSPG2,WNT5A,IGF1R,CCBE1,LOX
Human Phenotype	HP:0011844	Abnormal appendicular skeleton morphology		2.707e-10	1.152e-06	9.596e-08	8.572e-07	184	1167	AARS,ACTG2,ACVR1,ADA,SHROOM4,COG6,ARHGAP31,MMP2,ITGA8,PRX,YARS,MSX1,ASNS,DCHS1,SNX3,B2M,BMP1,BMP2,BMP4,NFIX,NGF,NOTCH2,CACNA1C,NPR2,PLOD3,ROR2,DDR2,RUNX2,PAPSS2,SERPINH1,CCND2,AP4M1,CDH3,SLC33A1,CRLF1,PDGFRA,SCARF2,CTSC,SERPINF1,PGM1,SLC39A13,CLCN5,PITX1,FBXO7,ECEL1,PLEC,PLOD1,PLOD2,EIF2AK3,DSE,COL1A2,PMP22,COL2A1,COL3A1,COL5A1,COL5A2,COL6A1,COL6A2,COL9A2,COL9A3,COL11A1,COL11A2,TBX4,ADAMTS2,LITAF…
Human Phenotype	HP:0000925	Abnormality of the vertebral column		3.161e-10	1.345e-06	1.034e-07	9.241e-07	121	669	ACVR1,ADA,MEOX1,MMP2,PRX,DCHS1,MVK,NAGLU,NEB,BMP1,BMP4,NFIX,NOTCH2,NPR2,PLOD3,ROR2,DDR2,RUNX2,PAPSS2,SERPINH1,CRLF1,AIMP1,SERPINF1,SLC39A13,PGM3,ECEL1,PLEC,PLOD1,PLOD2,EIF2AK3,PMM2,COL1A2,PMP22,COL2A1,COL3A1,COL5A1,COL5A2,COL6A1,COL6A2,COL11A1,COL11A2,ADAMTS2,CPS1,GTF2IRD1,GOSR2,PPIB,PTRF,CTSK,RAB33B,HTRA1,CUL7,PTH1R,PHGDH,FREM2,DHCR7,PYCR1,ALDH18A1,FKBP14,DPAGT1,SLC26A2,GPC6,EFNB1,HMCN1,SETD5,EL…
Human Phenotype	HP:0002650	Scoliosis		4.82e-10	2.05e-06	1.464e-07	1.308e-06	88	434	ACVR1,MEOX1,MMP2,PRX,DCHS1,MVK,NEB,BMP1,NFIX,NOTCH2,NPR2,PLOD3,ROR2,DDR2,RUNX2,PAPSS2,SERPINH1,CRLF1,AIMP1,PGM3,PLOD1,COL1A2,PMP22,COL2A1,COL3A1,COL5A1,COL5A2,COL6A1,COL6A2,ADAMTS2,GTF2IRD1,GOSR2,PPIB,PTRF,CTSK,DHCR7,PYCR1,ALDH18A1,FKBP14,DPAGT1,SLC26A2,EFNB1,HMCN1,SETD5,ELN,FBN1,FBN2,GORAB,GPC4,FGFR1,SEC23A,CRTAP,FLNA,FLNB,RBCK1,PIGT,PIEZO2,SLC16A2,SMARCA2,FUCA1,GALNS,GARS,SPG20,STAT3,GJA1,GPC3,…
Human Phenotype	HP:0002813	Abnormality of limb bone morphology		6.478e-10	2.756e-06	1.837e-07	1.641e-06	181	1153	AARS,ACTG2,ACVR1,SHROOM4,COG6,ARHGAP31,MMP2,ITGA8,PRX,YARS,MSX1,ASNS,DCHS1,SNX3,B2M,BMP1,BMP2,BMP4,NFIX,NGF,NOTCH2,CACNA1C,NPR2,PLOD3,ROR2,DDR2,RUNX2,PAPSS2,SERPINH1,CCND2,AP4M1,CDH3,SLC33A1,CRLF1,PDGFRA,SCARF2,CTSC,SERPINF1,SLC39A13,CLCN5,PITX1,FBXO7,ECEL1,PLEC,PLOD1,PLOD2,EIF2AK3,DSE,COL1A2,PMP22,COL2A1,COL3A1,COL5A1,COL5A2,COL6A1,COL6A2,COL9A2,COL9A3,COL11A1,COL11A2,TBX4,ADAMTS2,LITAF,EFEMP2,A…
Human Phenotype	HP:0002814	Abnormality of the lower limb		7.143e-10	3.039e-06	1.899e-07	1.697e-06	149	894	AARS,ACTG2,ACVR1,SHROOM4,ARHGAP31,MMP2,ITGA8,PRX,YARS,ASNS,DCHS1,SNX3,BMP1,BMP2,BMP4,NGF,NOTCH2,NPR2,PLOD3,ROR2,DDR2,RUNX2,PAPSS2,SERPINH1,AP4M1,SLC33A1,CRLF1,SCARF2,CTSC,SERPINF1,SLC39A13,CLCN5,PITX1,FBXO7,ECEL1,PLOD1,PLOD2,EIF2AK3,DSE,COL1A2,PMP22,COL2A1,COL3A1,COL5A1,COL5A2,COL6A1,COL6A2,COL9A2,COL9A3,COL11A1,COL11A2,TBX4,ADAMTS2,LITAF,EFEMP2,ATL3,GTF2IRD1,ZNF592,CLINT1,CTSK,RAB33B,CUL7,PTH1R,…
Human Phenotype	HP:0001382	Joint hypermobility		9.026e-10	3.84e-06	2.259e-07	2.018e-06	46	169	DCHS1,ATP7B,BMP1,NFIX,NOTCH2,NPR2,SERPINH1,OTX2,SERPINF1,SLC39A13,PLOD1,COL1A2,COL3A1,COL5A1,COL5A2,COL6A1,COL6A2,COL11A1,ADAMTS2,EFEMP2,GTF2IRD1,CUL7,PYCR1,ALDH18A1,SLC26A2,REN,EFNB1,ELN,FBN1,GORAB,SEC23A,FLNA,FLNB,CHSY1,GALNS,SPG20,STAT3,GJA1,GLB1,TGFB2,TGFBR2,COL18A1,TRPS1,FKBP10,LMNA,LOX
Human Phenotype	HP:0001367	Abnormal joint morphology		1.314e-09	5.59e-06	3.105e-07	2.774e-06	150	909	ACTG2,ACVR1,MEOX1,SHROOM4,MIF,MMP2,MT-CO1,MT-CO3,MT-CYB,DCHS1,MVK,ATP7B,NAGLU,NEB,BMP1,BMP2,BMP4,NFIX,NFKBIL1,NOTCH2,NPR2,PLOD3,ROR2,DDR2,RUNX2,SERPINH1,OTX2,CDH3,CRLF1,AIMP1,SCARF2,CTSC,SERPINF1,SLC39A13,CLCN5,PITX1,PLAU,ECEL1,PLEC,PLOD1,PLOD2,EIF2AK3,PMM2,COL1A2,COL2A1,COL3A1,COL5A1,COL5A2,COL6A1,COL6A2,COL9A2,COL9A3,COL11A1,COL11A2,TBX4,ADAMTS2,EFEMP2,GTF2IRD1,SLC40A1,ZNF592,PTRF,RAB33B,ASPN,C…
Human Phenotype	HP:0002817	Abnormality of the upper limb		1.453e-09	6.181e-06	3.137e-07	2.802e-06	140	831	ACTG2,ACVR1,COG6,MMP2,PRX,MSX1,ASNS,DCHS1,SNX3,B2M,BMP1,BMP2,BMP4,NFIX,NGF,NOTCH2,NPR2,PLOD3,ROR2,DDR2,RUNX2,CCND2,AP4M1,CDH3,CRLF1,PDGFRA,SCARF2,CTSC,SLC39A13,CLCN5,PITX1,ECEL1,PLEC,PLOD1,PLOD2,EIF2AK3,DSE,PMP22,COL2A1,COL3A1,COL6A1,COL6A2,COL9A2,COL9A3,COL11A1,COL11A2,ADAMTS2,EFEMP2,ATL3,GTF2IRD1,CTSK,RAB33B,ASPN,CUL7,PTH1R,PHGDH,DES,FREM2,IMPAD1,DHCR7,DHCR24,PEX2,PYCR1,ALDH18A1,DPAGT1,EVC2,DSP…
Human Phenotype	HP:0003272	Abnormality of the hip bone		1.475e-09	6.273e-06	3.137e-07	2.802e-06	63	275	ACVR1,SHROOM4,MMP2,PLOD3,ROR2,DDR2,RUNX2,SERPINF1,SLC39A13,PLOD1,EIF2AK3,COL1A2,COL2A1,COL3A1,COL6A1,COL6A2,COL9A3,COL11A1,COL11A2,TBX4,ADAMTS2,RAB33B,CUL7,PTH1R,FREM2,DHCR7,PYCR1,ALDH18A1,SLC26A2,CCDC8,TCIRG1,EXT2,FBN1,FBN2,GORAB,GPC4,FGFR1,SEC23A,CRTAP,FLNA,FLNB,SIX1,PIEZO2,FUCA1,GALNS,GJA1,GPC3,GLB1,TBX15,SIL1,TGFB3,TNFRSF1A,TNNT1,TPM2,TPM3,TRPS1,HOXA11,FKBP10,HSPG2,WNT5A,LMNA,CCBE1,LRP4
Human Phenotype	HP:0011297	Abnormality of digit		1.584e-09	6.738e-06	3.209e-07	2.866e-06	124	708	AARS,ACTG2,ACVR1,COG6,ARHGAP31,MMP2,PRX,MSX1,DCHS1,SNX3,BMP1,BMP2,BMP4,NFIX,NOTCH2,CACNA1C,NPR2,ROR2,DDR2,RUNX2,PAPSS2,CCND2,AP4M1,CDH3,CRLF1,SCARF2,CTSC,SLC39A13,PITX1,ECEL1,PLEC,PLOD1,EIF2AK3,DSE,PMP22,COL2A1,COL3A1,COL5A1,COL5A2,COL6A1,COL6A2,COL11A1,COL11A2,TBX4,ADAMTS2,EFEMP2,ATL3,GTF2IRD1,CLINT1,CTSK,RAB33B,ASPN,CUL7,PTH1R,PHGDH,FREM2,IMPAD1,DHCR7,ALDH18A1,DPAGT1,EVC2,DSP,SLC26A2,ECE1,EDA,M…
Human Phenotype	HP:0000926	Platyspondyly		2.559e-09	1.089e-05	4.948e-07	4.42e-06	25	64	ADA,BMP1,PLOD3,DDR2,RUNX2,PAPSS2,SERPINH1,SLC39A13,PLOD2,EIF2AK3,COL1A2,COL2A1,COL11A1,COL11A2,RAB33B,PTH1R,SLC26A2,GORAB,FGFR1,FLNA,FLNB,FUCA1,GALNS,GLB1,HSPG2
Human Phenotype	HP:0001780	Abnormality of toe		4.866e-09	2.07e-05	9e-07	8.04e-06	80	397	AARS,ACTG2,ACVR1,ARHGAP31,MMP2,PRX,BMP1,BMP2,BMP4,NOTCH2,NPR2,ROR2,RUNX2,CRLF1,SCARF2,CTSC,SLC39A13,PITX1,PLOD1,DSE,PMP22,COL2A1,COL3A1,COL5A1,COL5A2,COL6A1,COL6A2,COL11A1,TBX4,ADAMTS2,EFEMP2,ATL3,GTF2IRD1,CLINT1,CTSK,PHGDH,FREM2,IMPAD1,DHCR7,EVC2,DSP,SLC26A2,ECE1,MIPOL1,EFNB1,ZDHHC9,ELN,EVC,FBLN1,FBN1,FBN2,SC5D,GPC4,FGF10,FGFR1,FLNA,FLNB,PIEZO2,SLC16A2,SMARCA2,EOGT,GARS,SPG20,GJA1,GPC3,TBX15,TBX…
Human Phenotype	HP:0001763	Pes planus		5.399e-09	2.297e-05	9.312e-07	8.319e-06	31	95	MMP2,CRLF1,CTSC,SLC39A13,PLOD1,COL1A2,COL2A1,COL3A1,COL5A1,COL5A2,TBX4,GTF2IRD1,RAB33B,CUL7,FKBP14,ZDHHC9,ELN,FBN1,GORAB,SEC23A,FLNA,FLNB,SLC16A2,GARS,TCF4,SIL1,TGFB2,TGFB3,TRPS1,HSPG2,VLDLR
Human Phenotype	HP:0001760	Abnormality of the foot		5.473e-09	2.328e-05	9.312e-07	8.319e-06	125	729	AARS,ACTG2,ACVR1,ARHGAP31,MMP2,ITGA8,PRX,YARS,ASNS,DCHS1,SNX3,BMP1,BMP2,BMP4,NGF,NOTCH2,NPR2,PLOD3,ROR2,DDR2,RUNX2,AP4M1,SLC33A1,CRLF1,SCARF2,CTSC,SLC39A13,PITX1,FBXO7,ECEL1,PLOD1,PLOD2,EIF2AK3,DSE,COL1A2,PMP22,COL2A1,COL3A1,COL5A1,COL5A2,COL6A1,COL6A2,COL11A1,COL11A2,TBX4,ADAMTS2,LITAF,EFEMP2,ATL3,GTF2IRD1,CLINT1,CTSK,RAB33B,CUL7,PTH1R,PHGDH,DES,FREM2,IMPAD1,DHCR7,DHCR24,PEX2,ALDH18A1,FKBP14,EVC…
Human Phenotype	HP:0002645	Wormian bones		6.322e-09	2.69e-05	1.022e-06	9.129e-06	15	26	BMP1,NOTCH2,RUNX2,PLOD2,COL1A2,COL3A1,PPIB,CTSK,ALDH18A1,GORAB,CRTAP,FLNA,GJA1,HSPG2,LMNA
Human Phenotype	HP:0000765	Abnormality of the thorax		6.675e-09	2.84e-05	1.022e-06	9.129e-06	106	587	ACTG2,ADA,MEOX1,ARHGAP31,MIF,MMP2,APOE,DCHS1,NAGLU,NEB,BMP1,NFIX,NOTCH2,NPR2,PLOD3,ROR2,DDR2,RUNX2,SERPINH1,SCARF2,CTHRC1,PLOD1,PLOD2,EIF2AK3,DSE,COL1A2,COL2A1,COL3A1,COL5A1,COL5A2,COL11A1,COL11A2,ADAMTS2,EFEMP2,GTF2IRD1,PPIB,CTSK,RAB33B,CUL7,PTH1R,DES,FREM2,DHCR7,DHCR24,PEX2,PYCR1,ALDH18A1,FKBP14,EVC2,SLC26A2,GPC6,SLC17A5,EFNB1,ZDHHC9,ELN,EMD,CCDC8,EVC,EXT2,FBN1,FBN2,GORAB,GPC4,FGF10,FGFR1,SEC23…
Human Phenotype	HP:0001376	Limitation of joint mobility		6.726e-09	2.861e-05	1.022e-06	9.129e-06	51	209	ACTG2,ACVR1,MMP2,MVK,NAGLU,NPR2,PLOD3,DDR2,CRLF1,SCARF2,PITX1,ECEL1,PLEC,PLOD2,COL1A2,COL2A1,COL3A1,COL6A1,COL6A2,COL11A2,ADAMTS2,GTF2IRD1,SLC40A1,ASPN,PTH1R,DES,PYCR1,SLC26A2,GPC6,MIPOL1,ELN,EMD,FBN1,FBN2,FGFR1,FLNA,FLNB,PIEZO2,SLC16A2,GLB1,GNS,TNNT1,CLCF1,TPM2,HOXA11,HSPG2,IRF6,ADAMTS10,LMNA,VANGL1,LTBP2
Human Phenotype	HP:0100360	Contractures of the joints of the upper limbs		8.198e-09	3.487e-05	1.203e-06	1.074e-05	45	174	ACTG2,MMP2,BMP4,PLOD3,ROR2,DDR2,RUNX2,CDH3,CRLF1,SCARF2,SLC39A13,PITX1,ECEL1,PLOD2,COL6A1,COL6A2,COL11A1,PHGDH,DES,DHCR24,PYCR1,SLC26A2,ECE1,EFNB1,HMCN1,ZDHHC9,EMD,FBN1,FBN2,GPC4,FGFR1,FLNA,PIEZO2,SLC16A2,GJA1,GPC3,TBX15,TBX3,TGFBR2,TNNT1,TPM2,HSPG2,WNT5A,LMNA,CCBE1
Human Phenotype	HP:0009811	Abnormality of the elbow		1.056e-08	4.492e-05	1.489e-06	1.33e-05	38	135	NOTCH2,NPR2,PLOD3,ROR2,DDR2,CRLF1,SCARF2,PITX1,ECEL1,PLOD2,COL2A1,COL3A1,COL6A1,COL6A2,DES,PEX2,PYCR1,EVC2,SLC26A2,GPC6,EMD,EVC,FBN1,FBN2,FGFR1,FLNA,FLNB,GJA1,TBX15,SIL1,CLCF1,TPM2,HOXA11,HSPG2,WNT5A,COL27A1,LMNA,LRP4
Human Phenotype	HP:0100713	Abnormality of the tubular bones		1.12e-08	4.764e-05	1.489e-06	1.33e-05	58	256	DCHS1,B2M,NFIX,NOTCH2,NPR2,ROR2,DDR2,PAPSS2,SERPINH1,SCARF2,CLCN5,PLOD1,PLOD2,EIF2AK3,COL1A2,COL2A1,COL9A2,COL11A1,COL11A2,GTF2IRD1,RAB33B,CUL7,PTH1R,IMPAD1,PYCR1,EVC2,SLC26A2,GPC6,ZDHHC9,ELN,RPL26,CCDC8,EVC,EXT2,FBN1,FBN2,GPC4,FGF10,FGFR1,CRTAP,FLNA,FLNB,CHSY1,PIGT,SMARCA2,GALNS,GJA1,GPC3,GLB1,TBX3,SIL1,TGFBR2,TRPS1,HOXA11,HSPG2,WNT5A,ADAMTS10,LRP4
Human Phenotype	HP:0100714	Abnormality of the long tubular bones		1.12e-08	4.764e-05	1.489e-06	1.33e-05	58	256	DCHS1,B2M,NFIX,NOTCH2,NPR2,ROR2,DDR2,PAPSS2,SERPINH1,SCARF2,CLCN5,PLOD1,PLOD2,EIF2AK3,COL1A2,COL2A1,COL9A2,COL11A1,COL11A2,GTF2IRD1,RAB33B,CUL7,PTH1R,IMPAD1,PYCR1,EVC2,SLC26A2,GPC6,ZDHHC9,ELN,RPL26,CCDC8,EVC,EXT2,FBN1,FBN2,GPC4,FGF10,FGFR1,CRTAP,FLNA,FLNB,CHSY1,PIGT,SMARCA2,GALNS,GJA1,GPC3,GLB1,TBX3,SIL1,TGFBR2,TRPS1,HOXA11,HSPG2,WNT5A,ADAMTS10,LRP4
Human Phenotype	HP:0011329	Abnormality of cranial sutures		1.43e-08	6.084e-05	1.844e-06	1.647e-05	39	142	MMP2,DCHS1,BMP1,BMP4,NFIX,NOTCH2,ROR2,RUNX2,SCARF2,PLOD2,COL1A2,COL3A1,COL11A1,ADAMTS2,PPIB,CTSK,IMPAD1,PEX2,ALDH18A1,REN,GPC6,EFNB1,FBN1,SC5D,GORAB,FGFR1,SEC23A,CRTAP,FLNA,FLNB,STAT3,GJA1,TGFBR2,ALX4,TWIST1,HSPG2,IGF2,LMNA,CCBE1
Human Phenotype	HP:0000938	Osteopenia		1.727e-08	7.347e-05	2.161e-06	1.93e-05	30	94	MMP2,DCHS1,NOTCH2,NPR2,PLOD3,SERPINH1,SLC39A13,PLOD2,PLS3,PMM2,COL1A2,ADAMTS2,GTF2IRD1,PTRF,PTH1R,PYCR1,FKBP14,DUSP6,SLC17A5,ELN,FBN1,FBN2,FGFR1,SEC23A,CRTAP,PIGT,STAT3,TRPS1,FKBP10,IGF1
Human Phenotype	HP:0002939	Lordosis		2.151e-08	9.152e-05	2.542e-06	2.271e-05	31	100	NEB,NPR2,ECEL1,PLEC,EIF2AK3,COL2A1,COL6A2,COL11A2,GTF2IRD1,PTRF,CTSK,CUL7,SLC26A2,SETD5,ELN,CCDC8,FBN1,FGFR1,FLNB,PIEZO2,FUCA1,GALNS,GJA1,GLB1,CLCF1,TPM2,TPM3,TRPS1,HSPG2,ADAMTS10,LMNA
Human Phenotype	HP:0003307	Hyperlordosis		2.151e-08	9.152e-05	2.542e-06	2.271e-05	31	100	NEB,NPR2,ECEL1,PLEC,EIF2AK3,COL2A1,COL6A2,COL11A2,GTF2IRD1,PTRF,CTSK,CUL7,SLC26A2,SETD5,ELN,CCDC8,FBN1,FGFR1,FLNB,PIEZO2,FUCA1,GALNS,GJA1,GLB1,CLCF1,TPM2,TPM3,TRPS1,HSPG2,ADAMTS10,LMNA
Human Phenotype	HP:0009815	Aplasia/hypoplasia of the extremities		2.94e-08	0.0001251	3.38e-06	3.019e-05	78	398	ACVR1,DCHS1,B2M,BMP2,BMP4,NFIX,NPR2,ROR2,DDR2,RUNX2,PAPSS2,SERPINH1,CRLF1,SCARF2,SLC39A13,PITX1,EIF2AK3,COL2A1,COL9A2,COL9A3,COL11A1,COL11A2,TBX4,ADAMTS2,CLINT1,CTSK,RAB33B,CUL7,PTH1R,PHGDH,FREM2,IMPAD1,DHCR7,DHCR24,EVC2,SLC26A2,GPC6,EDA,MIPOL1,EFNB1,RPL26,EVC,EXT2,FANCE,FANCG,FBN1,GPC4,FGF10,FGFR1,CRTAP,FLNA,FLNB,FLNC,CHSY1,PIGT,SMARCA2,EOGT,SPG20,GGCX,GJA1,GPC3,TBX15,TBX3,SIL1,INF2,TPM2,TPM3,TR…
Human Phenotype	HP:0003019	Abnormality of the wrist		3.13e-08	0.0001332	3.504e-06	3.13e-05	29	91	MMP2,NOTCH2,ROR2,DDR2,CLCN5,PITX1,EIF2AK3,COL2A1,COL3A1,COL11A2,PTH1R,EVC2,MIPOL1,EVC,FBLN1,GPC4,FGFR1,FLNA,FLNB,CHSY1,PIEZO2,GALNS,GPC3,GLB1,TBX15,TBX3,TPM2,HSPG2,LRP4
Human Phenotype	HP:0009767	Aplasia/Hypoplasia of the phalanges of the hand		3.468e-08	0.0001475	3.783e-06	3.379e-05	40	152	ACVR1,BMP2,BMP4,NFIX,NPR2,ROR2,DDR2,RUNX2,SLC39A13,EIF2AK3,COL2A1,COL11A1,COL11A2,ADAMTS2,CTSK,RAB33B,FREM2,EVC2,SLC26A2,EDA,EVC,FBN1,GPC4,FGF10,FGFR1,FLNA,FLNB,PIEZO2,SMARCA2,GGCX,GJA1,GPC3,TBX3,TGFBR2,TRPS1,WNT5A,IGF2,IL11RA,ADAMTS10,LMNA
Human Phenotype	HP:0004348	Abnormality of bone mineral density		3.725e-08	0.0001585	3.961e-06	3.539e-05	76	386	MMP2,PDLIM4,DCHS1,ATP7B,NAGLU,BMP1,BMP2,NFIX,NOTCH2,NPR2,PLOD3,DDR2,RUNX2,SERPINH1,CTSC,SLC39A13,CLCN5,TJP2,PLOD1,PLOD2,EIF2AK3,PLS3,PMM2,COL1A2,COL2A1,COL3A1,COL6A1,COL9A3,COL11A1,ADAMTS2,ATL3,GTF2IRD1,PTRF,CTSK,PTH1R,DHCR7,DHCR24,PEX2,PYCR1,FKBP14,SLC26A2,DUSP6,MIPOL1,SLC17A5,ELN,FANCE,FANCG,FBN1,FBN2,SC5D,GORAB,GPC4,FGF10,FGFR1,SEC23A,CRTAP,FLNA,FLNB,PIGT,GALNS,GALT,GGCX,STAT3,GJA1,GPC3,GLB1,T…
Human Phenotype	HP:0003330	Abnormal bone structure		4.16e-08	0.000177	4.316e-06	3.855e-05	78	401	ACVR1,MMP2,PDLIM4,DCHS1,ATP7B,NAGLU,BMP1,BMP2,NFIX,NOTCH2,NPR2,PLOD3,DDR2,RUNX2,SERPINH1,CTSC,SLC39A13,CLCN5,TJP2,PLOD1,PLOD2,EIF2AK3,PLS3,PMM2,COL1A2,COL2A1,COL3A1,COL6A1,COL9A3,COL11A1,ADAMTS2,ATL3,GTF2IRD1,PTRF,CTSK,PTH1R,DHCR7,DHCR24,PEX2,PYCR1,FKBP14,SLC26A2,DUSP6,MIPOL1,SLC17A5,ELN,FANCE,FANCG,FBN1,FBN2,SC5D,GORAB,GPC4,FGF10,FGFR1,SEC23A,CRTAP,FLNA,FLNB,PIGT,GALNS,GALT,GGCX,STAT3,GJA1,GPC3,…
Human Phenotype	HP:0005918	Abnormality of phalanx of finger		4.643e-08	0.0001975	4.651e-06	4.155e-05	72	360	ACTG2,ACVR1,MMP2,SNX3,BMP2,BMP4,NFIX,NOTCH2,NPR2,ROR2,DDR2,RUNX2,CCND2,CRLF1,SCARF2,CTSC,SLC39A13,PITX1,EIF2AK3,COL2A1,COL3A1,COL6A1,COL6A2,COL11A1,COL11A2,ADAMTS2,ATL3,CTSK,RAB33B,ASPN,FREM2,DHCR7,EVC2,DSP,SLC26A2,ECE1,EDA,MIPOL1,EFNB1,ZDHHC9,RPL11,EVC,FANCE,FANCG,FBN1,FBN2,SC5D,GPC4,FGF10,FGFR1,FLNA,FLNB,CHSY1,PIEZO2,SLC16A2,SMARCA2,GGCX,GJA1,GPC3,TBX3,TGFBR2,TPM2,TRPS1,TWIST1,HSPG2,WFS1,WNT5A,…
Human Phenotype	HP:0000767	Pectus excavatum		4.811e-08	0.0002047	4.651e-06	4.155e-05	35	125	NFIX,ROR2,DDR2,SCARF2,COL1A2,COL2A1,COL3A1,COL5A1,COL5A2,COL11A2,EFEMP2,GTF2IRD1,PPIB,CUL7,ALDH18A1,EFNB1,ELN,EMD,FBN1,GPC4,CRTAP,FLNA,FLNB,PIGT,PIEZO2,SLC16A2,GJA1,GPC3,TGFB3,TPM3,HSPG2,WNT5A,IGF1R,CCBE1,LOX
Human Phenotype	HP:0006261	Abnormality of phalangeal joints of the hand		4.811e-08	0.0002047	4.651e-06	4.155e-05	35	125	ACTG2,MMP2,BMP4,ROR2,RUNX2,CRLF1,SCARF2,SLC39A13,PITX1,COL2A1,COL6A1,COL6A2,COL11A2,ASPN,SLC26A2,ECE1,EFNB1,ZDHHC9,FBN1,FBN2,GPC4,FGFR1,FLNA,PIEZO2,SLC16A2,SMARCA2,GJA1,GPC3,TBX3,TPM2,TRPS1,HSPG2,WFS1,WNT5A,LMNA
Human Phenotype	HP:0001163	Abnormality of the metacarpal bones		6.004e-08	0.0002554	5.676e-06	5.07e-05	35	126	ACVR1,MMP2,DCHS1,BMP2,NFIX,NPR2,ROR2,DDR2,RUNX2,SCARF2,SLC39A13,COL2A1,COL9A3,COL11A2,RAB33B,PTH1R,IMPAD1,DHCR7,SLC26A2,MIPOL1,EXT2,FBLN1,FBN1,FGFR1,FLNA,FLNB,CHSY1,SMARCA2,GALNS,GLB1,TBX3,SIL1,TRPS1,ADAMTS10,LRP4
Human Phenotype	HP:0001155	Abnormality of the hand		6.77e-08	0.000288	6.261e-06	5.593e-05	126	766	ACTG2,ACVR1,COG6,MMP2,PRX,MSX1,ASNS,DCHS1,SNX3,BMP1,BMP2,BMP4,NFIX,NGF,NOTCH2,NPR2,PLOD3,ROR2,DDR2,RUNX2,CCND2,AP4M1,CDH3,CRLF1,PDGFRA,SCARF2,CTSC,SLC39A13,PITX1,ECEL1,PLEC,PLOD1,EIF2AK3,DSE,PMP22,COL2A1,COL3A1,COL6A1,COL6A2,COL9A2,COL9A3,COL11A1,COL11A2,ADAMTS2,EFEMP2,ATL3,GTF2IRD1,CTSK,RAB33B,ASPN,CUL7,PTH1R,PHGDH,FREM2,IMPAD1,DHCR7,DHCR24,PEX2,ALDH18A1,DPAGT1,EVC2,DSP,SLC26A2,REN,ECE1,EDA,MIPO…
Human Phenotype	HP:0009826	Limb undergrowth		7.666e-08	0.0003261	6.939e-06	6.199e-05	43	174	DCHS1,B2M,NPR2,ROR2,DDR2,PAPSS2,SERPINH1,SCARF2,COL2A1,COL11A1,COL11A2,ADAMTS2,RAB33B,PTH1R,PHGDH,DHCR7,DHCR24,EVC2,SLC26A2,GPC6,EFNB1,RPL26,EVC,FBN1,FGF10,FGFR1,CRTAP,FLNA,FLNB,FLNC,CHSY1,PIGT,SMARCA2,TBX15,TBX3,SIL1,INF2,TPM3,TRPS1,HSPG2,WNT5A,LMNA,LRP4
Human Phenotype	HP:0009803	Short phalanx of finger		8.437e-08	0.0003589	7.478e-06	6.68e-05	37	139	ACVR1,BMP2,BMP4,NFIX,NPR2,ROR2,DDR2,RUNX2,SLC39A13,EIF2AK3,COL2A1,COL11A1,COL11A2,ADAMTS2,CTSK,RAB33B,EVC2,SLC26A2,EDA,EVC,FBN1,GPC4,FGFR1,FLNA,FLNB,PIEZO2,SMARCA2,GGCX,GJA1,GPC3,TBX3,TRPS1,WNT5A,IGF2,IL11RA,ADAMTS10,LMNA
Human Phenotype	HP:0005916	Abnormal metacarpal morphology		9.751e-08	0.0004148	8.466e-06	7.562e-05	28	90	ACVR1,MMP2,DCHS1,NFIX,NPR2,ROR2,DDR2,RUNX2,SCARF2,SLC39A13,COL2A1,COL9A3,COL11A2,RAB33B,IMPAD1,SLC26A2,EXT2,FBN1,FGFR1,FLNA,FLNB,CHSY1,SMARCA2,GALNS,GLB1,SIL1,TRPS1,ADAMTS10
Human Phenotype	HP:0001547	Abnormality of the rib cage		1.466e-07	0.0006235	1.247e-05	0.0001114	55	254	ACTG2,ADA,ARHGAP31,DCHS1,NAGLU,NEB,ROR2,DDR2,RUNX2,SERPINH1,SCARF2,EIF2AK3,COL1A2,COL2A1,COL11A1,COL11A2,CTSK,RAB33B,CUL7,PTH1R,DHCR7,DHCR24,PEX2,EVC2,SLC26A2,EFNB1,EVC,EXT2,FBN1,GPC4,FGF10,FGFR1,SEC23A,CRTAP,FLNA,FLNB,PIEZO2,SLC16A2,FUCA1,GALNS,GJA1,GPC3,GLB1,GNS,TBX15,TNNT1,TRPS1,HSPG2,WNT3,IGF1R,IRF6,ADAMTS10,LMNA,VANGL1,LRP4
Human Phenotype	HP:0009115	Aplasia/hypoplasia involving the skeleton		1.523e-07	0.0006479	1.247e-05	0.0001114	107	628	ACTG2,ACVR1,MMP2,ASNS,DCHS1,B2M,BMP2,BMP4,NFIX,NOTCH2,NPR2,ROR2,DDR2,RUNX2,PAPSS2,SERPINH1,CRLF1,SCARF2,PGM1,SLC39A13,PITX1,ECEL1,EIF2AK3,COL1A2,COL2A1,COL9A2,COL9A3,PRRX1,COL11A1,COL11A2,TBX4,ADAMTS2,EFEMP2,GTF2IRD1,CLINT1,CTSK,RAB33B,CYP1B1,CUL7,PTH1R,PHGDH,FREM2,IMPAD1,DHCR7,DHCR24,PEX2,DPAGT1,EVC2,SLC26A2,GPC6,EDA,EDN1,MIPOL1,EFNB1,SETD5,ELN,NHEJ1,RPL26,EVC,EXT2,FANCE,FANCG,FBN1,FBN2,SC5D,GPC…
Human Phenotype	HP:0000023	Inguinal hernia		1.524e-07	0.0006484	1.247e-05	0.0001114	33	119	NOTCH2,ROR2,SERPINH1,PLOD1,PLOD2,DSE,COL1A2,COL2A1,COL3A1,COL5A1,COL5A2,ADAMTS2,EFEMP2,GTF2IRD1,PYCR1,ALDH18A1,FKBP14,SLC26A2,ELN,FBN1,GPC4,FGFR1,PIEZO2,GALNS,GPC3,GLB1,STRA6,TBX3,TGFB2,TGFBR2,HSPG2,WNT5A,LOX
Human Phenotype	HP:0000153	Abnormality of the mouth		2.855e-07	0.001215	2.265e-05	0.0002024	167	1120	ACTG2,ACVR1,AXIN2,MEOX1,COG6,ARHGAP31,AHCY,MMP2,ITGA8,MSX1,MT-CO1,MT-CO3,MT-CYB,MTHFR,ASNS,ASPH,DCHS1,FLCN,MVK,SNX3,ATP7B,NEB,BDNF,BMP1,BMP4,NFIX,NOTCH2,PLOD3,ROR2,DDR2,RUNX2,SERPINH1,OTX2,AP4M1,CDH3,CRLF1,SCARF2,CTSC,PGM1,SLC39A13,PGM3,ECEL1,PLEC,PLOD1,EIF2AK3,DSE,PMM2,COL1A2,COL2A1,COL3A1,COL5A1,COL5A2,COL6A1,COL6A2,COL8A2,PRRX1,COL11A1,COL11A2,TBX4,ADAMTS2,EFEMP2,GTF2IRD1,PPIB,CTSK,CYP1B1,CYP2…
Human Phenotype	HP:0000209	Abnormality of the jaws		2.876e-07	0.001223	2.265e-05	0.0002024	86	477	ACTG2,COG6,MMP2,ITGA8,ASNS,ASPH,DCHS1,SNX3,BMP4,NFIX,NOTCH2,ROR2,DDR2,RUNX2,SERPINH1,AP4M1,CRLF1,SCARF2,PGM1,ECEL1,COL1A2,COL2A1,COL3A1,COL5A1,COL5A2,PRRX1,COL11A1,COL11A2,TBX4,ADAMTS2,EFEMP2,GTF2IRD1,CTSK,CYP1B1,CUL7,PTH1R,PHGDH,IMPAD1,DHCR7,DHCR24,PEX2,DPAGT1,SLC26A2,GPC6,EDA,EDN1,SETD5,ELN,NHEJ1,FBN1,FBN2,SC5D,GORAB,GPC4,FGF10,FGFR1,FLNA,FLNB,PIEZO2,GALNS,SPG20,GFPT1,GJA1,GPC3,GLB1,STRA6,TBX15…
Human Phenotype	HP:0001762	Talipes equinovarus		3.284e-07	0.001397	2.521e-05	0.0002252	40	164	ARHGAP31,ITGA8,DCHS1,PLOD3,AP4M1,CRLF1,SCARF2,PITX1,FBXO7,ECEL1,PLOD1,PLOD2,DSE,COL2A1,COL3A1,COL6A1,COL6A2,DES,DHCR24,PEX2,ALDH18A1,FKBP14,EVC2,SLC26A2,EVC,FBN1,FBN2,SC5D,GPC4,FLNA,FLNB,PIEZO2,GPC3,TBX15,TGFB2,TGFBR2,TPM2,HSPG2,IRF6,CCBE1
Human Phenotype	HP:0011849	Abnormal bone ossification		3.319e-07	0.001412	2.521e-05	0.0002252	37	146	ACVR1,MMP2,NFIX,NOTCH2,DDR2,RUNX2,CTSC,CLCN5,EIF2AK3,COL1A2,COL2A1,COL3A1,COL9A3,ATL3,CTSK,PTH1R,DHCR7,PEX2,SLC26A2,MIPOL1,FANCE,FANCG,GPC4,FGF10,SEC23A,CRTAP,FLNA,FLNB,GGCX,GJA1,GPC3,TBX3,TRPS1,HSPG2,WNT3,ZIC3,LMNA
Human Phenotype	HP:0006496	Aplasia/hypoplasia involving bones of the upper limbs		3.399e-07	0.001446	2.525e-05	0.0002256	59	287	ACVR1,DCHS1,B2M,BMP2,BMP4,NFIX,NPR2,ROR2,DDR2,RUNX2,CRLF1,SCARF2,SLC39A13,PITX1,EIF2AK3,COL2A1,COL9A2,COL9A3,COL11A1,COL11A2,CTSK,RAB33B,CUL7,FREM2,IMPAD1,DHCR7,EVC2,SLC26A2,GPC6,EDA,MIPOL1,RPL26,EVC,EXT2,FANCE,FANCG,FBN1,GPC4,FGF10,FGFR1,FLNA,FLNB,CHSY1,PIGT,SMARCA2,GGCX,GJA1,GPC3,TBX3,SIL1,TPM2,TRPS1,WNT5A,ZIC3,IGF2,LMNA,VANGL1,CCBE1,LRP4
Human Phenotype	HP:0003016	Metaphyseal widening		3.478e-07	0.00148	2.525e-05	0.0002256	28	95	ACVR1,MMP2,NPR2,ROR2,DDR2,RUNX2,SLC39A13,PITX1,COL1A2,COL2A1,COL11A1,COL11A2,RAB33B,PTH1R,SLC26A2,TCIRG1,FBN1,GPC4,FGFR1,FLNA,FLNB,GALNS,GJA1,GPC3,GLB1,HSPG2,WNT5A,ADAMTS10
Human Phenotype	HP:0000768	Pectus carinatum		3.503e-07	0.00149	2.525e-05	0.0002256	23	69	BMP1,ROR2,PLOD2,COL2A1,COL5A1,COL5A2,COL11A2,PPIB,RAB33B,EVC2,ZDHHC9,EVC,FBN1,FBN2,GORAB,FLNB,PIEZO2,TBX3,SIL1,TNNT1,TRPS1,HSPG2,WNT5A
Human Phenotype	HP:0004349	Reduced bone mineral density		3.793e-07	0.001613	2.689e-05	0.0002402	50	228	MMP2,PDLIM4,DCHS1,ATP7B,BMP1,BMP2,NFIX,NOTCH2,NPR2,PLOD3,RUNX2,SERPINH1,SLC39A13,CLCN5,TJP2,PLOD1,PLOD2,EIF2AK3,PLS3,PMM2,COL1A2,ADAMTS2,GTF2IRD1,PTRF,PTH1R,PEX2,PYCR1,FKBP14,DUSP6,SLC17A5,ELN,FBN1,FBN2,SC5D,GORAB,FGFR1,SEC23A,CRTAP,PIGT,GALNS,GALT,STAT3,GJA1,GLB1,TGFBR2,TRPS1,FKBP10,HSPG2,IGF1,LMNA
Human Phenotype	HP:0003121	Limb joint contracture		4.36e-07	0.001855	3.041e-05	0.0002716	48	216	ACTG2,MMP2,BMP4,PLOD3,ROR2,DDR2,RUNX2,CDH3,CRLF1,SCARF2,SLC39A13,PITX1,ECEL1,PLOD2,COL2A1,COL6A1,COL6A2,COL11A1,PTH1R,PHGDH,DES,DHCR24,PYCR1,SLC26A2,ECE1,EFNB1,HMCN1,ZDHHC9,EMD,FBN1,FBN2,GPC4,FGFR1,FLNA,PIEZO2,SLC16A2,GJA1,GPC3,TBX15,TBX3,TGFBR2,TNNT1,TPM2,TPM3,HSPG2,WNT5A,LMNA,CCBE1
Human Phenotype	HP:0000164	Abnormality of the teeth		4.555e-07	0.001938	3.125e-05	0.0002792	84	467	ACVR1,AXIN2,COG6,AHCY,MMP2,MSX1,MT-CO1,MT-CO3,MT-CYB,ASPH,DCHS1,SNX3,NOTCH2,ROR2,RUNX2,SERPINH1,CDH3,CRLF1,SCARF2,CTSC,SLC39A13,PLEC,PLOD1,DSE,COL1A2,COL2A1,COL3A1,COL5A1,COL5A2,COL8A2,COL11A1,ADAMTS2,GTF2IRD1,PPIB,CTSK,CYP1B1,PTH1R,FREM2,DHCR7,DHCR24,EVC2,DSP,DUSP6,EDA,EFNB1,SETD5,ELN,TCIRG1,EVC,FBN1,GPC4,FGF10,FGFR1,SEC23A,FLNA,FLNB,CHSY1,SIX1,PIGT,SMARCA2,FUCA1,GALNS,SMOC2,GFPT1,STAT3,GJA1,GPC…
Human Phenotype	HP:0100667	Brachydactyly (hand)		5.238e-07	0.002228	3.537e-05	0.000316	45	198	ACVR1,BMP2,BMP4,NFIX,NPR2,ROR2,DDR2,RUNX2,SLC39A13,EIF2AK3,COL2A1,COL11A1,COL11A2,ADAMTS2,CTSK,RAB33B,CUL7,FREM2,DHCR7,EVC2,SLC26A2,EDA,EVC,FANCE,FANCG,FBN1,GPC4,FGF10,FGFR1,FLNA,FLNB,PIEZO2,SMARCA2,GGCX,GJA1,GPC3,TBX3,TGFBR2,TRPS1,WNT5A,IGF2,IL11RA,ADAMTS10,LMNA,LRP4
Human Phenotype	HP:0000235	Abnormality of the fontanelles or cranial sutures		5.524e-07	0.00235	3.672e-05	0.000328	44	192	MMP2,DCHS1,MVK,BMP1,BMP4,NFIX,NOTCH2,ROR2,RUNX2,SCARF2,PLOD2,COL1A2,COL3A1,COL11A1,ADAMTS2,PPIB,CTSK,IMPAD1,PEX2,PYCR1,ALDH18A1,REN,GPC6,EFNB1,FBN1,SC5D,GORAB,FGF10,FGFR1,SEC23A,CRTAP,FLNA,FLNB,PIEZO2,STAT3,GJA1,TGFBR2,ALX4,TWIST1,HSPG2,WNT5A,IGF2,LMNA,CCBE1
Human Phenotype	HP:0030044	Flexion contracture of digit		6.813e-07	0.002898	4.391e-05	0.0003923	38	156	ACTG2,MMP2,BMP4,ROR2,RUNX2,CDH3,CRLF1,SCARF2,SLC39A13,PITX1,ECEL1,COL6A1,COL6A2,COL11A1,PHGDH,SLC26A2,ECE1,EFNB1,HMCN1,ZDHHC9,FBN1,FBN2,GPC4,FGFR1,FLNA,PIEZO2,SLC16A2,SPG20,GJA1,GPC3,TBX15,TBX3,TGFBR2,TPM2,HSPG2,WNT5A,LMNA,CCBE1
Human Phenotype	HP:0012385	Camptodactyly		6.813e-07	0.002898	4.391e-05	0.0003923	38	156	ACTG2,MMP2,BMP4,ROR2,RUNX2,CDH3,CRLF1,SCARF2,SLC39A13,PITX1,ECEL1,COL6A1,COL6A2,COL11A1,PHGDH,SLC26A2,ECE1,EFNB1,HMCN1,ZDHHC9,FBN1,FBN2,GPC4,FGFR1,FLNA,PIEZO2,SLC16A2,SPG20,GJA1,GPC3,TBX15,TBX3,TGFBR2,TPM2,HSPG2,WNT5A,LMNA,CCBE1
Human Phenotype	HP:0002818	Abnormality of the radius		7.319e-07	0.003113	4.647e-05	0.0004151	31	115	B2M,NOTCH2,NPR2,SCARF2,PITX1,COL11A1,GTF2IRD1,DHCR7,GPC6,MIPOL1,ELN,RPL26,EXT2,FANCE,FANCG,FBN1,FGF10,FGFR1,FLNA,FLNB,CHSY1,PIEZO2,TBX15,TBX3,TPM2,TWIST1,HOXA11,COL27A1,ZIC3,VANGL1,LRP4
Human Phenotype	HP:0002823	Abnormality of the femur		7.989e-07	0.003399	4.998e-05	0.0004465	33	127	ACVR1,PLOD3,RUNX2,SCARF2,SERPINF1,SLC39A13,CLCN5,PLOD2,EIF2AK3,COL1A2,COL2A1,COL11A1,COL11A2,TBX4,RAB33B,SLC26A2,GPC6,TCIRG1,EXT2,FBN1,FGFR1,CRTAP,FLNA,FLNB,FUCA1,GALNS,GJA1,GLB1,SIL1,TGFB3,TRPS1,FKBP10,HSPG2
Human Phenotype	HP:0001166	Arachnodactyly		8.159e-07	0.003471	5.001e-05	0.0004467	20	57	ACTG2,BMP1,NPR2,SCARF2,CTSC,PLOD1,DSE,COL2A1,COL11A1,EFEMP2,ZDHHC9,FBN1,FBN2,FGFR1,FLNA,FLNB,PIEZO2,TGFB2,TGFBR2,LOX
Human Phenotype	HP:0009473	Joint contracture of the hand		8.229e-07	0.003501	5.001e-05	0.0004467	37	151	ACTG2,MMP2,BMP4,ROR2,RUNX2,CDH3,CRLF1,SCARF2,SLC39A13,PITX1,COL6A1,COL6A2,COL11A1,PHGDH,DHCR24,SLC26A2,ECE1,EFNB1,HMCN1,ZDHHC9,FBN1,FBN2,GPC4,FGFR1,FLNA,PIEZO2,SLC16A2,GJA1,GPC3,TBX15,TBX3,TGFBR2,TPM2,HSPG2,WNT5A,LMNA,CCBE1
Human Phenotype	HP:0002987	Elbow flexion contracture		9.345e-07	0.003975	5.599e-05	0.0005001	16	39	PLOD3,DDR2,CRLF1,SCARF2,PITX1,ECEL1,PLOD2,COL6A1,COL6A2,DES,PYCR1,EMD,FBN2,FLNA,TPM2,LMNA
Human Phenotype	HP:0002973	Abnormality of the forearm		9.701e-07	0.004127	5.634e-05	0.0005033	33	128	B2M,NOTCH2,NPR2,SCARF2,PITX1,COL2A1,COL11A1,GTF2IRD1,DHCR7,GPC6,MIPOL1,ELN,RPL26,EXT2,FANCE,FANCG,FBN1,FGF10,FGFR1,FLNA,FLNB,CHSY1,PIGT,PIEZO2,TBX15,TBX3,TPM2,TWIST1,HOXA11,COL27A1,ZIC3,VANGL1,LRP4
Human Phenotype	HP:0006504	Anomaly of the limb diaphyses		9.877e-07	0.004202	5.634e-05	0.0005033	34	134	B2M,NFIX,NOTCH2,NPR2,PAPSS2,SERPINH1,SCARF2,CLCN5,PLOD2,EIF2AK3,COL1A2,COL2A1,COL9A2,COL11A1,GTF2IRD1,RAB33B,PTH1R,IMPAD1,PYCR1,EVC2,SLC26A2,ELN,EVC,EXT2,FBN1,FGFR1,CRTAP,FLNA,FLNB,GALNS,GLB1,TRPS1,HOXA11,HSPG2
Human Phenotype	HP:0006487	Bowing of the long bones		9.877e-07	0.004202	5.634e-05	0.0005033	34	134	B2M,NFIX,NOTCH2,NPR2,PAPSS2,SERPINH1,SCARF2,CLCN5,PLOD2,EIF2AK3,COL1A2,COL2A1,COL9A2,COL11A1,GTF2IRD1,RAB33B,PTH1R,IMPAD1,PYCR1,EVC2,SLC26A2,ELN,EVC,EXT2,FBN1,FGFR1,CRTAP,FLNA,FLNB,GALNS,GLB1,TRPS1,HOXA11,HSPG2
Human Phenotype	HP:0011843	Abnormality of skeletal physiology		9.933e-07	0.004225	5.634e-05	0.0005033	57	282	FZD4,MT-CO1,MT-CO3,MT-CYB,MVK,NFIX,NGF,NOTCH2,PLOD3,ROR2,RUNX2,SCARF2,SERPINF1,CLCN5,PLOD2,EIF2AK3,COL1A2,COL2A1,ATL3,GTF2IRD1,PPIB,CTSK,CUL7,PTH1R,PEX2,ALDH18A1,EVC2,ELN,TCIRG1,EVC,FBN1,SC5D,GORAB,GPC4,FGFR1,CRTAP,FLNA,FLNB,SPTLC1,PIGT,SMARCA2,STAT3,GJA1,GPC3,CGNL1,TRH,TRPS1,FKBP10,HSPG2,WNT5A,IFNGR1,IFNGR2,IGF1,IGF1R,IGF2,MOGS,CCBE1
Human Phenotype	HP:0000644	Anterior bulging of the globe		1.104e-06	0.004695	6.097e-05	0.0005447	31	117	MMP2,NFIX,PLOD3,ROR2,DDR2,SERPINH1,SLC39A13,COL2A1,COL3A1,COL11A1,COL11A2,EFEMP2,CTSK,PTH1R,PHGDH,IMPAD1,DHCR7,FBN1,FGFR1,CRTAP,FLNA,FLNB,SLC16A2,TGFB3,TGFBR2,TWIST1,WNT5A,IGF2,ADAMTS10,LMNA,LRP4
Human Phenotype	HP:0000520	Proptosis		1.104e-06	0.004695	6.097e-05	0.0005447	31	117	MMP2,NFIX,PLOD3,ROR2,DDR2,SERPINH1,SLC39A13,COL2A1,COL3A1,COL11A1,COL11A2,EFEMP2,CTSK,PTH1R,PHGDH,IMPAD1,DHCR7,FBN1,FGFR1,CRTAP,FLNA,FLNB,SLC16A2,TGFB3,TGFBR2,TWIST1,WNT5A,IGF2,ADAMTS10,LMNA,LRP4
Human Phenotype	HP:0009122	Aplasia/hypoplasia affecting bones of the axial skeleton		1.334e-06	0.005673	7.273e-05	0.0006497	78	434	ACTG2,ACVR1,MMP2,ASNS,DCHS1,BMP4,NFIX,NOTCH2,ROR2,DDR2,RUNX2,SERPINH1,CRLF1,SCARF2,PGM1,ECEL1,EIF2AK3,COL1A2,COL2A1,PRRX1,COL11A1,COL11A2,TBX4,ADAMTS2,EFEMP2,GTF2IRD1,CTSK,RAB33B,CYP1B1,CUL7,PTH1R,PHGDH,FREM2,IMPAD1,DHCR7,DHCR24,PEX2,DPAGT1,EVC2,SLC26A2,GPC6,EDA,EDN1,EFNB1,SETD5,ELN,NHEJ1,EVC,FBN1,FBN2,SC5D,FGF10,FGFR1,FLNA,FLNB,PIEZO2,FUCA1,GALNS,GJA1,GLB1,STRA6,TBX15,TBX3,TGFBR2,TPM2,TRPS1,TWIS…
Human Phenotype	HP:0000002	Abnormality of body height		1.612e-06	0.006859	8.683e-05	0.0007756	112	696	SHROOM4,MMP2,MT-CO1,MT-CO3,MT-CYB,ASL,MVK,NEB,BDNF,BMP1,BMP2,NFIX,NOTCH2,NPR2,ROR2,DDR2,CASP8,RUNX2,PAPSS2,SERPINH1,OTX2,CDH3,SCARF2,PGM1,SLC39A13,CLCN5,PLEC,PLOD1,PLOD2,EIF2AK3,COL1A2,COL2A1,COL3A1,COL5A1,COL5A2,COL6A1,COL6A2,COL9A2,COL9A3,COL11A1,COL11A2,ADAMTS2,EFEMP2,GTF2IRD1,PPIB,ZNF592,CLINT1,CTSK,RAB33B,CUL7,PTH1R,IMPAD1,DHCR7,DHCR24,ALDH18A1,PYGL,EVC2,SLC26A2,GPC6,EFNB1,ZDHHC9,ELN,CCDC8,E…
Human Phenotype	HP:0000940	Abnormal diaphysis morphology		1.702e-06	0.007239	9.049e-05	0.0008084	35	143	B2M,NFIX,NOTCH2,NPR2,PAPSS2,SERPINH1,SCARF2,CLCN5,PLOD2,EIF2AK3,COL1A2,COL2A1,COL9A2,COL11A1,GTF2IRD1,RAB33B,PTH1R,IMPAD1,PYCR1,EVC2,SLC26A2,ELN,EVC,EXT2,FBN1,FGFR1,CRTAP,FLNA,FLNB,GALNS,GLB1,TRPS1,HOXA11,HSPG2,LMNA
Human Phenotype	HP:0000977	Soft skin		1.741e-06	0.007408	9.112e-05	0.0008139	12	24	PLOD1,COL1A2,COL3A1,COL5A1,COL5A2,ADAMTS2,EFEMP2,GTF2IRD1,FKBP14,EDA,ELN,TGFBR2
Human Phenotype	HP:0100261	Abnormal tendon morphology		1.756e-06	0.007472	9.112e-05	0.0008139	72	393	ACTG2,MMP2,MT-CO1,MT-CO3,MT-CYB,NEB,BMP4,PLOD3,ROR2,DDR2,RUNX2,CDH3,CRLF1,AIMP1,SCARF2,SLC39A13,PITX1,ECEL1,PLEC,PLOD2,PMM2,COL2A1,COL3A1,COL6A1,COL6A2,COL11A1,COL11A2,GTF2IRD1,ZNF592,PTRF,LDLRAP1,PTH1R,PHGDH,TBC1D20,DES,DHCR24,PYCR1,DPAGT1,SLC26A2,ECE1,EFNB1,HMCN1,ZDHHC9,ELN,EMD,FBN1,FBN2,GPC4,FGFR1,FLNA,PIEZO2,SLC16A2,FUCA1,SPG20,GFPT1,STIM1,GJA1,GPC3,GNS,TBX15,TBX3,SIL1,TGFBR2,TNNT1,TPM2,TPM3,…
Human Phenotype	HP:0001167	Abnormality of finger		1.858e-06	0.007904	9.523e-05	0.0008506	100	604	ACTG2,ACVR1,MMP2,MSX1,SNX3,BMP1,BMP2,BMP4,NFIX,NOTCH2,NPR2,ROR2,DDR2,RUNX2,CCND2,AP4M1,CRLF1,SCARF2,CTSC,SLC39A13,PITX1,ECEL1,PLEC,PLOD1,EIF2AK3,DSE,COL2A1,COL3A1,COL6A1,COL6A2,COL11A1,COL11A2,ADAMTS2,EFEMP2,ATL3,GTF2IRD1,CTSK,RAB33B,ASPN,CUL7,PTH1R,PHGDH,FREM2,DHCR7,ALDH18A1,DPAGT1,EVC2,DSP,SLC26A2,ECE1,EDA,MIPOL1,EFNB1,ZDHHC9,ELN,RPL11,RPL26,EVC,FANCE,FANCG,FBN1,FBN2,SC5D,GPC4,FGF10,FGFR1,FLNA,…
Human Phenotype	HP:0001388	Joint laxity		1.994e-06	0.008485	0.000101	0.0009023	25	86	DCHS1,NOTCH2,NPR2,SERPINH1,OTX2,SLC39A13,PLOD1,COL1A2,COL3A1,COL5A1,COL6A1,COL6A2,ADAMTS2,EFEMP2,GTF2IRD1,EFNB1,ELN,FBN1,SEC23A,FLNB,GALNS,GLB1,TGFBR2,FKBP10,LOX
Human Phenotype	HP:0001439	Abnormality of the thigh		2.054e-06	0.008738	0.0001028	0.0009183	33	132	ACVR1,PLOD3,RUNX2,SCARF2,SERPINF1,SLC39A13,CLCN5,PLOD2,EIF2AK3,COL1A2,COL2A1,COL11A1,COL11A2,TBX4,RAB33B,SLC26A2,GPC6,TCIRG1,EXT2,FBN1,FGFR1,CRTAP,FLNA,FLNB,FUCA1,GALNS,GJA1,GLB1,SIL1,TGFB3,TRPS1,FKBP10,HSPG2
Human Phenotype	HP:0100656	Thoracoabdominal wall defects		2.216e-06	0.009426	0.0001073	0.0009583	47	221	ACTG2,BMP1,NFIX,NOTCH2,ROR2,SERPINH1,PLOD1,PLOD2,DSE,COL1A2,COL2A1,COL3A1,COL5A1,COL5A2,COL11A1,ADAMTS2,EFEMP2,GTF2IRD1,FREM2,PYCR1,ALDH18A1,FKBP14,SLC26A2,GPC6,EFNB1,ELN,FBN1,GPC4,FGFR1,FLNA,FLNB,PIEZO2,EOGT,GALNS,FREM1,GPC3,GLB1,STRA6,TBX3,TGFB2,TGFBR2,HSPG2,WNT3,WNT5A,IGF2,CCBE1,LOX
Human Phenotype	HP:0010866	Abdominal wall defect		2.216e-06	0.009426	0.0001073	0.0009583	47	221	ACTG2,BMP1,NFIX,NOTCH2,ROR2,SERPINH1,PLOD1,PLOD2,DSE,COL1A2,COL2A1,COL3A1,COL5A1,COL5A2,COL11A1,ADAMTS2,EFEMP2,GTF2IRD1,FREM2,PYCR1,ALDH18A1,FKBP14,SLC26A2,GPC6,EFNB1,ELN,FBN1,GPC4,FGFR1,FLNA,FLNB,PIEZO2,EOGT,GALNS,FREM1,GPC3,GLB1,STRA6,TBX3,TGFB2,TGFBR2,HSPG2,WNT3,WNT5A,IGF2,CCBE1,LOX
Human Phenotype	HP:0100790	Hernia		2.219e-06	0.00944	0.0001073	0.0009583	50	241	ACTG2,BMP1,NFIX,NOTCH2,ROR2,SERPINH1,PLOD1,PLOD2,DSE,COL1A2,COL2A1,COL3A1,COL5A1,COL5A2,COL11A1,ADAMTS2,EFEMP2,GTF2IRD1,FREM2,DHCR7,PYCR1,ALDH18A1,FKBP14,SLC26A2,GPC6,EFNB1,ELN,FBN1,GORAB,GPC4,FGFR1,FLNA,FLNB,PIEZO2,SMARCA2,FUCA1,EOGT,GALNS,FREM1,GPC3,GLB1,STRA6,TBX3,TGFB2,TGFBR2,HSPG2,WNT5A,IGF2,CCBE1,LOX
Human Phenotype	HP:0003026	Short long bones		2.767e-06	0.01177	0.0001323	0.001181	29	110	DCHS1,B2M,NPR2,ROR2,DDR2,SCARF2,COL2A1,COL11A1,COL11A2,RAB33B,PTH1R,EVC2,SLC26A2,GPC6,RPL26,EVC,FBN1,FGF10,FGFR1,FLNA,FLNB,CHSY1,PIGT,SMARCA2,TBX3,SIL1,TRPS1,HSPG2,LRP4
Human Phenotype	HP:0000163	Abnormality of the oral cavity		2.839e-06	0.01208	0.0001342	0.001199	149	1005	ACTG2,ACVR1,AXIN2,MEOX1,COG6,ARHGAP31,AHCY,MMP2,ITGA8,MSX1,MT-CO1,MT-CO3,MT-CYB,MTHFR,ASNS,ASPH,DCHS1,FLCN,MVK,SNX3,ATP7B,NEB,BMP4,NFIX,NOTCH2,ROR2,DDR2,RUNX2,SERPINH1,OTX2,AP4M1,CDH3,CRLF1,SCARF2,CTSC,PGM1,SLC39A13,PGM3,ECEL1,PLEC,PLOD1,EIF2AK3,DSE,COL1A2,COL2A1,COL3A1,COL5A1,COL5A2,COL6A1,COL6A2,COL8A2,PRRX1,COL11A1,COL11A2,TBX4,ADAMTS2,EFEMP2,GTF2IRD1,PPIB,CTSK,CYP1B1,CUL7,PTH1R,PHGDH,FREM2,IM…
Human Phenotype	HP:0100239	Abnormality of the joints of the lower limbs		2.983e-06	0.01269	0.0001394	0.001246	45	210	MMP2,NOTCH2,DDR2,SERPINH1,SCARF2,CLCN5,PITX1,PLOD2,EIF2AK3,COL1A2,COL2A1,COL5A1,COL5A2,COL6A1,COL6A2,COL9A2,COL11A1,TBX4,GTF2IRD1,ZNF592,RAB33B,PTH1R,IMPAD1,EVC2,SLC26A2,GPC6,MIPOL1,ELN,EVC,EXT2,FBLN1,FBN1,FBN2,FGFR1,FLNA,FLNB,CHSY1,PIEZO2,GALNS,SPG20,GLB1,TPM2,TRPS1,HSPG2,LMNA
Human Phenotype	HP:0000772	Abnormality of the ribs		3.019e-06	0.01284	0.0001396	0.001247	38	165	ADA,NAGLU,ROR2,DDR2,RUNX2,SERPINH1,SCARF2,COL1A2,COL2A1,COL11A1,COL11A2,CUL7,PTH1R,DHCR7,DHCR24,EVC2,SLC26A2,EVC,EXT2,FBN1,GPC4,FGF10,FGFR1,CRTAP,FLNA,FLNB,GALNS,GJA1,GPC3,GLB1,GNS,TRPS1,HSPG2,WNT3,IRF6,ADAMTS10,VANGL1,LRP4
Human Phenotype	HP:0000974	Hyperextensible skin		3.176e-06	0.01351	0.0001453	0.001298	25	88	NFIX,NPR2,SLC39A13,PLOD1,COL1A2,COL3A1,COL5A1,ADAMTS2,EFEMP2,GTF2IRD1,PEX2,PYCR1,ALDH18A1,FKBP14,SLC26A2,ELN,FBN1,GORAB,FGF10,GGCX,GSN,TGFBR2,TRPS1,IGF2,LOX
Human Phenotype	HP:0002996	Limited elbow movement		3.342e-06	0.01422	0.0001513	0.001351	22	72	NPR2,PLOD3,DDR2,CRLF1,SCARF2,PITX1,ECEL1,PLOD2,COL2A1,COL6A1,COL6A2,DES,PYCR1,SLC26A2,GPC6,EMD,FBN2,FLNA,CLCF1,TPM2,HOXA11,LMNA
Human Phenotype	HP:0003366	Abnormality of the femoral neck or head region		3.561e-06	0.01515	0.0001594	0.001424	24	83	ACVR1,PLOD3,RUNX2,SERPINF1,SLC39A13,EIF2AK3,COL2A1,COL11A1,COL11A2,TBX4,RAB33B,SLC26A2,TCIRG1,EXT2,CRTAP,FLNA,FUCA1,GALNS,GLB1,SIL1,TGFB3,TRPS1,FKBP10,HSPG2
Human Phenotype	HP:0004299	Hernia of the abdominal wall		3.598e-06	0.01531	0.0001594	0.001424	46	218	ACTG2,BMP1,NFIX,NOTCH2,ROR2,SERPINH1,PLOD1,PLOD2,DSE,COL1A2,COL2A1,COL3A1,COL5A1,COL5A2,COL11A1,ADAMTS2,EFEMP2,GTF2IRD1,FREM2,PYCR1,ALDH18A1,FKBP14,SLC26A2,GPC6,EFNB1,ELN,FBN1,GPC4,FGFR1,FLNA,FLNB,PIEZO2,EOGT,GALNS,FREM1,GPC3,GLB1,STRA6,TBX3,TGFB2,TGFBR2,HSPG2,WNT5A,IGF2,CCBE1,LOX
Human Phenotype	HP:0001238	Slender finger		3.698e-06	0.01573	0.0001622	0.001449	20	62	ACTG2,BMP1,NPR2,SCARF2,CTSC,PLOD1,DSE,COL2A1,COL11A1,EFEMP2,ZDHHC9,FBN1,FBN2,FGFR1,FLNA,FLNB,PIEZO2,TGFB2,TGFBR2,LOX
Human Phenotype	HP:0008067	Abnormally lax or hyperextensible skin		3.98e-06	0.01693	0.0001728	0.001543	25	89	NFIX,NPR2,SLC39A13,PLOD1,COL1A2,COL3A1,COL5A1,ADAMTS2,EFEMP2,GTF2IRD1,PEX2,PYCR1,ALDH18A1,FKBP14,SLC26A2,ELN,FBN1,GORAB,FGF10,GGCX,GSN,TGFBR2,TRPS1,IGF2,LOX
Human Phenotype	HP:0000309	Abnormality of the midface		4.033e-06	0.01715	0.000173	0.001545	56	287	MMP2,DCHS1,BMP4,NFIX,NOTCH2,PLOD3,ROR2,DDR2,RUNX2,SERPINH1,CRLF1,SCARF2,COL1A2,COL2A1,COL3A1,COL5A1,COL5A2,COL11A1,COL11A2,EFEMP2,GTF2IRD1,CTSK,CUL7,PTH1R,PEX2,PYCR1,SLC26A2,GPC6,EDA,EDN1,ELN,CCDC8,FBN1,GORAB,FGFR1,SEC23A,FLNA,FLNB,SLC16A2,SPG20,GJA1,TCF4,TGFBR2,COL18A1,MAN1B1,HEXB,TWIST1,HSPG2,WNT5A,IGF2,IL11RA,IRF6,ADAMTS10,LMNA,CCBE1,LRP4
Human Phenotype	HP:0001371	Flexion contracture		4.067e-06	0.0173	0.000173	0.001545	70	387	ACTG2,MMP2,MT-CO1,MT-CO3,MT-CYB,NEB,BMP4,PLOD3,ROR2,DDR2,RUNX2,CDH3,CRLF1,AIMP1,SCARF2,SLC39A13,PITX1,ECEL1,PLEC,PLOD2,PMM2,COL2A1,COL3A1,COL6A1,COL6A2,COL11A1,COL11A2,GTF2IRD1,ZNF592,PTRF,PTH1R,PHGDH,TBC1D20,DES,DHCR24,PYCR1,DPAGT1,SLC26A2,ECE1,EFNB1,HMCN1,ZDHHC9,ELN,EMD,FBN1,FBN2,GPC4,FGFR1,FLNA,PIEZO2,SLC16A2,FUCA1,SPG20,GFPT1,STIM1,GJA1,GPC3,GNS,TBX15,TBX3,SIL1,TGFBR2,TNNT1,TPM2,TPM3,HSPG2,WN…
Human Phenotype	HP:0000174	Abnormality of the palate		4.27e-06	0.01816	0.0001798	0.001607	88	522	ACTG2,MEOX1,ARHGAP31,MSX1,MTHFR,DCHS1,SNX3,NEB,BMP4,NOTCH2,ROR2,DDR2,RUNX2,OTX2,CRLF1,SCARF2,PGM1,SLC39A13,PGM3,EIF2AK3,DSE,COL2A1,COL3A1,COL6A1,COL6A2,PRRX1,COL11A1,COL11A2,TBX4,EFEMP2,CTSK,PHGDH,FREM2,PTPN14,DHCR7,DHCR24,PEX2,FKBP14,EVC2,SLC26A2,EDN1,SLC17A5,EFNB1,RPL26,EVC,FBN1,FBN2,SC5D,GPC4,FGF10,FGFR1,SEC23A,FLNA,FLNB,CHSY1,SIX1,PIEZO2,SMARCA2,GFPT1,STAT3,GJA1,GPC3,TBX15,TCF4,TGFB2,TGFB3,TG…
Human Phenotype	HP:0010660	Abnormal hand bone ossification		4.353e-06	0.01852	0.0001815	0.001622	16	43	MMP2,NOTCH2,DDR2,CTSC,COL2A1,COL3A1,ATL3,CTSK,PTH1R,GPC4,FLNA,FLNB,GJA1,GPC3,TRPS1,LMNA
Human Phenotype	HP:0009832	Abnormality of the distal phalanx of finger		4.493e-06	0.01911	0.0001856	0.001658	24	84	BMP2,NFIX,ROR2,DDR2,CTSC,PITX1,COL2A1,CTSK,EVC2,DSP,EDA,EVC,GPC4,FLNA,SMARCA2,GGCX,GPC3,TBX3,TGFBR2,TRPS1,TWIST1,WNT5A,IGF2,LMNA
Human Phenotype	HP:0003336	Abnormal enchondral ossification		5.663e-06	0.02409	0.0002316	0.002069	27	102	MMP2,NFIX,NOTCH2,DDR2,RUNX2,CTSC,CLCN5,EIF2AK3,COL2A1,COL3A1,COL9A3,ATL3,CTSK,PTH1R,DHCR7,PEX2,SLC26A2,GPC4,FLNA,FLNB,GGCX,GJA1,GPC3,TRPS1,HSPG2,WNT3,LMNA
Human Phenotype	HP:0000586	Shallow orbits		5.805e-06	0.0247	0.0002352	0.002101	8	12	NFIX,PLOD3,SERPINH1,FBN1,FGFR1,FLNB,TWIST1,ADAMTS10
Human Phenotype	HP:0001372	Joint contractures		6.074e-06	0.02584	0.0002438	0.002178	30	120	ACTG2,MMP2,BMP4,ROR2,RUNX2,CRLF1,AIMP1,SCARF2,SLC39A13,PITX1,COL6A1,COL6A2,SLC26A2,ECE1,EFNB1,ZDHHC9,FBN1,FBN2,GPC4,FGFR1,FLNA,PIEZO2,SLC16A2,GJA1,GPC3,TBX3,TPM2,HSPG2,WNT5A,LMNA
Human Phenotype	HP:0004298	Abnormality of the abdominal wall		6.755e-06	0.02874	0.0002686	0.002399	50	250	MANBA,ACTG2,BMP1,NFIX,NOTCH2,ROR2,SERPINH1,PLOD1,PLOD2,DSE,COL1A2,COL2A1,COL3A1,COL5A1,COL5A2,COL11A1,ADAMTS2,EFEMP2,GTF2IRD1,PTRF,FREM2,PYCR1,ALDH18A1,FKBP14,SLC26A2,GPC6,EFNB1,ELN,FBN1,GPC4,FGFR1,FLNA,FLNB,PIEZO2,FUCA1,EOGT,GALNS,FREM1,GPC3,GLB1,STRA6,TBX3,TGFB2,TGFBR2,HSPG2,WNT3,WNT5A,IGF2,CCBE1,LOX
Human Phenotype	HP:0005927	Aplasia/hypoplasia involving bones of the hand		7.711e-06	0.0328	0.0003032	0.002708	51	258	ACVR1,DCHS1,BMP2,BMP4,NFIX,NPR2,ROR2,DDR2,RUNX2,CRLF1,SLC39A13,EIF2AK3,COL2A1,COL9A2,COL9A3,COL11A1,COL11A2,CTSK,RAB33B,CUL7,FREM2,IMPAD1,DHCR7,EVC2,SLC26A2,EDA,MIPOL1,RPL26,EVC,EXT2,FANCE,FANCG,FBN1,GPC4,FGF10,FGFR1,FLNA,FLNB,CHSY1,SMARCA2,GGCX,GJA1,GPC3,TBX3,SIL1,TRPS1,WNT5A,IGF2,LMNA,CCBE1,LRP4
Human Phenotype	HP:0003549	Abnormality of connective tissue		7.793e-06	0.03315	0.0003032	0.002708	117	758	ACTG2,ACTN4,MIF,MMP2,APOE,MT-CO1,MT-CO3,MT-CYB,ASL,ASS1,MVK,ATP7B,NEB,BMP1,BMP4,NFIX,NOTCH2,PLOD3,ROR2,DDR2,RUNX2,SERPINH1,CDH3,CRLF1,PDGFRB,AIMP1,SCARF2,SLC39A13,PITX1,ECEL1,PLEC,PLOD1,PLOD2,DSE,PMM2,COL1A2,COL2A1,COL3A1,COL5A1,COL5A2,COL6A1,COL6A2,COL8A2,COL11A1,COL11A2,ADAMTS2,EFEMP2,CPS1,GTF2IRD1,SLC40A1,ZNF592,PTRF,LDLRAP1,PTH1R,PHGDH,TBC1D20,DES,FREM2,DHCR7,DHCR24,PYCR1,ALDH18A1,FKBP14,DPAG…
Human Phenotype	HP:0001883	Talipes		7.839e-06	0.03335	0.0003032	0.002708	53	272	ARHGAP31,ITGA8,DCHS1,PLOD3,AP4M1,CRLF1,SCARF2,PITX1,FBXO7,ECEL1,PLOD1,PLOD2,DSE,PMP22,COL2A1,COL3A1,COL6A1,COL6A2,COL11A1,DES,IMPAD1,DHCR7,DHCR24,PEX2,ALDH18A1,FKBP14,EVC2,SLC26A2,MIPOL1,EVC,FBN1,FBN2,SC5D,GORAB,GPC4,FGFR1,FLNA,FLNB,PIEZO2,SPG20,GJA1,GPC3,TBX15,SIL1,TGFB2,TGFBR2,TPM2,TRPS1,HSPG2,IRF6,LMNA,VANGL1,CCBE1
Human Phenotype	HP:0002751	Kyphoscoliosis		7.992e-06	0.034	0.0003063	0.002736	23	81	MMP2,PRX,MVK,BMP1,NOTCH2,PAPSS2,CRLF1,AIMP1,PMP22,COL2A1,GTF2IRD1,FKBP14,SLC26A2,ELN,FBN1,FBN2,FLNA,PIEZO2,SPG20,TPM2,HSPG2,LAMA2,LMNA
Human Phenotype	HP:0100490	Camptodactyly of finger		8.711e-06	0.03706	0.0003114	0.002782	29	116	ACTG2,MMP2,BMP4,ROR2,RUNX2,CRLF1,SCARF2,SLC39A13,PITX1,COL6A1,COL6A2,SLC26A2,ECE1,EFNB1,ZDHHC9,FBN1,FBN2,GPC4,FGFR1,FLNA,PIEZO2,SLC16A2,GJA1,GPC3,TBX3,TPM2,HSPG2,WNT5A,LMNA
Human Phenotype	HP:0005651	Flexion contracture of finger		8.711e-06	0.03706	0.0003114	0.002782	29	116	ACTG2,MMP2,BMP4,ROR2,RUNX2,CRLF1,SCARF2,SLC39A13,PITX1,COL6A1,COL6A2,SLC26A2,ECE1,EFNB1,ZDHHC9,FBN1,FBN2,GPC4,FGFR1,FLNA,PIEZO2,SLC16A2,GJA1,GPC3,TBX3,TPM2,HSPG2,WNT5A,LMNA
Human Phenotype	HP:0100492	Joint contractures involving the joints of the feet		8.711e-06	0.03706	0.0003114	0.002782	29	116	ACTG2,MMP2,BMP4,ROR2,RUNX2,CRLF1,SCARF2,SLC39A13,PITX1,COL6A1,COL6A2,SLC26A2,ECE1,EFNB1,ZDHHC9,FBN1,FBN2,GPC4,FGFR1,FLNA,PIEZO2,SLC16A2,GJA1,GPC3,TBX3,TPM2,HSPG2,WNT5A,LMNA
Human Phenotype	HP:0010563	Camptodactyly (hands)		8.711e-06	0.03706	0.0003114	0.002782	29	116	ACTG2,MMP2,BMP4,ROR2,RUNX2,CRLF1,SCARF2,SLC39A13,PITX1,COL6A1,COL6A2,SLC26A2,ECE1,EFNB1,ZDHHC9,FBN1,FBN2,GPC4,FGFR1,FLNA,PIEZO2,SLC16A2,GJA1,GPC3,TBX3,TPM2,HSPG2,WNT5A,LMNA
Human Phenotype	HP:0005830	Flexion contracture of toe		8.711e-06	0.03706	0.0003114	0.002782	29	116	ACTG2,MMP2,BMP4,ROR2,RUNX2,CRLF1,SCARF2,SLC39A13,PITX1,COL6A1,COL6A2,SLC26A2,ECE1,EFNB1,ZDHHC9,FBN1,FBN2,GPC4,FGFR1,FLNA,PIEZO2,SLC16A2,GJA1,GPC3,TBX3,TPM2,HSPG2,WNT5A,LMNA
Human Phenotype	HP:0012785	Flexion contracture of finger		8.711e-06	0.03706	0.0003114	0.002782	29	116	ACTG2,MMP2,BMP4,ROR2,RUNX2,CRLF1,SCARF2,SLC39A13,PITX1,COL6A1,COL6A2,SLC26A2,ECE1,EFNB1,ZDHHC9,FBN1,FBN2,GPC4,FGFR1,FLNA,PIEZO2,SLC16A2,GJA1,GPC3,TBX3,TPM2,HSPG2,WNT5A,LMNA
Human Phenotype	HP:0001220	Interphalangeal joint contracture of finger		8.711e-06	0.03706	0.0003114	0.002782	29	116	ACTG2,MMP2,BMP4,ROR2,RUNX2,CRLF1,SCARF2,SLC39A13,PITX1,COL6A1,COL6A2,SLC26A2,ECE1,EFNB1,ZDHHC9,FBN1,FBN2,GPC4,FGFR1,FLNA,PIEZO2,SLC16A2,GJA1,GPC3,TBX3,TPM2,HSPG2,WNT5A,LMNA
Human Phenotype	HP:0001836	Camptodactyly of toe		8.711e-06	0.03706	0.0003114	0.002782	29	116	ACTG2,MMP2,BMP4,ROR2,RUNX2,CRLF1,SCARF2,SLC39A13,PITX1,COL6A1,COL6A2,SLC26A2,ECE1,EFNB1,ZDHHC9,FBN1,FBN2,GPC4,FGFR1,FLNA,PIEZO2,SLC16A2,GJA1,GPC3,TBX3,TPM2,HSPG2,WNT5A,LMNA
Human Phenotype	HP:0011842	Abnormality of skeletal morphology		9.716e-06	0.04133	0.0003419	0.003054	246	1880	AARS,ACTG2,ACVR1,ADA,MEOX1,SHROOM4,COG6,ARHGAP31,MIF,MMP2,AMPD2,ITGA8,APOE,PRX,YARS,PDLIM4,MSX1,MT-CO1,MT-CO3,MT-CYB,MTHFR,ASNS,ASPH,DCHS1,MVK,SNX3,ATP7B,B2M,NAGLU,NEB,BMP1,BMP2,BMP4,NFIX,NFKBIL1,NGF,NOTCH2,CACNA1C,NPR2,PLOD3,ROR2,DDR2,RUNX2,PAPSS2,SERPINH1,CCND2,OTX2,AP4M1,CDH3,SLC33A1,CDK6,CRLF1,PDGFRA,AIMP1,SCARF2,CTSC,SERPINF1,PGM1,SLC39A13,PGM3,CLCN5,PITX1,FBXO7,CTHRC1,TJP2,PLAU,ECEL1,PLEC,P…
Human Phenotype	HP:0000277	Abnormality of the mandible		9.735e-06	0.04141	0.0003419	0.003054	78	456	ACTG2,COG6,MMP2,ITGA8,ASNS,ASPH,DCHS1,SNX3,BMP4,NFIX,NOTCH2,ROR2,DDR2,RUNX2,SERPINH1,AP4M1,CRLF1,PGM1,ECEL1,COL1A2,COL2A1,COL3A1,PRRX1,COL11A1,COL11A2,TBX4,ADAMTS2,EFEMP2,GTF2IRD1,CTSK,CYP1B1,CUL7,PTH1R,PHGDH,IMPAD1,DHCR7,DHCR24,PEX2,DPAGT1,SLC26A2,GPC6,EDN1,SETD5,ELN,NHEJ1,FBN1,FBN2,SC5D,GORAB,GPC4,FGF10,FGFR1,FLNA,FLNB,PIEZO2,GALNS,GFPT1,GJA1,GPC3,GLB1,STRA6,TBX15,TGFB2,TGFB3,TGFBR2,TPM2,TPM3,T…
Human Phenotype	HP:0005656	Positional foot deformity		9.805e-06	0.04171	0.0003419	0.003054	53	274	ARHGAP31,ITGA8,DCHS1,PLOD3,AP4M1,CRLF1,SCARF2,PITX1,FBXO7,ECEL1,PLOD1,PLOD2,DSE,PMP22,COL2A1,COL3A1,COL6A1,COL6A2,COL11A1,DES,IMPAD1,DHCR7,DHCR24,PEX2,ALDH18A1,FKBP14,EVC2,SLC26A2,MIPOL1,EVC,FBN1,FBN2,SC5D,GORAB,GPC4,FGFR1,FLNA,FLNB,PIEZO2,SPG20,GJA1,GPC3,TBX15,SIL1,TGFB2,TGFBR2,TPM2,TRPS1,HSPG2,IRF6,LMNA,VANGL1,CCBE1
Human Phenotype	HP:0010511	Long toe		1.08e-05	0.04592	0.0003734	0.003335	20	66	ACTG2,BMP1,NPR2,SCARF2,CTSC,PLOD1,DSE,COL2A1,COL11A1,EFEMP2,ZDHHC9,FBN1,FBN2,FGFR1,FLNA,FLNB,PIEZO2,TGFB2,TGFBR2,LOX
Human Phenotype	HP:0001551	Abnormality of the umbilicus		1.233e-05	0.05243	0.0004204	0.003755	30	124	ACTG2,BMP1,NFIX,NOTCH2,ROR2,COL2A1,COL3A1,COL5A1,COL5A2,ADAMTS2,EFEMP2,GTF2IRD1,PTRF,FREM2,ALDH18A1,FKBP14,SLC26A2,GPC6,EFNB1,ELN,FBN1,GPC4,EOGT,GPC3,TGFBR2,HSPG2,WNT5A,IGF2,CCBE1,LOX
Human Phenotype	HP:0001373	Joint dislocation		1.235e-05	0.05255	0.0004204	0.003755	27	106	SHROOM4,DDR2,PLOD1,EIF2AK3,COL1A2,COL2A1,COL3A1,COL5A1,COL5A2,COL6A1,COL6A2,ADAMTS2,CUL7,DHCR7,PYCR1,ALDH18A1,SLC26A2,FLNA,FLNB,SIX1,PIEZO2,GJA1,TPM2,TPM3,TRPS1,HOXA11,HSPG2
Human Phenotype	HP:0001533	Slender build		1.305e-05	0.05551	0.0004405	0.003935	12	28	NEB,SCARF2,PLOD1,COL2A1,COL6A1,COL6A2,ZDHHC9,FBN1,FBN2,TGFBR2,TPM2,TPM3
Human Phenotype	HP:0006477	Abnormality of the alveolar ridges		1.323e-05	0.05629	0.0004432	0.003959	10	20	CTSC,DHCR7,DHCR24,EVC2,EVC,GPC4,GJA1,GPC3,TBX15,IRF6
Human Phenotype	HP:0000782	Abnormality of the scapula		1.388e-05	0.05903	0.0004606	0.004115	20	67	MEOX1,NPR2,RUNX2,SCARF2,COL2A1,COL3A1,COL11A1,CUL7,DES,EFNB1,EXT2,FGFR1,FLNA,SGCD,TBX15,TBX3,TPM2,TRPS1,HSPG2,LMNA
Human Phenotype	HP:0008518	Aplasia/Hypoplasia involving the vertebral column		1.397e-05	0.05942	0.0004606	0.004115	14	37	ACVR1,NFIX,ROR2,DDR2,EIF2AK3,COL2A1,COL11A1,RAB33B,SLC26A2,FLNB,FUCA1,GALNS,GLB1,VANGL1
Human Phenotype	HP:0000284	Abnormality of the ocular region		1.408e-05	0.05988	0.0004606	0.004115	129	865	ARHGAP31,MITF,MMP2,ITGA8,APOE,MT-CO1,MT-CO3,MT-CYB,ASPH,DCHS1,MVK,SNX3,NAGLU,BDNF,BMP1,BMP4,NFIX,NOTCH2,PLOD3,ROR2,DDR2,RUNX2,SERPINH1,CDH3,SCARF2,SLC39A13,ECEL1,PLEC,PLOD1,EIF2AK3,DSE,COL1A2,COL2A1,COL3A1,COL5A1,COL5A2,PRRX1,COL11A1,COL11A2,ADAMTS2,EFEMP2,GTF2IRD1,CLINT1,CTSK,CUL7,DDB2,PTH1R,PHGDH,TBC1D20,FREM2,IMPAD1,DHCR7,DHCR24,PEX2,PYCR1,ALDH18A1,CDON,DSP,SLC26A2,ABCB6,REN,GPC6,EDA,MIPOL1,SL…
Human Phenotype	HP:0003179	Protrusio acetabuli		1.466e-05	0.06236	0.000476	0.004253	7	10	MMP2,SERPINF1,COL1A2,FBN1,CRTAP,FKBP10,HSPG2
Human Phenotype	HP:0001191	Abnormality of the carpal bones		1.501e-05	0.06386	0.0004838	0.004322	19	62	MMP2,NOTCH2,ROR2,DDR2,PITX1,EIF2AK3,COL2A1,COL11A2,PTH1R,EVC2,EVC,FBLN1,GPC4,FGFR1,FLNA,FLNB,CHSY1,GPC3,LRP4
Human Phenotype	HP:0003042	Elbow dislocation		1.559e-05	0.06631	0.0004957	0.004428	15	42	NOTCH2,ROR2,SCARF2,PITX1,COL3A1,SLC26A2,GPC6,FBN1,FLNA,FLNB,TBX15,HSPG2,WNT5A,COL27A1,LRP4
Human Phenotype	HP:0002808	Kyphosis		1.589e-05	0.0676	0.0004957	0.004428	45	223	MMP2,PRX,MVK,BMP1,NOTCH2,NPR2,ROR2,RUNX2,PAPSS2,CRLF1,AIMP1,PLOD1,EIF2AK3,PMM2,COL1A2,PMP22,COL2A1,COL6A1,COL6A2,COL11A2,GTF2IRD1,PPIB,CTSK,DHCR7,FKBP14,SLC26A2,SETD5,ELN,FBN1,FBN2,FLNA,FLNB,PIEZO2,FUCA1,GALNS,SPG20,GLB1,SIL1,ERLIN2,TPM2,HEXB,HSPG2,MOGS,LAMA2,LMNA
Human Phenotype	HP:0010049	Short metacarpal		1.596e-05	0.06791	0.0004957	0.004428	21	73	ACVR1,DCHS1,NPR2,DDR2,RUNX2,SLC39A13,COL2A1,COL9A3,COL11A2,RAB33B,IMPAD1,SLC26A2,EXT2,FBN1,FGFR1,FLNA,FLNB,CHSY1,SMARCA2,SIL1,TRPS1
Human Phenotype	HP:0003498	Disproportionate short stature		1.596e-05	0.06791	0.0004957	0.004428	21	73	NPR2,DDR2,COL1A2,COL2A1,COL11A1,COL11A2,PPIB,RAB33B,DHCR24,EVC2,SLC26A2,GPC6,EVC,FGFR1,CRTAP,FLNB,GALNS,GLB1,TBX15,HSPG2,WNT5A
Human Phenotype	HP:0000684	Delayed eruption of teeth		1.596e-05	0.06791	0.0004957	0.004428	21	73	MMP2,MSX1,ROR2,RUNX2,SLC39A13,CTSK,PTH1R,EVC2,EDA,EVC,FGF10,FGFR1,SEC23A,FLNA,STAT3,GJA1,TRPS1,WNT5A,IL11RA,LMNA,CCBE1
Human Phenotype	HP:0002815	Abnormality of the knees		1.642e-05	0.06985	0.0005061	0.004521	37	170	NOTCH2,DDR2,SERPINH1,SCARF2,PITX1,PLOD2,EIF2AK3,COL1A2,COL2A1,COL5A1,COL5A2,COL9A2,COL11A1,TBX4,GTF2IRD1,ZNF592,RAB33B,PTH1R,IMPAD1,EVC2,SLC26A2,GPC6,MIPOL1,ELN,EVC,EXT2,FBN1,FBN2,FLNA,FLNB,PIEZO2,GALNS,SPG20,GLB1,TPM2,TRPS1,HSPG2
Human Phenotype	HP:0010647	Abnormal elasticity of skin		1.787e-05	0.07603	0.000547	0.004886	28	114	NFIX,NPR2,SLC39A13,PLOD1,COL1A2,COL3A1,COL5A1,COL5A2,ADAMTS2,EFEMP2,GTF2IRD1,PEX2,PYCR1,ALDH18A1,FKBP14,SLC26A2,EDA,ELN,FBN1,GORAB,FGF10,GGCX,GSN,TGFBR2,TRPS1,IGF2,LMNA,LOX
Human Phenotype	HP:0001462	Abnormality of external features of the abdomen		2.04e-05	0.08678	0.0006198	0.005537	30	127	ACTG2,BMP1,NFIX,NOTCH2,ROR2,COL2A1,COL3A1,COL5A1,COL5A2,ADAMTS2,EFEMP2,GTF2IRD1,PTRF,FREM2,ALDH18A1,FKBP14,SLC26A2,GPC6,EFNB1,ELN,FBN1,GPC4,EOGT,GPC3,TGFBR2,HSPG2,WNT5A,IGF2,CCBE1,LOX
Human Phenotype	HP:0001537	Umbilical hernia		2.093e-05	0.08905	0.0006316	0.005642	29	121	ACTG2,BMP1,NFIX,NOTCH2,ROR2,COL2A1,COL3A1,COL5A1,COL5A2,ADAMTS2,EFEMP2,GTF2IRD1,FREM2,ALDH18A1,FKBP14,SLC26A2,GPC6,EFNB1,ELN,FBN1,GPC4,EOGT,GPC3,TGFBR2,HSPG2,WNT5A,IGF2,CCBE1,LOX
Human Phenotype	HP:0005914	Aplasia/Hypoplasia involving the metacarpal bones		2.205e-05	0.09381	0.0006607	0.005902	22	80	ACVR1,DCHS1,NPR2,ROR2,DDR2,RUNX2,SLC39A13,COL2A1,COL9A3,COL11A2,RAB33B,IMPAD1,SLC26A2,EXT2,FBN1,FGFR1,FLNA,FLNB,CHSY1,SMARCA2,SIL1,TRPS1
Human Phenotype	HP:0006292	Abnormality of dental eruption		2.357e-05	0.1003	0.0007013	0.006264	23	86	MMP2,MSX1,ROR2,RUNX2,SLC39A13,CTSK,PTH1R,DHCR7,EVC2,DSP,EDA,EVC,FGF10,FGFR1,SEC23A,FLNA,STAT3,GJA1,TRPS1,WNT5A,IL11RA,LMNA,CCBE1
Human Phenotype	HP:0000272	Malar flattening		2.389e-05	0.1016	0.0007056	0.006303	42	206	DCHS1,BMP4,NFIX,PLOD3,ROR2,DDR2,RUNX2,SERPINH1,SCARF2,COL1A2,COL2A1,COL3A1,COL11A1,COL11A2,GTF2IRD1,CTSK,CUL7,PTH1R,PEX2,PYCR1,SLC26A2,GPC6,ELN,CCDC8,FBN1,GORAB,FGFR1,SEC23A,FLNA,FLNB,SLC16A2,GJA1,TGFBR2,COL18A1,MAN1B1,TWIST1,HSPG2,WNT5A,IGF2,LMNA,CCBE1,LRP4
Human Phenotype	HP:0000692	Misalignment of teeth		2.418e-05	0.1029	0.0007095	0.006338	39	186	ACVR1,ASPH,DCHS1,SNX3,NOTCH2,ROR2,CDH3,SCARF2,SLC39A13,PLOD1,DSE,COL5A1,COL5A2,COL8A2,ADAMTS2,GTF2IRD1,CYP1B1,PTH1R,FREM2,DHCR7,SETD5,ELN,FBN1,GPC4,FGFR1,FLNA,CHSY1,SIX1,SMARCA2,GALNS,GFPT1,GJA1,GPC3,GLB1,TCF4,TRPS1,WNT5A,ADAMTS10,LMNA
Human Phenotype	HP:0100886	Abnormality of globe location		2.482e-05	0.1056	0.0007231	0.006459	79	475	MMP2,ITGA8,MT-CO1,MT-CO3,MT-CYB,DCHS1,NFIX,PLOD3,ROR2,DDR2,RUNX2,SERPINH1,SCARF2,SLC39A13,PLEC,EIF2AK3,COL1A2,COL2A1,COL3A1,PRRX1,COL11A1,COL11A2,ADAMTS2,EFEMP2,GTF2IRD1,CLINT1,CTSK,PTH1R,PHGDH,TBC1D20,FREM2,IMPAD1,DHCR7,PEX2,PYCR1,ALDH18A1,CDON,SLC26A2,REN,MIPOL1,EFNB1,ELN,RPL35A,EVC,FBN1,GPC4,FGF10,FGFR1,SEC23A,CRTAP,FLNA,FLNB,PIEZO2,SLC16A2,FUCA1,SPG20,FREM1,STAT3,GJA1,GPC3,GLB1,TCF4,TGFB2,TGF…
Human Phenotype	HP:0002979	Bowing of the legs		2.561e-05	0.1089	0.0007411	0.00662	27	110	NOTCH2,PAPSS2,SERPINH1,SCARF2,CLCN5,PLOD2,EIF2AK3,COL1A2,COL2A1,COL9A2,COL11A1,GTF2IRD1,RAB33B,IMPAD1,EVC2,ELN,EVC,EXT2,FBN1,FGFR1,CRTAP,FLNA,FLNB,GALNS,GLB1,TRPS1,HSPG2
Human Phenotype	HP:0002867	Abnormality of the ilium		2.7e-05	0.1148	0.0007759	0.006931	18	59	DDR2,RUNX2,EIF2AK3,COL2A1,COL11A1,COL11A2,PTH1R,SLC26A2,GPC4,SEC23A,FLNA,FLNB,GALNS,GPC3,GLB1,TBX15,TNFRSF1A,CCBE1
Human Phenotype	HP:0003015	Flared metaphyses		2.842e-05	0.1209	0.0008113	0.007248	20	70	NPR2,ROR2,DDR2,RUNX2,COL1A2,COL2A1,COL11A1,COL11A2,RAB33B,PTH1R,TCIRG1,FBN1,GPC4,FGFR1,FLNA,FLNB,GJA1,GPC3,WNT5A,ADAMTS10
Human Phenotype	HP:0008873	Disproportionate short-limb short stature		2.869e-05	0.122	0.0008136	0.007268	17	54	DDR2,COL1A2,COL2A1,COL11A1,COL11A2,PPIB,DHCR24,EVC2,SLC26A2,GPC6,EVC,FGFR1,CRTAP,FLNB,TBX15,HSPG2,WNT5A
Human Phenotype	HP:0009116	Aplasia/Hypoplasia involving bones of the skull		2.94e-05	0.1251	0.0008283	0.007399	66	379	ACTG2,MMP2,ASNS,DCHS1,BMP4,NFIX,NOTCH2,ROR2,DDR2,RUNX2,SERPINH1,CRLF1,SCARF2,PGM1,ECEL1,COL1A2,COL2A1,PRRX1,COL11A1,COL11A2,TBX4,ADAMTS2,EFEMP2,GTF2IRD1,CTSK,CYP1B1,PTH1R,PHGDH,IMPAD1,DHCR7,DHCR24,PEX2,DPAGT1,SLC26A2,GPC6,EDA,EDN1,SETD5,ELN,NHEJ1,FBN1,FBN2,SC5D,FGF10,FGFR1,FLNA,FLNB,PIEZO2,FUCA1,GJA1,STRA6,TBX15,TGFBR2,TPM2,TRPS1,TWIST1,HSPG2,WNT3,WNT5A,IGF1,IGF2,IL11RA,IRF6,ADAMTS10,LMNA,LRP4
Human Phenotype	HP:0010718	Abnormality of habitus		3.029e-05	0.1288	0.0008476	0.007572	12	30	NEB,SCARF2,PLOD1,COL2A1,COL6A1,COL6A2,ZDHHC9,FBN1,FBN2,TGFBR2,TPM2,TPM3
Human Phenotype	HP:0002692	Hypoplastic facial bones		3.05e-05	0.1297	0.0008479	0.007574	42	208	DCHS1,BMP4,NFIX,PLOD3,ROR2,DDR2,RUNX2,SERPINH1,SCARF2,COL1A2,COL2A1,COL3A1,COL11A1,COL11A2,GTF2IRD1,CTSK,CUL7,PTH1R,PEX2,PYCR1,SLC26A2,GPC6,ELN,CCDC8,FBN1,GORAB,FGFR1,SEC23A,FLNA,FLNB,SLC16A2,GJA1,TGFBR2,COL18A1,MAN1B1,TWIST1,HSPG2,WNT5A,IGF2,LMNA,CCBE1,LRP4
Human Phenotype	HP:0005105	Abnormal nasal morphology		3.283e-05	0.1396	0.0009068	0.0081	75	448	ACTG2,MITF,MMP2,ASPH,NFIX,NOTCH2,NPR2,PLOD3,ROR2,DDR2,RUNX2,CRLF1,SCARF2,ECEL1,PLEC,COL1A2,COL2A1,PRRX1,COL11A1,COL11A2,EFEMP2,GTF2IRD1,CTSK,CUL7,PTH1R,FREM2,IMPAD1,DHCR7,DHCR24,PEX2,PYCR1,ALDH18A1,SLC26A2,ECE1,GPC6,EDA,MIPOL1,SLC17A5,EFNB1,ELN,NHEJ1,CCDC8,FBN1,SC5D,GPC4,FGF10,FGFR1,SEC23A,FLNA,FLNB,PIEZO2,SMARCA2,FOXP1,FUCA1,FREM1,GGCX,STAT3,GJA1,GPC3,GLB1,GNS,TCF4,TWIST2,TGIF1,MAN1B1,TPM2,TRPS1…
Human Phenotype	HP:0011821	Abnormality of facial skeleton		3.441e-05	0.1464	0.0009445	0.008437	95	604	ACTG2,ADA,COG6,MMP2,ITGA8,ASNS,ASPH,DCHS1,SNX3,BMP4,NFIX,NOTCH2,PLOD3,ROR2,DDR2,RUNX2,SERPINH1,AP4M1,CRLF1,SCARF2,PGM1,ECEL1,COL1A2,COL2A1,COL3A1,COL5A1,COL5A2,PRRX1,COL11A1,COL11A2,TBX4,ADAMTS2,EFEMP2,GTF2IRD1,CTSK,CYP1B1,CUL7,PTH1R,PHGDH,IMPAD1,DHCR7,DHCR24,PEX2,PYCR1,DPAGT1,SLC26A2,GPC6,EDA,EDN1,SETD5,ELN,NHEJ1,CCDC8,FBN1,FBN2,SC5D,GORAB,GPC4,FGF10,FGFR1,SEC23A,FLNA,FLNB,PIEZO2,SLC16A2,FUCA1,G…
Human Phenotype	HP:0000944	Abnormality of the metaphyses		3.483e-05	0.1482	0.0009498	0.008484	32	143	ACVR1,MMP2,NPR2,ROR2,DDR2,RUNX2,SLC39A13,CLCN5,PITX1,EIF2AK3,COL1A2,COL2A1,COL11A1,COL11A2,RAB33B,PTH1R,SLC26A2,GPC6,SLC17A5,TCIRG1,FBN1,GPC4,FGFR1,FLNA,FLNB,GALNS,GJA1,GPC3,GLB1,HSPG2,WNT5A,ADAMTS10
Human Phenotype	HP:0001788	Premature rupture of membranes		3.549e-05	0.151	0.0009617	0.008591	6	8	SERPINH1,PLOD1,COL5A1,COL5A2,ADAMTS2,LMNA
Human Phenotype	HP:0000316	Hypertelorism		3.604e-05	0.1533	0.0009703	0.008668	60	337	MMP2,ITGA8,MT-CO1,MT-CO3,MT-CYB,DCHS1,NFIX,ROR2,DDR2,RUNX2,SCARF2,EIF2AK3,COL1A2,COL2A1,COL3A1,COL11A1,COL11A2,ADAMTS2,EFEMP2,CLINT1,PTH1R,PHGDH,FREM2,DHCR7,PEX2,PYCR1,ALDH18A1,SLC26A2,REN,MIPOL1,EFNB1,RPL35A,FBN1,GPC4,FGF10,FGFR1,SEC23A,FLNA,FLNB,PIEZO2,FUCA1,SPG20,FREM1,STAT3,GJA1,GPC3,GLB1,TGFB2,TGFB3,TGFBR2,MAN1B1,ALX4,TWIST1,HSPG2,WNT5A,COL27A1,IL11RA,LMNA,CCBE1,LRP4
Human Phenotype	HP:0000015	Bladder diverticulum		3.663e-05	0.1558	0.0009799	0.008753	9	18	PLOD1,COL3A1,COL5A1,COL5A2,EFEMP2,GTF2IRD1,FKBP14,ELN,LOX
Human Phenotype	HP:0005048	Synostosis of carpal bones		3.79e-05	0.1612	0.001003	0.008959	10	22	ROR2,PITX1,COL2A1,COL11A2,EVC2,EVC,FGFR1,FLNA,FLNB,LRP4
Human Phenotype	HP:0005750	Contractures of the joints of the lower limbs		3.796e-05	0.1615	0.001003	0.008959	35	163	ACTG2,MMP2,BMP4,ROR2,DDR2,RUNX2,CRLF1,SCARF2,SLC39A13,PITX1,PLOD2,COL2A1,COL6A1,COL6A2,PTH1R,SLC26A2,ECE1,EFNB1,ZDHHC9,EMD,FBN1,FBN2,GPC4,FGFR1,FLNA,PIEZO2,SLC16A2,GJA1,GPC3,TBX3,TNNT1,TPM2,HSPG2,WNT5A,LMNA
Human Phenotype	HP:0005622	Broad long bones		3.936e-05	0.1675	0.001034	0.009234	16	50	NPR2,ROR2,DDR2,COL1A2,COL2A1,COL11A1,RAB33B,FBN1,GPC4,FGFR1,FLNA,FLNB,GJA1,GPC3,WNT5A,ADAMTS10
Human Phenotype	HP:0002758	Osteoarthritis		4.006e-05	0.1704	0.001041	0.009299	15	45	ATP7B,COL1A2,COL2A1,COL3A1,COL5A1,COL5A2,COL9A2,COL9A3,COL11A1,COL11A2,ASPN,SLC26A2,FBN1,FRZB,TRPS1
Human Phenotype	HP:0002997	Abnormality of the ulna		4.013e-05	0.1707	0.001041	0.009299	19	66	B2M,SCARF2,PITX1,COL2A1,COL11A1,GTF2IRD1,ELN,RPL26,FGF10,FGFR1,FLNA,FLNB,CHSY1,PIGT,PIEZO2,TBX3,TWIST1,HOXA11,LRP4
Human Phenotype	HP:0000489	Abnormality of globe location or size		4.039e-05	0.1718	0.001041	0.009302	89	559	ARHGAP31,MMP2,ITGA8,MT-CO1,MT-CO3,MT-CYB,DCHS1,SNX3,BMP4,NFIX,PLOD3,ROR2,DDR2,RUNX2,SERPINH1,SCARF2,SLC39A13,PLEC,EIF2AK3,COL1A2,COL2A1,COL3A1,PRRX1,COL11A1,COL11A2,ADAMTS2,EFEMP2,GTF2IRD1,CLINT1,CTSK,PTH1R,PHGDH,TBC1D20,FREM2,IMPAD1,DHCR7,PEX2,PYCR1,ALDH18A1,CDON,SLC26A2,ABCB6,REN,MIPOL1,EFNB1,ELN,RPL35A,EVC,FANCE,FANCG,FBN1,GPC4,FGF10,FGFR1,SEC23A,CRTAP,FLNA,FLNB,PIEZO2,SLC16A2,FUCA1,SPG20,FREM…
Human Phenotype	HP:0005930	Abnormality of the epiphyses		4.274e-05	0.1818	0.00109	0.009733	31	138	BMP2,NPR2,PLOD3,DDR2,RUNX2,SLC39A13,CLCN5,EIF2AK3,COL2A1,COL9A2,COL9A3,COL11A1,COL11A2,TBX4,CTSK,PTH1R,DHCR7,PEX2,EVC2,SLC26A2,EVC,FBN1,GORAB,FLNA,FLNB,SMARCA2,GALNS,GGCX,GLB1,TRPS1,HSPG2
Human Phenotype	HP:0011927	Short digit		4.303e-05	0.1831	0.00109	0.009733	57	317	ACVR1,ARHGAP31,BMP2,BMP4,NFIX,NPR2,ROR2,DDR2,RUNX2,PAPSS2,SLC39A13,PITX1,EIF2AK3,COL2A1,COL11A1,COL11A2,ADAMTS2,CTSK,RAB33B,CUL7,PTH1R,FREM2,IMPAD1,DHCR7,EVC2,SLC26A2,EDA,EFNB1,EVC,FANCE,FANCG,FBN1,GPC4,FGF10,FGFR1,FLNA,FLNB,PIEZO2,SMARCA2,EOGT,SPG20,GGCX,GJA1,GPC3,TBX3,SIL1,TGFBR2,TRPS1,TWIST1,WNT5A,IGF1R,IGF2,IL11RA,ADAMTS10,LMNA,LRP4,LTBP2
Human Phenotype	HP:0001156	Brachydactyly syndrome		4.303e-05	0.1831	0.00109	0.009733	57	317	ACVR1,ARHGAP31,BMP2,BMP4,NFIX,NPR2,ROR2,DDR2,RUNX2,PAPSS2,SLC39A13,PITX1,EIF2AK3,COL2A1,COL11A1,COL11A2,ADAMTS2,CTSK,RAB33B,CUL7,PTH1R,FREM2,IMPAD1,DHCR7,EVC2,SLC26A2,EDA,EFNB1,EVC,FANCE,FANCG,FBN1,GPC4,FGF10,FGFR1,FLNA,FLNB,PIEZO2,SMARCA2,EOGT,SPG20,GGCX,GJA1,GPC3,TBX3,SIL1,TGFBR2,TRPS1,TWIST1,WNT5A,IGF1R,IGF2,IL11RA,ADAMTS10,LMNA,LRP4,LTBP2
Human Phenotype	HP:0005280	Depressed nasal bridge		4.36e-05	0.1855	0.001091	0.009746	42	211	NFIX,NPR2,ROR2,DDR2,RUNX2,CRLF1,SCARF2,PLOD1,EIF2AK3,PMM2,COL1A2,COL2A1,COL11A1,COL11A2,ADAMTS2,EFEMP2,GTF2IRD1,CUL7,PTH1R,FREM2,DHCR7,DHCR24,SLC26A2,GPC6,EDA,SETD5,ELN,FBN1,GPC4,FGFR1,FLNA,FLNB,PIGT,GPC3,GNS,TWIST2,TGIF1,COL18A1,ALX4,WNT5A,ADAMTS10,CCBE1
Human Phenotype	HP:0000425	Flattened nasal bridge		4.36e-05	0.1855	0.001091	0.009746	42	211	NFIX,NPR2,ROR2,DDR2,RUNX2,CRLF1,SCARF2,PLOD1,EIF2AK3,PMM2,COL1A2,COL2A1,COL11A1,COL11A2,ADAMTS2,EFEMP2,GTF2IRD1,CUL7,PTH1R,FREM2,DHCR7,DHCR24,SLC26A2,GPC6,EDA,SETD5,ELN,FBN1,GPC4,FGFR1,FLNA,FLNB,PIGT,GPC3,GNS,TWIST2,TGIF1,COL18A1,ALX4,WNT5A,ADAMTS10,CCBE1
Human Phenotype	HP:0008366	Contractures involving the joints of the feet		4.503e-05	0.1916	0.00112	0.01001	30	132	ACTG2,MMP2,BMP4,ROR2,RUNX2,CRLF1,SCARF2,SLC39A13,PITX1,COL6A1,COL6A2,SLC26A2,ECE1,EFNB1,ZDHHC9,EMD,FBN1,FBN2,GPC4,FGFR1,FLNA,PIEZO2,SLC16A2,GJA1,GPC3,TBX3,TPM2,HSPG2,WNT5A,LMNA
Human Phenotype	HP:0009924	Aplasia/Hypoplasia involving the nose		4.7e-05	0.1999	0.001162	0.01038	40	198	MITF,NFIX,NPR2,PLOD3,ROR2,DDR2,SCARF2,PLEC,COL2A1,PRRX1,COL11A1,COL11A2,GTF2IRD1,PTH1R,FREM2,IMPAD1,DHCR24,SLC26A2,ECE1,GPC6,EDA,MIPOL1,ELN,FBN1,SC5D,GPC4,FGFR1,FLNA,FLNB,FOXP1,GGCX,GJA1,GPC3,TGIF1,TRPS1,ALX4,WNT3,WNT5A,LMNA,LRP4
Human Phenotype	HP:0005557	Abnormality of the zygomatic arch		4.9e-05	0.2084	0.001198	0.0107	42	212	DCHS1,BMP4,NFIX,PLOD3,ROR2,DDR2,RUNX2,SERPINH1,SCARF2,COL1A2,COL2A1,COL3A1,COL11A1,COL11A2,GTF2IRD1,CTSK,CUL7,PTH1R,PEX2,PYCR1,SLC26A2,GPC6,ELN,CCDC8,FBN1,GORAB,FGFR1,SEC23A,FLNA,FLNB,SLC16A2,GJA1,TGFBR2,COL18A1,MAN1B1,TWIST1,HSPG2,WNT5A,IGF2,LMNA,CCBE1,LRP4
Human Phenotype	HP:0012369	Malar anomaly		4.9e-05	0.2084	0.001198	0.0107	42	212	DCHS1,BMP4,NFIX,PLOD3,ROR2,DDR2,RUNX2,SERPINH1,SCARF2,COL1A2,COL2A1,COL3A1,COL11A1,COL11A2,GTF2IRD1,CTSK,CUL7,PTH1R,PEX2,PYCR1,SLC26A2,GPC6,ELN,CCDC8,FBN1,GORAB,FGFR1,SEC23A,FLNA,FLNB,SLC16A2,GJA1,TGFBR2,COL18A1,MAN1B1,TWIST1,HSPG2,WNT5A,IGF2,LMNA,CCBE1,LRP4
Human Phenotype	HP:0003367	Abnormality of the femoral neck		5.052e-05	0.2149	0.001228	0.01097	19	67	ACVR1,RUNX2,SERPINF1,SLC39A13,EIF2AK3,COL2A1,COL11A1,RAB33B,TCIRG1,EXT2,CRTAP,FLNA,FUCA1,GALNS,GLB1,SIL1,TGFB3,FKBP10,HSPG2
Human Phenotype	HP:0005111	Dilatation of the ascending aorta		5.35e-05	0.2276	0.001289	0.01152	11	27	ACTA2,COL3A1,COL5A1,COL5A2,EFEMP2,FBN1,FBN2,FLNA,TGFBR2,LMNA,LOX
Human Phenotype	HP:0003508	Proportionate short stature		5.366e-05	0.2283	0.001289	0.01152	15	46	RUNX2,SLC39A13,COL1A2,COL2A1,COL9A2,COL9A3,PTH1R,ALDH18A1,EVC,FBN1,GORAB,FLNB,GJA1,GLB1,ADAMTS10
Human Phenotype	HP:0000315	Abnormality of the orbital region		5.395e-05	0.2295	0.001289	0.01152	90	571	ARHGAP31,MMP2,ITGA8,MT-CO1,MT-CO3,MT-CYB,DCHS1,SNX3,BMP4,NFIX,PLOD3,ROR2,DDR2,RUNX2,SERPINH1,SCARF2,SLC39A13,PLEC,EIF2AK3,COL1A2,COL2A1,COL3A1,PRRX1,COL11A1,COL11A2,ADAMTS2,EFEMP2,GTF2IRD1,CLINT1,CTSK,PTH1R,PHGDH,TBC1D20,FREM2,IMPAD1,DHCR7,PEX2,PYCR1,ALDH18A1,CDON,SLC26A2,ABCB6,REN,EDA,MIPOL1,EFNB1,ELN,RPL35A,EVC,FANCE,FANCG,FBN1,GPC4,FGF10,FGFR1,SEC23A,CRTAP,FLNA,FLNB,PIEZO2,SLC16A2,FUCA1,SPG20,…
Human Phenotype	HP:0004568	Beaking of vertebral bodies		5.615e-05	0.2388	0.001327	0.01185	8	15	NPR2,SERPINF1,COL2A1,GORAB,SEC23A,FLNB,FUCA1,GLB1
Human Phenotype	HP:0010737	Osteolytic defects of bones		5.615e-05	0.2388	0.001327	0.01185	8	15	MMP2,NOTCH2,CTSC,COL3A1,ATL3,CTSK,FLNA,LMNA
Human Phenotype	HP:0002857	Genu valgum		5.659e-05	0.2407	0.001328	0.01186	18	62	NOTCH2,SERPINH1,EIF2AK3,COL2A1,COL11A1,GTF2IRD1,RAB33B,IMPAD1,EVC2,ELN,EVC,EXT2,FBN1,FLNA,GALNS,GLB1,TRPS1,HSPG2
Human Phenotype	HP:0001172	Abnormality of the thumb		5.68e-05	0.2416	0.001328	0.01186	35	166	ACVR1,SNX3,BMP4,ROR2,AP4M1,CRLF1,SCARF2,ECEL1,DSE,COL2A1,GTF2IRD1,PHGDH,FREM2,DHCR7,ALDH18A1,SLC26A2,ECE1,MIPOL1,ELN,RPL11,RPL26,FANCE,FANCG,FBN2,GPC4,FGF10,FGFR1,FLNA,FLNB,CHSY1,GPC3,TPM2,WNT5A,ZIC3,LRP4
Human Phenotype	HP:0001626	Abnormality of the cardiovascular system		6.2e-05	0.2637	0.001441	0.01287	174	1274	MANBA,ACADVL,ACTA2,ACTG2,MEOX1,FZD4,ARHGAP31,MIF,AHCY,RGS5,ITGA8,APOE,FAS,MT-CO1,MT-CO3,MT-CYB,MTHFR,MT-ND4,ASS1,MVK,MYH9,SNX3,MYL3,NAGLU,BDNF,BMP2,NFIX,NFKBIL1,NOTCH2,CACNA1C,PLOD3,CALR,ROR2,CD81,CRLF1,PDGFRA,PDGFRB,SCARF2,PGM1,SLC39A13,TJP2,PLAU,PLEC,GMPPA,PLOD1,DSE,PMM2,COL1A2,COL2A1,COL3A1,COL4A5,COL5A1,COL5A2,COL6A1,COL6A2,PRRX1,COL11A1,COL11A2,ADAMTS2,EFEMP2,TMEM43,CPS1,GTF2IRD1,PRKCH,PTRF,…
Human Phenotype	HP:0002659	Increased susceptibility to fractures		6.263e-05	0.2664	0.001448	0.01293	23	91	FZD4,NFIX,NGF,NOTCH2,PLOD3,RUNX2,SERPINF1,CLCN5,PLOD2,EIF2AK3,COL1A2,PPIB,CTSK,PTH1R,TCIRG1,SC5D,GORAB,FGFR1,CRTAP,STAT3,GJA1,FKBP10,MOGS
Human Phenotype	HP:0006482	Abnormality of dental morphology		7.244e-05	0.3081	0.001666	0.01488	26	110	MSX1,ROR2,CDH3,SCARF2,COL3A1,COL11A1,ADAMTS2,GTF2IRD1,CTSK,DHCR7,EVC2,EDA,ELN,EVC,FBN1,FGF10,SEC23A,FLNA,CHSY1,SIX1,SMOC2,GJA1,TRPS1,ALX4,ADAMTS10,CCBE1
Human Phenotype	HP:0001230	Broad metacarpals		7.872e-05	0.3349	0.0018	0.01608	5	6	NPR2,DDR2,FBN1,FGFR1,ADAMTS10
Human Phenotype	HP:0000665	Lens dislocation		9.169e-05	0.3901	0.002064	0.01844	12	33	ASPH,COL2A1,COL5A1,COL5A2,COL11A1,FBN1,FBN2,COL18A1,HSPG2,ADAMTS10,LOXL1,LTBP2
Human Phenotype	HP:0001083	Ectopia lentis		9.169e-05	0.3901	0.002064	0.01844	12	33	ASPH,COL2A1,COL5A1,COL5A2,COL11A1,FBN1,FBN2,COL18A1,HSPG2,ADAMTS10,LOXL1,LTBP2
Human Phenotype	HP:0009702	Carpal synostosis		9.169e-05	0.3901	0.002064	0.01844	12	33	ROR2,PITX1,COL2A1,COL11A2,EVC2,EVC,FBLN1,FGFR1,FLNA,FLNB,CHSY1,LRP4
Human Phenotype	HP:0009833	Abnormality of the middle phalanges of the hand		9.343e-05	0.3974	0.002092	0.01869	15	48	BMP2,BMP4,NFIX,ROR2,RUNX2,EIF2AK3,COL2A1,SLC26A2,FGF10,FGFR1,GJA1,TRPS1,WNT5A,IGF2,LMNA
Human Phenotype	HP:0000347	Micrognathia		9.567e-05	0.407	0.002131	0.01903	60	348	ACTG2,MMP2,ASNS,DCHS1,BMP4,NFIX,NOTCH2,ROR2,DDR2,RUNX2,SERPINH1,CRLF1,PGM1,ECEL1,COL1A2,COL2A1,PRRX1,COL11A1,COL11A2,TBX4,ADAMTS2,EFEMP2,GTF2IRD1,CTSK,CYP1B1,PTH1R,PHGDH,IMPAD1,DHCR7,DHCR24,PEX2,DPAGT1,SLC26A2,GPC6,EDN1,SETD5,ELN,NHEJ1,FBN1,FBN2,SC5D,FGF10,FGFR1,FLNA,FLNB,PIEZO2,GJA1,STRA6,TBX15,TGFBR2,TPM2,TRPS1,HSPG2,WNT3,WNT5A,IGF1,IGF2,IRF6,LMNA,LRP4
Human Phenotype	HP:0003308	Cervical subluxation		9.678e-05	0.4117	0.002133	0.01906	6	9	MMP2,DDR2,COL2A1,FLNB,GALNS,GLB1
Human Phenotype	HP:0012727	Thoracic aortic aneurysm		9.678e-05	0.4117	0.002133	0.01906	6	9	ACTA2,EFEMP2,PRKG1,FBN1,TGFBR2,LOX
Human Phenotype	HP:0009121	Abnormal axial skeleton morphology		9.821e-05	0.4178	0.002154	0.01924	191	1433	ACTG2,ACVR1,ADA,MEOX1,COG6,ARHGAP31,MIF,MMP2,AMPD2,ITGA8,APOE,PRX,MT-CO1,MT-CO3,MT-CYB,MTHFR,ASNS,ASPH,DCHS1,MVK,SNX3,NAGLU,NEB,BMP1,BMP4,NFIX,NOTCH2,NPR2,PLOD3,ROR2,DDR2,RUNX2,PAPSS2,SERPINH1,CCND2,AP4M1,CDK6,CRLF1,AIMP1,SCARF2,SERPINF1,PGM1,SLC39A13,PGM3,PITX1,CTHRC1,ECEL1,PLEC,PLOD1,PLOD2,EIF2AK3,DSE,PMM2,COL1A2,PMP22,COL2A1,COL3A1,COL5A1,COL5A2,COL6A1,COL6A2,PRRX1,COL11A1,COL11A2,TBX4,ADAMTS2…
Human Phenotype	HP:0100807	Long fingers		0.0001035	0.4405	0.002259	0.02018	25	106	ACTG2,BMP1,NPR2,CRLF1,SCARF2,CTSC,SLC39A13,PLOD1,DSE,COL2A1,COL11A1,EFEMP2,ECE1,ZDHHC9,FBN1,FBN2,FGFR1,FLNA,FLNB,PIEZO2,TCF4,NR2F1,TGFB2,TGFBR2,LOX
Human Phenotype	HP:0009118	Aplasia/Hypoplasia of the mandible		0.0001042	0.4431	0.002261	0.0202	60	349	ACTG2,MMP2,ASNS,DCHS1,BMP4,NFIX,NOTCH2,ROR2,DDR2,RUNX2,SERPINH1,CRLF1,PGM1,ECEL1,COL1A2,COL2A1,PRRX1,COL11A1,COL11A2,TBX4,ADAMTS2,EFEMP2,GTF2IRD1,CTSK,CYP1B1,PTH1R,PHGDH,IMPAD1,DHCR7,DHCR24,PEX2,DPAGT1,SLC26A2,GPC6,EDN1,SETD5,ELN,NHEJ1,FBN1,FBN2,SC5D,FGF10,FGFR1,FLNA,FLNB,PIEZO2,GJA1,STRA6,TBX15,TGFBR2,TPM2,TRPS1,HSPG2,WNT3,WNT5A,IGF1,IGF2,IRF6,LMNA,LRP4
Human Phenotype	HP:0002983	Micromelia		0.0001119	0.476	0.002416	0.02158	16	54	NPR2,ROR2,DDR2,SERPINH1,COL2A1,COL11A2,ADAMTS2,PTH1R,PHGDH,DHCR7,SLC26A2,GPC6,CRTAP,HSPG2,WNT5A,LRP4
Human Phenotype	HP:0004322	Short stature		0.0001131	0.4811	0.00243	0.02171	96	630	SHROOM4,MMP2,MT-CO1,MT-CO3,MT-CYB,ASL,MVK,BDNF,BMP1,BMP2,NOTCH2,NPR2,ROR2,DDR2,CASP8,RUNX2,PAPSS2,SERPINH1,OTX2,CDH3,PGM1,SLC39A13,CLCN5,PLEC,PLOD2,EIF2AK3,COL1A2,COL2A1,COL3A1,COL5A1,COL5A2,COL6A2,COL9A2,COL9A3,COL11A1,COL11A2,ADAMTS2,GTF2IRD1,PPIB,ZNF592,CLINT1,CTSK,RAB33B,CUL7,PTH1R,IMPAD1,DHCR7,DHCR24,ALDH18A1,PYGL,EVC2,SLC26A2,GPC6,EFNB1,ELN,CCDC8,EVC,EXT2,FANCE,FANCG,FBN1,GORAB,FGFR1,SEC23A…
Human Phenotype	HP:0009381	Short finger		0.0001157	0.4924	0.002474	0.0221	29	132	ACVR1,BMP2,BMP4,NFIX,ROR2,RUNX2,EIF2AK3,COL2A1,CTSK,CUL7,DHCR7,EVC2,SLC26A2,EDA,EVC,FANCE,FANCG,GPC4,FGFR1,FLNA,GGCX,GJA1,GPC3,TBX3,TRPS1,WNT5A,IGF2,LMNA,LRP4
Human Phenotype	HP:0006503	Aplasia/hypoplasia involving forearm bones		0.00012	0.5106	0.002553	0.02281	19	71	B2M,NPR2,SCARF2,PITX1,COL2A1,DHCR7,GPC6,MIPOL1,RPL26,FANCE,FANCG,FGF10,FLNB,PIGT,TBX3,TPM2,ZIC3,VANGL1,LRP4
Human Phenotype	HP:0100266	Synostosis of carpals/tarsals		0.0001287	0.5474	0.00271	0.02421	14	44	ROR2,PITX1,COL2A1,COL11A2,EVC2,MIPOL1,EVC,FBLN1,FGFR1,FLNA,FLNB,CHSY1,TPM2,LRP4
Human Phenotype	HP:0002938	Lumbar hyperlordosis		0.0001287	0.5474	0.00271	0.02421	14	44	NPR2,PLEC,COL2A1,COL6A2,COL11A2,SLC26A2,FBN1,PIEZO2,FUCA1,CLCF1,TPM2,TPM3,HSPG2,ADAMTS10
Human Phenotype	HP:0000927	Abnormality of skeletal maturation		0.0001334	0.5674	0.002795	0.02497	34	166	MT-CO1,MT-CO3,MT-CYB,MVK,NFIX,ROR2,SCARF2,EIF2AK3,COL2A1,GTF2IRD1,CUL7,PTH1R,PEX2,ALDH18A1,EVC2,ELN,EVC,FBN1,GPC4,FGFR1,FLNA,FLNB,PIGT,SMARCA2,GPC3,CGNL1,TRH,TRPS1,HSPG2,WNT5A,IGF1,IGF1R,IGF2,CCBE1
Human Phenotype	HP:0011362	Abnormal hair quantity		0.0001394	0.5932	0.002908	0.02597	59	345	APCDD1,ACVR1,ARHGAP31,MITF,MMP2,APOE,MT-CO1,MT-CO3,MT-CYB,ASL,NAGLU,BMP2,NFIX,NFKB2,NOTCH2,ROR2,PAPSS2,CDH3,CTSC,PLEC,COL3A1,COL11A1,ADAMTS2,H6PD,PTRF,HTRA1,PHGDH,TBC1D20,FREM2,CDON,EVC2,DSP,EDA,SETD5,EVC,FGFR1,FST,SEC23A,FLNA,CHSY1,SNAI2,SMARCA2,MCCC2,GJA1,GLB1,GNS,TBX15,TBX3,TWIST2,TGIF1,TNFRSF1A,TRPS1,ALX4,HSPG2,WNT5A,IRF6,JUP,LMNA,CCBE1
Human Phenotype	HP:0001181	Adducted thumb		0.0001419	0.6036	0.002944	0.0263	10	25	AP4M1,CRLF1,ECEL1,DSE,GTF2IRD1,PHGDH,ALDH18A1,ELN,FBN2,TPM2
Human Phenotype	HP:0001654	Abnormality of the heart valves		0.000146	0.6212	0.003015	0.02694	38	194	ARHGAP31,ROR2,PLOD1,COL1A2,COL2A1,COL3A1,COL5A1,COL5A2,EFEMP2,CPS1,GTF2IRD1,CYP24A1,DHCR7,EVC2,ELN,RPL26,EVC,FBN1,FBN2,GPC4,FLNA,NPHP3,ANKS6,GALNS,XYLT2,GJA1,GPC3,GLB1,STRA6,TGFB2,TGFBR2,TNNC1,ZIC3,ADAMTS10,LMNA,LOX,LTBP2,SMAD6
Human Phenotype	HP:0009699	Osteolytic defects of the hand bones		0.0001566	0.6663	0.003188	0.02848	7	13	NOTCH2,CTSC,COL3A1,ATL3,CTSK,FLNA,LMNA
Human Phenotype	HP:0011663	Right ventricular cardiomyopathy		0.0001566	0.6663	0.003188	0.02848	7	13	TMEM43,DES,DSC2,DSG2,DSP,TGFB3,JUP
Human Phenotype	HP:0009771	Osteolytic defects of the phalanges of the hand		0.0001566	0.6663	0.003188	0.02848	7	13	NOTCH2,CTSC,COL3A1,ATL3,CTSK,FLNA,LMNA
Human Phenotype	HP:0000212	Gingival overgrowth		0.000159	0.6766	0.003222	0.02878	17	61	MMP2,MT-CO1,MT-CO3,MT-CYB,NFIX,ROR2,CTSC,COL3A1,ADAMTS2,GTF2IRD1,DHCR7,SLC17A5,ELN,SC5D,GLB1,WNT5A,CCBE1
Human Phenotype	HP:0010938	Abnormality of the external nose		0.0001641	0.6981	0.003283	0.02933	61	362	ACTG2,MITF,MMP2,ASPH,NFIX,NOTCH2,PLOD3,ROR2,RUNX2,CRLF1,SCARF2,ECEL1,PLEC,COL1A2,COL2A1,COL11A1,COL11A2,EFEMP2,GTF2IRD1,CUL7,PTH1R,FREM2,DHCR7,DHCR24,PEX2,PYCR1,ALDH18A1,SLC26A2,ECE1,GPC6,EDA,MIPOL1,SLC17A5,EFNB1,ELN,NHEJ1,CCDC8,FBN1,SC5D,GPC4,FGFR1,SEC23A,FLNB,PIEZO2,SMARCA2,FOXP1,FREM1,GJA1,GPC3,GLB1,GNS,TCF4,TWIST2,TGIF1,TRPS1,ALX4,TWIST1,HSPG2,WNT5A,LMNA,LRP4
Human Phenotype	HP:0003306	Spinal rigidity		0.0001644	0.6993	0.003283	0.02933	9	21	ACVR1,NEB,COL6A1,COL6A2,PTRF,TPM2,TPM3,HSPG2,LMNA
Human Phenotype	HP:0003310	Abnormality of the odontoid process		0.0001644	0.6993	0.003283	0.02933	9	21	NFIX,DDR2,EIF2AK3,COL2A1,RAB33B,FLNA,FLNB,GALNS,GLB1
Human Phenotype	HP:0003311	Hypoplasia of the odontoid process		0.0001743	0.7413	0.003464	0.03094	8	17	NFIX,DDR2,EIF2AK3,COL2A1,RAB33B,FLNB,GALNS,GLB1
Human Phenotype	HP:0001634	Mitral valve prolapse		0.0001761	0.7491	0.003469	0.03099	13	40	COL1A2,COL2A1,COL3A1,COL5A1,COL5A2,GTF2IRD1,ELN,FBN1,FBN2,FLNA,XYLT2,TGFB2,TGFBR2
Human Phenotype	HP:0010051	Deviation of the hallux		0.0001762	0.7494	0.003469	0.03099	12	35	ACVR1,BMP2,SCARF2,COL5A1,COL5A2,ATL3,GTF2IRD1,ELN,FGFR1,SLC16A2,TWIST1,IL11RA
Human Phenotype	HP:0005257	Thoracic hypoplasia		0.0001848	0.7863	0.003623	0.03237	21	85	ACTG2,DCHS1,DDR2,RUNX2,SERPINH1,COL2A1,COL11A1,COL11A2,CTSK,PTH1R,EVC2,SLC26A2,EVC,FBN1,FGFR1,SEC23A,CRTAP,FLNA,FLNB,HSPG2,LMNA
Human Phenotype	HP:0006483	Abnormal number of teeth		0.0002043	0.8692	0.003987	0.03562	32	156	AXIN2,MSX1,ROR2,RUNX2,CDH3,CTSC,SLC39A13,ADAMTS2,GTF2IRD1,CTSK,PTH1R,DHCR7,EVC2,DSP,EDA,ELN,EVC,FGF10,FGFR1,SEC23A,FLNA,FLNB,GJA1,TBX3,TRPS1,WNT5A,IL11RA,IRF6,LMNA,CCBE1,LRP4,LTBP3
Human Phenotype	HP:0001387	Joint stiffness		0.0002087	0.8876	0.004016	0.03588	10	26	NAGLU,COL2A1,ASPN,FBN1,GLB1,GNS,TPM2,ADAMTS10,LMNA,LTBP2
Human Phenotype	HP:0006481	Abnormality of primary teeth		0.0002087	0.8876	0.004016	0.03588	10	26	MSX1,RUNX2,CTSC,COL3A1,ADAMTS2,CTSK,PTH1R,FGF10,FLNA,STAT3
Human Phenotype	HP:0008800	Limited hip movement		0.0002087	0.8876	0.004016	0.03588	10	26	MMP2,COL2A1,PTH1R,SLC26A2,GPC6,FBN2,PIEZO2,TNNT1,TPM2,HSPG2
Human Phenotype	HP:0000271	Abnormality of the face		0.00021	0.8934	0.004024	0.03595	204	1566	MANBA,ACTG2,ACTN1,ACVR1,AXIN2,MEOX1,COG6,ARHGAP31,MITF,AHCY,MMP2,ITGA8,APOE,MSX1,MT-CO1,MT-CO3,MT-CYB,MTHFR,ASNS,ASPH,DCHS1,FLCN,MVK,MYH9,SNX3,ATP7B,NAGLU,NEB,BDNF,BMP1,BMP4,NFIX,NOTCH2,NPR2,PLOD3,ROR2,DDR2,CASP8,RUNX2,SERPINH1,CCND2,OTX2,AP4M1,CDH3,CDK6,CRLF1,PDGFRB,AIMP1,SCARF2,CTSC,PGM1,SLC39A13,PGM3,PLAU,ECEL1,PLEC,PLOD1,EIF2AK3,DSE,PMM2,COL1A2,COL2A1,COL3A1,COL5A1,COL5A2,COL6A1,COL6A2,COL8A2…
Human Phenotype	HP:0008386	Aplasia/Hypoplasia of the nails		0.0002114	0.8993	0.004033	0.03603	23	98	ACTG2,ARHGAP31,MSX1,NOTCH2,NPR2,ROR2,PLEC,COL2A1,COL11A1,GTF2IRD1,CTSK,EVC2,DSP,ELN,EVC,GPC4,FGFR1,FLNB,EOGT,GPC3,TBX3,LMNA,LRP4
Human Phenotype	HP:0009774	Triangular shaped phalanges of the hand		0.0002172	0.9238	0.004079	0.03644	22	92	ACVR1,SNX3,BMP2,ROR2,DDR2,RUNX2,SCARF2,COL2A1,SLC26A2,MIPOL1,RPL11,FANCE,FANCG,GPC4,FGF10,FGFR1,FLNA,FLNB,CHSY1,GPC3,TWIST1,WNT5A
Human Phenotype	HP:0001832	Abnormality of the metatarsal bones		0.0002172	0.9238	0.004079	0.03644	22	92	ACVR1,MMP2,DCHS1,NPR2,DDR2,COL2A1,RAB33B,DHCR7,PEX2,FBLN1,FBN1,FBN2,FGFR1,FLNA,FLNB,CHSY1,SMARCA2,SIL1,TPM2,TRPS1,TWIST1,ADAMTS10
Human Phenotype	HP:0009768	Broad phalanges of the hand		0.0002191	0.9318	0.004079	0.03644	14	46	NPR2,ROR2,DDR2,COL2A1,COL11A1,RAB33B,FBN1,GPC4,FGFR1,FLNA,FLNB,GPC3,WNT5A,ADAMTS10
Human Phenotype	HP:0006009	Broad phalanx		0.0002191	0.9318	0.004079	0.03644	14	46	NPR2,ROR2,DDR2,COL2A1,COL11A1,RAB33B,FBN1,GPC4,FGFR1,FLNA,FLNB,GPC3,WNT5A,ADAMTS10
Human Phenotype	HP:0002944	Thoracolumbar scoliosis		0.00022	0.9357	0.004079	0.03644	6	10	ROR2,PAPSS2,COL2A1,COL6A2,PIEZO2,CLCF1
Human Phenotype	HP:0005112	Dilatation of the abdominal aorta		0.00022	0.9357	0.004079	0.03644	6	10	ACTA2,EFEMP2,PRKG1,FBN1,TGFBR2,LOX
Human Phenotype	HP:0002652	Skeletal dysplasia		0.0002205	0.9382	0.004079	0.03644	21	86	DCHS1,NFIX,DDR2,RUNX2,CDH3,SLC39A13,EIF2AK3,COL2A1,COL9A2,COL9A3,COL11A1,COL11A2,CTSK,PTH1R,SLC26A2,FLNA,FLNB,FUCA1,HEXB,HSPG2,LMNA
Human Phenotype	HP:0002647	Aortic dissection		0.0002323	0.9884	0.004279	0.03822	11	31	ACTA2,MT-CO1,MT-CO3,MT-CYB,PLOD1,COL3A1,COL5A1,COL5A2,FBN1,TGFB2,TGFBR2
Human Phenotype	HP:0001999	Abnormal facial shape		0.0002389	1.016	0.004381	0.03914	81	522	MANBA,ACTG2,AHCY,MMP2,ITGA8,ASPH,DCHS1,MVK,NAGLU,BMP1,BMP4,NFIX,NOTCH2,PLOD3,ROR2,DDR2,RUNX2,SERPINH1,CRLF1,AIMP1,SCARF2,ECEL1,COL1A2,COL2A1,COL3A1,COL6A1,COL6A2,COL11A1,COL11A2,GTF2IRD1,CTSK,CYP24A1,CUL7,PTH1R,IMPAD1,PEX2,PYCR1,SLC26A2,REN,GPC6,SLC17A5,EFNB1,ELN,CCDC8,FBN1,GORAB,GPC4,FGFR1,SEC23A,CRTAP,FLNA,FLNB,SIX1,NPHP3,PIEZO2,SLC16A2,SMARCA2,FUCA1,GALNS,GFPT1,STAT3,GJA1,GPC3,GLB1,GNS,TCF4,TG…
Human Phenotype	HP:0003417	Coronal cleft vertebrae		0.0002504	1.065	0.004572	0.04084	5	7	COL2A1,COL11A2,SLC26A2,FLNB,HSPG2
Human Phenotype	HP:0001384	Abnormality of the hip joint		0.0002632	1.12	0.004785	0.04275	29	138	SHROOM4,MMP2,DDR2,SERPINF1,EIF2AK3,COL1A2,COL2A1,COL6A1,COL6A2,COL9A3,CUL7,DHCR7,PYCR1,ALDH18A1,SLC26A2,CCDC8,FBN1,CRTAP,FLNA,FLNB,SIX1,PIEZO2,GJA1,GLB1,TPM2,TPM3,HOXA11,FKBP10,HSPG2
Human Phenotype	HP:0006265	Aplasia/Hypoplasia of fingers		0.0002683	1.142	0.004857	0.04339	33	165	ACVR1,BMP2,BMP4,NFIX,ROR2,RUNX2,EIF2AK3,COL2A1,CTSK,CUL7,FREM2,DHCR7,EVC2,SLC26A2,EDA,MIPOL1,RPL26,EVC,FANCE,FANCG,GPC4,FGF10,FGFR1,FLNA,GGCX,GJA1,GPC3,TBX3,TRPS1,WNT5A,IGF2,LMNA,LRP4
Human Phenotype	HP:0009804	Reduced number of teeth		0.0002847	1.211	0.005132	0.04585	28	132	AXIN2,MSX1,ROR2,CDH3,CTSC,SLC39A13,ADAMTS2,GTF2IRD1,CTSK,PTH1R,DHCR7,EVC2,EDA,ELN,EVC,FGF10,FGFR1,SEC23A,FLNA,FLNB,GJA1,TBX3,WNT5A,IRF6,LMNA,CCBE1,LRP4,LTBP3
Human Phenotype	HP:0010306	Short thorax		0.0002999	1.276	0.005383	0.04809	10	27	EIF2AK3,COL2A1,CUL7,PTH1R,EVC2,SLC26A2,CCDC8,EVC,FLNA,FLNB
Human Phenotype	HP:0000774	Narrow chest		0.0003117	1.326	0.005571	0.04977	18	70	ACTG2,DCHS1,RUNX2,SERPINH1,COL2A1,CTSK,PTH1R,EVC2,SLC26A2,EVC,FBN1,FGFR1,SEC23A,CRTAP,FLNA,FLNB,HSPG2,LMNA
Human Phenotype	HP:0001837	Broad toe		0.0003202	1.362	0.005681	0.05075	11	32	BMP2,NPR2,ROR2,EFNB1,GPC4,FGF10,FGFR1,FLNA,GPC3,TWIST1,WNT5A
Human Phenotype	HP:0001363	Craniosynostosis		0.0003205	1.364	0.005681	0.05075	15	53	BMP4,NFIX,SCARF2,IMPAD1,GPC6,EFNB1,FBN1,FGFR1,FLNA,FLNB,STAT3,TGFBR2,ALX4,TWIST1,CCBE1
Human Phenotype	HP:0004930	Abnormality of the pulmonary vasculature		0.0003294	1.401	0.005815	0.05194	26	120	ACTA2,ARHGAP31,MT-CO1,MT-CO3,MT-CYB,NFIX,NOTCH2,COL1A2,COL3A1,EFEMP2,CPS1,GTF2IRD1,DHCR24,GPC6,ELN,FBN1,CRTAP,FLNA,GJA1,STRA6,TGFB3,TGFBR2,HSPG2,WNT3,LIPA,LMNA
Human Phenotype	HP:0000032	Abnormality of male external genitalia		0.0003314	1.41	0.005825	0.05204	85	559	ACTA2,DCHS1,SNX3,BMP2,BMP4,NOTCH2,ROR2,SERPINH1,OTX2,PLEC,PLOD1,PLOD2,DSE,COL1A2,COL2A1,COL3A1,COL5A1,COL5A2,PRRX1,ADAMTS2,EFEMP2,GTF2IRD1,CUL7,PHGDH,TBC1D20,FREM2,DHCR7,DHCR24,PEX2,PYCR1,ALDH18A1,FKBP14,DPAGT1,EVC2,DSP,SLC26A2,ECE1,GPC6,MIPOL1,EFNB1,SETD5,ELN,RPL35A,EVC,FANCE,SEMA3A,FANCG,FBN1,SC5D,GPC4,FGF10,FGFR1,SEC23A,FLNA,FLNB,PIEZO2,SMARCA2,GALNS,GJA1,GPC3,GLB1,STRA6,TBX15,TCF4,TBX3,TGFB2,…
Human Phenotype	HP:0001724	Aortic dilatation		0.0003488	1.484	0.006106	0.05454	16	59	ACTA2,MT-CO1,MT-CO3,MT-CYB,COL3A1,COL5A1,COL5A2,EFEMP2,PRKG1,FBN1,FBN2,FLNA,FLNB,TGFBR2,LMNA,LOX
Human Phenotype	HP:0001500	Broad finger		0.0003594	1.529	0.006265	0.05597	14	48	NPR2,ROR2,DDR2,COL2A1,COL11A1,RAB33B,FBN1,GPC4,FGFR1,FLNA,FLNB,GPC3,WNT5A,ADAMTS10
Human Phenotype	HP:0100238	Synostosis involving bones of the upper limbs		0.0003768	1.603	0.006542	0.05844	18	71	ROR2,PITX1,COL2A1,COL11A2,GTF2IRD1,EVC2,ELN,EVC,FBLN1,FGF10,FGFR1,FLNA,FLNB,CHSY1,PIEZO2,TWIST1,HOXA11,LRP4
Human Phenotype	HP:0000411	Protruding ear		0.0003949	1.68	0.006829	0.061	13	43	BMP1,BMP4,SCARF2,DSE,COL6A1,COL6A2,CLINT1,PYCR1,ZDHHC9,CCDC8,PIEZO2,CLCF1,TRPS1
Human Phenotype	HP:0011119	Abnormality of the nasal dorsum		0.0004146	1.764	0.007141	0.06379	22	96	ASPH,RUNX2,SCARF2,COL1A2,COL2A1,COL11A2,EFEMP2,PEX2,PYCR1,ALDH18A1,EDA,EFNB1,NHEJ1,FGFR1,GJA1,GLB1,TWIST2,ALX4,TWIST1,HSPG2,LMNA,LRP4
Human Phenotype	HP:0000951	Abnormality of the skin		0.0004169	1.773	0.007151	0.06388	192	1475	MANBA,APCDD1,ACTG2,ACTN4,ACVR1,AXIN2,MEOX1,FZD6,COG6,ARHGAP31,MIF,MITF,MMP2,UVSSA,APOE,FAS,MSX1,MT-CO1,MT-CO3,MT-CYB,ASL,ASS1,DCHS1,FLCN,MVK,MYH9,SNX3,NAGLU,BDNF,BMP1,BMP2,BMP4,NFIX,NFKB2,NGF,NOTCH2,NPR2,PLOD3,CALR,ROR2,CASP8,PAPSS2,CD81,CDH3,LRAT,CRLF1,PDGFRA,SCARF2,CTSC,SLC39A13,PGM3,ABCB4,PITX1,TJP2,PLAU,ECEL1,PLEC,GMPPA,PLOD1,PLOD2,EIF2AK3,PMM2,COL1A2,COL2A1,COL3A1,COL4A5,COL5A1,COL5A2,COL6A1…
Human Phenotype	HP:0001787	Abnormal delivery		0.0004223	1.796	0.00716	0.06396	12	38	ANXA5,SERPINH1,PLOD1,COL1A2,COL5A1,COL5A2,ADAMTS2,DHCR7,PEX2,SLC26A2,CRTAP,LMNA
Human Phenotype	HP:0000172	Abnormality of the uvula		0.0004223	1.796	0.00716	0.06396	12	38	BMP4,ROR2,PGM1,SLC39A13,COL11A1,EDN1,SEC23A,SIX1,PIEZO2,TGFB3,TGFBR2,IRF6
Human Phenotype	HP:0002683	Abnormality of the calvaria		0.0004225	1.797	0.00716	0.06396	79	515	ACTG2,ARHGAP31,MMP2,DCHS1,MVK,NAGLU,BMP1,BMP4,NFIX,NOTCH2,NPR2,ROR2,DDR2,RUNX2,SERPINH1,SCARF2,PLOD2,DSE,COL1A2,COL2A1,COL3A1,COL11A1,ADAMTS2,GTF2IRD1,PPIB,CLINT1,CTSK,CUL7,PTH1R,TBC1D20,FREM2,IMPAD1,DHCR24,PEX2,PYCR1,ALDH18A1,SLC26A2,REN,GPC6,EDA,SLC17A5,EFNB1,SETD5,ELN,CCDC8,TCIRG1,FBN1,FBN2,SC5D,GORAB,FGF10,FGFR1,SEC23A,CRTAP,FLNA,FLNB,PIGT,PIEZO2,SNAI2,FUCA1,FREM1,STAT3,GJA1,GLB1,GNS,TGFBR2,C…
Human Phenotype	HP:0009835	Aplasia/Hypoplasia of the distal phalanges of the hand		0.0004294	1.826	0.007248	0.06475	16	60	BMP2,NFIX,ROR2,COL2A1,CTSK,EVC2,EDA,EVC,GPC4,FLNA,GGCX,GPC3,TBX3,TGFBR2,IGF2,LMNA
Human Phenotype	HP:0011069	Increased number of teeth		0.0004345	1.848	0.007277	0.06501	11	33	ROR2,RUNX2,DHCR7,EVC2,DSP,EVC,GJA1,TRPS1,WNT5A,IL11RA,LMNA
Human Phenotype	HP:0001822	Hallux valgus		0.0004345	1.848	0.007277	0.06501	11	33	ACVR1,BMP2,SCARF2,COL5A1,COL5A2,ATL3,GTF2IRD1,ELN,SLC16A2,TWIST1,IL11RA
Human Phenotype	HP:0003803	Type 1 muscle fiber predominance		0.00044	1.872	0.00734	0.06557	6	11	NEB,COL6A1,COL6A2,TNNT1,TPM2,TPM3
Human Phenotype	HP:0000963	Thin skin		0.0004545	1.933	0.007552	0.06746	14	49	NFIX,SLC39A13,PLOD1,COL1A2,COL3A1,COL5A1,COL5A2,ADAMTS2,PYCR1,ALDH18A1,EDA,GORAB,FLNA,LMNA
Human Phenotype	HP:0000202	Oral cleft		0.0004746	2.019	0.007855	0.07017	53	315	ACTG2,MEOX1,ARHGAP31,MSX1,MTHFR,SNX3,NEB,BMP4,ROR2,RUNX2,OTX2,SCARF2,PGM1,COL2A1,PRRX1,COL11A1,COL11A2,TBX4,PHGDH,FREM2,DHCR7,DHCR24,FKBP14,EVC2,SLC26A2,EFNB1,RPL26,EVC,GPC4,FGF10,FGFR1,SEC23A,FLNA,FLNB,CHSY1,SIX1,PIEZO2,STAT3,GJA1,GPC3,TBX15,TGFBR2,TGIF1,ALX4,TWIST1,HSPG2,WNT3,WNT5A,IGF2,IRF6,JUP,LMNA,VANGL1
Human Phenotype	HP:0001574	Abnormality of the integument		0.0005118	2.177	0.008439	0.07539	192	1480	MANBA,APCDD1,ACTG2,ACTN4,ACVR1,AXIN2,MEOX1,FZD6,COG6,ARHGAP31,MIF,MITF,MMP2,UVSSA,APOE,FAS,MSX1,MT-CO1,MT-CO3,MT-CYB,ASL,ASS1,DCHS1,FLCN,MVK,MYH9,SNX3,NAGLU,BDNF,BMP1,BMP2,BMP4,NFIX,NFKB2,NGF,NOTCH2,NPR2,PLOD3,CALR,ROR2,CASP8,PAPSS2,CD81,CDH3,LRAT,CRLF1,PDGFRA,SCARF2,CTSC,SLC39A13,PGM3,ABCB4,PITX1,TJP2,PLAU,ECEL1,PLEC,GMPPA,PLOD1,PLOD2,EIF2AK3,PMM2,COL1A2,COL2A1,COL3A1,COL4A5,COL5A1,COL5A2,COL6A1…
Human Phenotype	HP:0002827	Hip dislocation		0.0005241	2.229	0.008597	0.0768	20	85	SHROOM4,DDR2,EIF2AK3,COL1A2,COL2A1,COL6A1,COL6A2,CUL7,DHCR7,PYCR1,ALDH18A1,FLNA,FLNB,SIX1,PIEZO2,GJA1,TPM2,TPM3,HOXA11,HSPG2
Human Phenotype	HP:0006505	Abnormality involving the epiphyses of the limbs		0.0005255	2.235	0.008597	0.0768	16	61	BMP2,NPR2,PLOD3,RUNX2,SLC39A13,EIF2AK3,COL2A1,COL11A1,COL11A2,TBX4,EVC2,SLC26A2,EVC,FLNA,TRPS1,HSPG2
Human Phenotype	HP:0006101	Finger syndactyly		0.0005313	2.26	0.00866	0.07736	23	104	DCHS1,BMP4,ROR2,CDH3,PITX1,PHGDH,FREM2,DHCR7,MIPOL1,EFNB1,GPC4,FGF10,FGFR1,FLNB,PIEZO2,GJA1,GPC3,TWIST1,HOXA11,WNT5A,IRF6,CCBE1,LRP4
Human Phenotype	HP:0000326	Abnormality of the maxilla		0.0005399	2.297	0.008765	0.0783	17	67	MMP2,DCHS1,NFIX,RUNX2,SCARF2,COL5A1,COL5A2,EFEMP2,EDA,FBN1,FGFR1,FLNB,SPG20,TWIST1,IL11RA,IRF6,ADAMTS10
Human Phenotype	HP:0003170	Abnormality of the acetabulum		0.0005515	2.346	0.00892	0.07968	12	39	MMP2,SERPINF1,COL1A2,COL2A1,SLC26A2,FBN1,CRTAP,FLNB,GLB1,HOXA11,FKBP10,HSPG2
Human Phenotype	HP:0001800	Hypoplastic toenails		0.0005834	2.482	0.009401	0.08398	10	29	MSX1,COL11A1,GTF2IRD1,EVC2,ELN,EVC,FGFR1,EOGT,TBX3,LMNA
Human Phenotype	HP:0006703	Aplasia/Hypoplasia of the lungs		0.0005911	2.515	0.009482	0.0847	21	92	ITGA8,COL2A1,PTH1R,PHGDH,FREM2,DHCR7,PEX2,EVC2,SLC26A2,REN,EVC,BICC1,FLNA,FLNB,NPHP3,PIEZO2,STRA6,HSPG2,WNT3,LMNA,VANGL1
Human Phenotype	HP:0003319	Abnormality of the cervical spine		0.0005929	2.522	0.009482	0.0847	33	172	MEOX1,MMP2,BMP4,NOTCH2,ROR2,DDR2,CRLF1,ECEL1,COL2A1,COL11A1,RAB33B,CUL7,PHGDH,DHCR7,SLC26A2,GPC6,EFNB1,CCDC8,FBN1,FBN2,GPC4,FGFR1,FLNB,PIEZO2,FUCA1,GALNS,GPC3,GLB1,GNS,TCF4,TPM2,HSPG2,WNT5A
Human Phenotype	HP:0002107	Pneumothorax		0.0006086	2.589	0.009587	0.08564	5	8	FLCN,COL3A1,ADAMTS2,FBN1,TGFB2
Human Phenotype	HP:0001783	Broad metatarsal		0.0006086	2.589	0.009587	0.08564	5	8	MMP2,NPR2,FBN1,FGFR1,ADAMTS10
Human Phenotype	HP:0003370	Flat capital femoral epiphysis		0.0006086	2.589	0.009587	0.08564	5	8	SLC39A13,COL2A1,TBX4,SLC26A2,TRPS1
Human Phenotype	HP:0011138	Abnormality of skin adnexa		0.0006146	2.614	0.009587	0.08564	111	783	APCDD1,ACTG2,ACVR1,AXIN2,MEOX1,FZD6,COG6,ARHGAP31,MITF,MMP2,APOE,MSX1,MT-CO1,MT-CO3,MT-CYB,ASL,FLCN,NAGLU,BDNF,BMP1,BMP2,BMP4,NFIX,NFKB2,NGF,NOTCH2,NPR2,PLOD3,ROR2,PAPSS2,CDH3,CRLF1,SCARF2,CTSC,PITX1,ECEL1,PLEC,GMPPA,COL2A1,COL3A1,COL6A1,COL6A2,PRRX1,COL11A1,ADAMTS2,H6PD,GTF2IRD1,PTRF,CTSK,HTRA1,CUL7,PHGDH,TBC1D20,FREM2,DHCR7,PYCR1,ALDH18A1,CDON,EVC2,DSC2,DSP,ECE1,EDA,SLC17A5,EFNB1,SETD5,ELN,EVC,…
Human Phenotype	HP:0001073	Cigarette-paper scars		0.0006152	2.617	0.009587	0.08564	4	5	SLC39A13,COL3A1,COL5A1,COL5A2
Human Phenotype	HP:0000947	Dumbbell-shaped long bone		0.0006152	2.617	0.009587	0.08564	4	5	COL2A1,COL11A1,COL11A2,SLC26A2
Human Phenotype	HP:0003304	Spondylolysis		0.0006152	2.617	0.009587	0.08564	4	5	RUNX2,CTSK,FLNA,FLNB
Human Phenotype	HP:0000422	Abnormality of the nasal bridge		0.0006286	2.674	0.009742	0.08702	64	403	ACTG2,MITF,MMP2,DCHS1,NFIX,NPR2,ROR2,DDR2,RUNX2,CRLF1,SCARF2,PLOD1,EIF2AK3,PMM2,COL1A2,COL2A1,COL3A1,COL11A1,COL11A2,ADAMTS2,EFEMP2,GTF2IRD1,CUL7,PTH1R,TBC1D20,FREM2,IMPAD1,DHCR7,DHCR24,SLC26A2,GPC6,EDA,EFNB1,SETD5,ELN,FBN1,SC5D,GPC4,FGFR1,SEC23A,FLNA,FLNB,PIGT,SNAI2,SMARCA2,GJA1,GPC3,STRA6,GNS,TCF4,TWIST2,TGIF1,COL18A1,MAN1B1,TPM2,TRPS1,ALX4,SLC35A2,HSPG2,WNT5A,COL27A1,IGF1R,ADAMTS10,CCBE1
Human Phenotype	HP:0000343	Long philtrum		0.0006298	2.679	0.009742	0.08702	29	145	BMP1,NOTCH2,PLOD3,ROR2,CRLF1,COL2A1,COL11A1,COL11A2,GTF2IRD1,CUL7,PTH1R,DHCR7,SLC26A2,GPC6,ELN,FBN1,SC5D,FGFR1,SEC23A,CRTAP,PIGT,PIEZO2,SNAI2,SMARCA2,TPM2,TRPS1,HSPG2,WNT5A,IGF1R
Human Phenotype	HP:0005288	Abnormality of the nares		0.0006348	2.7	0.00976	0.08719	38	208	ACTG2,NFIX,NOTCH2,PLOD3,ROR2,CRLF1,ECEL1,COL2A1,PRRX1,COL11A1,COL11A2,GTF2IRD1,CUL7,PTH1R,DHCR7,DHCR24,PEX2,SLC26A2,GPC6,SLC17A5,ELN,CCDC8,FBN1,SC5D,GPC4,FGFR1,SEC23A,FLNB,PIEZO2,SMARCA2,FOXP1,GJA1,GPC3,GNS,TCF4,ALX4,WNT3,WNT5A
Human Phenotype	HP:0000978	Bruising susceptibility		0.0006355	2.704	0.00976	0.08719	19	80	MYH9,NFIX,PLOD3,SLC39A13,PLAU,PLEC,PLOD1,COL1A2,COL3A1,COL5A1,COL5A2,ADAMTS2,FKBP14,FANCE,FANCG,GGCX,TGFB2,TGFBR2,TNFRSF1A
Human Phenotype	HP:0001641	Abnormality of the pulmonary valve		0.0006497	2.764	0.009942	0.08881	17	68	ARHGAP31,ROR2,COL1A2,EFEMP2,CPS1,GTF2IRD1,CYP24A1,ELN,FBN1,GPC4,ANKS6,GPC3,STRA6,TGFBR2,ZIC3,ADAMTS10,LTBP2
Human Phenotype	HP:0003273	Hip contracture		0.0006731	2.863	0.01026	0.09168	8	20	MMP2,COL2A1,PTH1R,SLC26A2,FBN2,TNNT1,TPM2,HSPG2
Human Phenotype	HP:0006493	Aplasia/hypoplasia involving bones of the lower limbs		0.0007002	2.979	0.01064	0.09503	42	238	ACVR1,DCHS1,BMP2,NPR2,ROR2,RUNX2,PAPSS2,SLC39A13,PITX1,COL2A1,COL11A1,TBX4,ADAMTS2,CLINT1,CTSK,RAB33B,IMPAD1,DHCR7,SLC26A2,GPC6,MIPOL1,FBN1,GPC4,FGFR1,FLNA,FLNB,FLNC,CHSY1,SMARCA2,EOGT,SPG20,GJA1,GPC3,TBX15,TBX3,SIL1,INF2,TPM3,TRPS1,TWIST1,LMNA,CCBE1
Human Phenotype	HP:0100498	Deviation of toes		0.0007101	3.021	0.01075	0.096	14	51	ACVR1,BMP2,SCARF2,COL5A1,COL5A2,ATL3,GTF2IRD1,ELN,FGF10,FGFR1,FLNA,SLC16A2,TWIST1,IL11RA
Human Phenotype	HP:0000260	Wide anterior fontanel		0.0007124	3.03	0.01075	0.096	12	40	DCHS1,ROR2,COL1A2,COL11A1,ADAMTS2,FBN1,FGFR1,SEC23A,CRTAP,FLNA,PIEZO2,WNT5A
Human Phenotype	HP:0002564	Malformation of the heart and great vessels		0.0007405	3.15	0.01113	0.09943	109	770	ACADVL,ACTG2,MEOX1,ARHGAP31,MIF,AHCY,MT-CO1,MT-CO3,MT-CYB,SNX3,MYL3,NAGLU,BMP2,NFIX,NOTCH2,ROR2,PDGFRA,PGM1,PLOD1,DSE,PMM2,COL1A2,COL2A1,COL3A1,COL5A1,COL5A2,PRRX1,COL11A1,COL11A2,EFEMP2,TMEM43,CPS1,GTF2IRD1,CYP24A1,PHGDH,DES,FREM2,PTPN14,DHCR7,DHCR24,PEX2,EVC2,DSC2,DSG2,DSP,SLC26A2,REN,ECE1,GPC6,ELN,RPL11,RPL26,RPL35A,EVC,FANCE,FANCG,FBN1,FBN2,GPC4,FGFR1,FLNA,FLNB,SGCD,RBCK1,PIGT,NPHP3,PIEZO2,SL…
Human Phenotype	HP:0000236	Abnormality of the anterior fontanelle		0.0007524	3.201	0.01122	0.1002	15	57	MMP2,DCHS1,ROR2,RUNX2,COL1A2,COL11A1,ADAMTS2,CTSK,FBN1,FGFR1,SEC23A,CRTAP,FLNA,PIEZO2,WNT5A
Human Phenotype	HP:0004414	Abnormality of the pulmonary artery		0.0007541	3.208	0.01122	0.1002	24	113	ACTA2,ARHGAP31,MT-CO1,MT-CO3,MT-CYB,NFIX,NOTCH2,COL1A2,COL3A1,EFEMP2,CPS1,GTF2IRD1,GPC6,ELN,FBN1,CRTAP,FLNA,GJA1,STRA6,TGFB3,TGFBR2,HSPG2,LIPA,LMNA
Human Phenotype	HP:0000405	Conductive hearing impairment		0.0007541	3.208	0.01122	0.1002	22	100	ACVR1,MEOX1,DCHS1,NFIX,NOTCH2,PGM3,COL2A1,PRRX1,COL11A2,FREM2,EDN1,FBN1,SC5D,FGF10,SLITRK6,FLNA,FLNB,SIX1,GJA1,TRPS1,TWIST1,CCBE1
Human Phenotype	HP:0011218	Abnormal shape of the frontal region		0.0007663	3.26	0.01132	0.1011	51	306	ACTG2,MMP2,BMP1,BMP4,NFIX,NOTCH2,NPR2,ROR2,DDR2,RUNX2,SERPINH1,DSE,COL1A2,COL2A1,COL11A1,GTF2IRD1,CLINT1,CTSK,CUL7,PTH1R,IMPAD1,DHCR24,PEX2,PYCR1,ALDH18A1,SLC26A2,GPC6,EDA,EFNB1,ELN,CCDC8,TCIRG1,FBN1,FBN2,FGF10,FGFR1,SEC23A,FLNA,FLNB,PIGT,FUCA1,STAT3,GJA1,GLB1,GNS,ALX4,TWIST1,WNT5A,IGF2,CCBE1,LRP4
Human Phenotype	HP:0002007	Frontal bossing		0.0007663	3.26	0.01132	0.1011	51	306	ACTG2,MMP2,BMP1,BMP4,NFIX,NOTCH2,NPR2,ROR2,DDR2,RUNX2,SERPINH1,DSE,COL1A2,COL2A1,COL11A1,GTF2IRD1,CLINT1,CTSK,CUL7,PTH1R,IMPAD1,DHCR24,PEX2,PYCR1,ALDH18A1,SLC26A2,GPC6,EDA,EFNB1,ELN,CCDC8,TCIRG1,FBN1,FBN2,FGF10,FGFR1,SEC23A,FLNA,FLNB,PIGT,FUCA1,STAT3,GJA1,GLB1,GNS,ALX4,TWIST1,WNT5A,IGF2,CCBE1,LRP4
Human Phenotype	HP:0000075	Renal duplication		0.0007693	3.273	0.01132	0.1012	9	25	ROR2,GTF2IRD1,CLINT1,ELN,FANCE,FANCG,GPC4,GPC3,WNT5A
Human Phenotype	HP:0002673	Coxa valga		0.0007923	3.37	0.01162	0.1038	10	30	EIF2AK3,COL2A1,COL11A1,FLNA,FUCA1,GALNS,GLB1,SIL1,TGFB3,HSPG2
Human Phenotype	HP:0000098	Tall stature		0.0008	3.403	0.01169	0.1045	21	94	NEB,NFIX,SCARF2,PLOD1,COL2A1,COL6A1,COL6A2,EFEMP2,ZDHHC9,FBN1,FBN2,GPC4,PIGT,GPC3,TGFB2,TGFBR2,TPM2,TPM3,HSPG2,IGF2,LOX
Human Phenotype	HP:0012368	Flat face		0.0008111	3.45	0.01182	0.1056	13	46	PLOD3,ROR2,COL2A1,IMPAD1,PEX2,SLC26A2,GPC6,FLNA,FLNB,TWIST1,HSPG2,WNT5A,CCBE1
Human Phenotype	HP:0000811	Abnormal external genitalia		0.0008535	3.631	0.01239	0.1107	85	575	ACTA2,DCHS1,SNX3,BMP2,BMP4,NOTCH2,ROR2,SERPINH1,OTX2,PLEC,PLOD1,PLOD2,DSE,COL1A2,COL2A1,COL3A1,COL5A1,COL5A2,PRRX1,ADAMTS2,EFEMP2,GTF2IRD1,CUL7,PHGDH,TBC1D20,FREM2,DHCR7,DHCR24,PEX2,PYCR1,ALDH18A1,FKBP14,DPAGT1,EVC2,DSP,SLC26A2,ECE1,GPC6,MIPOL1,EFNB1,SETD5,ELN,RPL35A,EVC,FANCE,SEMA3A,FANCG,FBN1,SC5D,GPC4,FGF10,FGFR1,SEC23A,FLNA,FLNB,PIEZO2,SMARCA2,GALNS,GJA1,GPC3,GLB1,STRA6,TBX15,TCF4,TBX3,TGFB2,…
Human Phenotype	HP:0006705	Abnormality of the atrioventricular valves		0.0008696	3.699	0.01258	0.1124	22	101	ROR2,PLOD1,COL1A2,COL2A1,COL3A1,COL5A1,COL5A2,CPS1,GTF2IRD1,DHCR7,EVC2,ELN,EVC,FBN1,FBN2,FLNA,XYLT2,GJA1,TGFB2,TGFBR2,ADAMTS10,LMNA
Human Phenotype	HP:0001197	Abnormality of prenatal development or birth		0.0008943	3.804	0.0129	0.1152	51	308	ACTG2,ANXA5,ITGA8,NEB,BDNF,SERPINH1,AIMP1,SCARF2,ABCB4,PLEC,PLOD1,PMM2,COL1A2,COL2A1,COL3A1,COL5A1,COL5A2,COL6A1,COL6A2,PRRX1,COL11A1,ADAMTS2,EFEMP2,CPS1,GTF2IRD1,PTH1R,PHGDH,DHCR7,PEX2,ATN1,SLC26A2,REN,GPC6,SLC17A5,EFNB1,ELN,GPC4,CRTAP,FLNB,NPHP3,CORIN,GFPT1,GPC3,TPM2,TPM3,ALX4,HSPG2,WNT3,LMNA,VANGL1,LOX
Human Phenotype	HP:0001640	Cardiomegaly		0.0009107	3.874	0.01296	0.1157	12	41	NAGLU,BMP2,GTF2IRD1,SLC17A5,ELN,SLC22A5,FUCA1,HEXB,TTR,IGF2,JUP,LAMP2
Human Phenotype	HP:0009843	Aplasia/Hypoplasia of the middle phalanges of the hand		0.0009107	3.874	0.01296	0.1157	12	41	BMP4,ROR2,RUNX2,EIF2AK3,COL2A1,SLC26A2,FGF10,FGFR1,GJA1,WNT5A,IGF2,LMNA
Human Phenotype	HP:0003100	Slender long bone		0.0009107	3.874	0.01296	0.1157	12	41	NFIX,SCARF2,PLOD1,COL1A2,COL2A1,CUL7,ZDHHC9,CCDC8,FBN1,FBN2,GJA1,TGFBR2
Human Phenotype	HP:0003061	Gracile long bones		0.0009107	3.874	0.01296	0.1157	12	41	NFIX,SCARF2,PLOD1,COL1A2,COL2A1,CUL7,ZDHHC9,CCDC8,FBN1,FBN2,GJA1,TGFBR2
Human Phenotype	HP:0000691	Microdontia		0.0009167	3.9	0.01296	0.1157	15	58	MSX1,CDH3,COL3A1,GTF2IRD1,EVC2,EDA,ELN,EVC,FGF10,SEC23A,CHSY1,SIX1,SMOC2,GJA1,TRPS1
Human Phenotype	HP:0009882	Short distal phalanx of finger		0.0009167	3.9	0.01296	0.1157	15	58	BMP2,NFIX,ROR2,COL2A1,CTSK,EVC2,EDA,EVC,GPC4,FLNA,GGCX,GPC3,TBX3,IGF2,LMNA
Human Phenotype	HP:0000889	Abnormality of the clavicles		0.0009318	3.964	0.01313	0.1172	16	64	DCHS1,RUNX2,SCARF2,COL2A1,COL11A1,CTSK,PTH1R,SLC26A2,EFNB1,FBN1,FGFR1,FLNA,GJA1,TBX15,TBX3,LMNA
Human Phenotype	HP:0000463	Anteverted nares		0.0009652	4.106	0.01351	0.1207	36	198	ACTG2,NFIX,NOTCH2,PLOD3,ROR2,CRLF1,ECEL1,COL2A1,COL11A1,COL11A2,GTF2IRD1,CUL7,PTH1R,DHCR7,DHCR24,PEX2,SLC26A2,GPC6,SLC17A5,ELN,CCDC8,FBN1,SC5D,GPC4,FGFR1,SEC23A,FLNB,PIEZO2,SMARCA2,FOXP1,GJA1,GPC3,GNS,TCF4,ALX4,WNT5A
Human Phenotype	HP:0000427	Upturned nose		0.0009652	4.106	0.01351	0.1207	36	198	ACTG2,NFIX,NOTCH2,PLOD3,ROR2,CRLF1,ECEL1,COL2A1,COL11A1,COL11A2,GTF2IRD1,CUL7,PTH1R,DHCR7,DHCR24,PEX2,SLC26A2,GPC6,SLC17A5,ELN,CCDC8,FBN1,SC5D,GPC4,FGFR1,SEC23A,FLNB,PIEZO2,SMARCA2,FOXP1,GJA1,GPC3,GNS,TCF4,ALX4,WNT5A
Human Phenotype	HP:0002750	Delayed skeletal maturation		0.0009841	4.186	0.01358	0.1213	28	142	MT-CO1,MT-CO3,MT-CYB,MVK,ROR2,SCARF2,EIF2AK3,COL2A1,GTF2IRD1,CUL7,PEX2,ALDH18A1,EVC2,ELN,EVC,FBN1,FGFR1,FLNB,PIGT,SMARCA2,TRH,TRPS1,HSPG2,WNT5A,IGF1,IGF1R,IGF2,CCBE1
Human Phenotype	HP:0010230	Cone-shaped epiphyses of the phalanges of the hand		0.0009862	4.195	0.01358	0.1213	8	21	NPR2,RUNX2,EIF2AK3,COL2A1,EVC2,EVC,FLNA,TRPS1
Human Phenotype	HP:0003300	Ovoid vertebral bodies		0.0009862	4.195	0.01358	0.1213	8	21	NAGLU,NPR2,COL2A1,FBN1,GALNS,GLB1,GNS,TBX15
Human Phenotype	HP:0003956	Bowed forearm bones		0.0009862	4.195	0.01358	0.1213	8	21	B2M,NPR2,SCARF2,COL11A1,FGFR1,FLNA,FLNB,HOXA11
Human Phenotype	HP:0002097	Emphysema		0.0009862	4.195	0.01358	0.1213	8	21	FLCN,EFEMP2,EVC2,ELN,EVC,FBN1,TGFB2,LOX
Human Phenotype	HP:0000193	Bifid uvula		0.0009988	4.249	0.01371	0.1224	11	36	BMP4,PGM1,SLC39A13,COL11A1,EDN1,SEC23A,SIX1,PIEZO2,TGFB3,TGFBR2,IRF6
Human Phenotype	HP:0000429	Abnormality of the nasal alae		0.001048	4.457	0.01433	0.128	43	250	ACTG2,MITF,NFIX,NOTCH2,PLOD3,ROR2,CRLF1,SCARF2,ECEL1,PLEC,COL2A1,COL11A1,COL11A2,GTF2IRD1,CUL7,PTH1R,FREM2,DHCR7,DHCR24,PEX2,SLC26A2,GPC6,EDA,MIPOL1,SLC17A5,ELN,CCDC8,FBN1,SC5D,GPC4,FGFR1,SEC23A,FLNB,PIEZO2,SMARCA2,FOXP1,GJA1,GPC3,GNS,TCF4,TRPS1,ALX4,WNT5A
Human Phenotype	HP:0000035	Abnormality of the testis		0.001051	4.47	0.01433	0.128	71	466	ACTA2,SNX3,BMP2,BMP4,NOTCH2,ROR2,SERPINH1,OTX2,PLOD1,PLOD2,DSE,COL1A2,COL2A1,COL3A1,COL5A1,COL5A2,ADAMTS2,EFEMP2,GTF2IRD1,CUL7,PHGDH,TBC1D20,FREM2,DHCR7,PEX2,PYCR1,ALDH18A1,FKBP14,DPAGT1,EVC2,SLC26A2,GPC6,MIPOL1,EFNB1,SETD5,ELN,EVC,FANCE,SEMA3A,FANCG,FBN1,GPC4,FGFR1,SEC23A,FLNA,FLNB,PIEZO2,SMARCA2,GALNS,GJA1,GPC3,GLB1,STRA6,TCF4,TBX3,TGFB2,TGFBR2,TNFRSF1A,TPM2,ALX4,TWIST1,HSPG2,WFS1,WNT3,WNT5A,IG…
Human Phenotype	HP:0002617	Aneurysm		0.001059	4.505	0.01436	0.1283	10	31	ACTA2,PLOD3,COL3A1,EFEMP2,PRKG1,FBN1,STAT3,TGFBR2,SEC63,LOX
Human Phenotype	HP:0005922	Abnormal hand morphology		0.001062	4.517	0.01436	0.1283	36	199	ACVR1,ASNS,BMP2,BMP4,NFIX,ROR2,RUNX2,PDGFRA,EIF2AK3,COL2A1,COL11A1,CTSK,CUL7,DHCR7,EVC2,DSP,SLC26A2,EDA,EVC,FANCE,FANCG,GPC4,FGFR1,FLNA,GGCX,GJA1,GPC3,TBX3,TPM2,TRPS1,WNT5A,IGF2,MOGS,LMNA,CCBE1,LRP4
Human Phenotype	HP:0008065	Aplasia/Hypoplasia of the skin		0.001063	4.523	0.01436	0.1283	23	109	ARHGAP31,NFIX,SLC39A13,PLEC,PLOD1,COL1A2,COL3A1,COL5A1,COL5A2,ADAMTS2,DDB2,DHCR24,PYCR1,ALDH18A1,EDA,FBN1,GORAB,FLNA,GJA1,TWIST2,TGFBR2,ALX4,LMNA
Human Phenotype	HP:0006711	Aplasia/Hypoplasia involving bones of the thorax		0.00107	4.551	0.0144	0.1286	21	96	DCHS1,NFIX,ROR2,DDR2,RUNX2,COL2A1,COL11A1,COL11A2,CUL7,PTH1R,FREM2,EVC2,SLC26A2,EFNB1,EVC,FGFR1,FLNA,FLNB,TBX15,TBX3,LMNA
Human Phenotype	HP:0002778	Abnormality of the trachea		0.001201	5.109	0.01612	0.144	19	84	DDR2,COL2A1,PRRX1,CPS1,GTF2IRD1,FREM2,DHCR7,SLC26A2,ELN,FANCE,FANCG,FBN2,FGFR1,FLNA,FLNB,GJA1,WNT3,ZIC3,VANGL1
Human Phenotype	HP:0008921	Neonatal short-limb short stature		0.001248	5.31	0.01665	0.1487	5	9	COL1A2,COL2A1,EVC2,SLC26A2,EVC
Human Phenotype	HP:0010880	Increased nuchal translucency		0.001248	5.31	0.01665	0.1487	5	9	GTF2IRD1,DHCR7,ATN1,GPC6,ELN
Human Phenotype	HP:0004942	Aortic aneurysm		0.001352	5.752	0.01798	0.1606	6	13	ACTA2,EFEMP2,PRKG1,FBN1,TGFBR2,LOX
Human Phenotype	HP:0012210	Abnormal renal morphology		0.001371	5.831	0.01817	0.1623	81	551	ACTG2,ACTN4,ADA,COG6,ITGA8,APOE,MT-CO1,MT-CO3,MT-CYB,DCHS1,FLCN,MYH9,ATP7B,BMP4,NOTCH2,ROR2,SERPINH1,PCK2,PGM3,CLCN5,PMM2,COL3A1,COL4A5,COL4A6,CPS1,GTF2IRD1,CLINT1,PRODH,CYP24A1,PTH1R,PHGDH,FREM2,DHCR7,DHCR24,PEX2,EVC2,REN,SLC17A5,ELN,RPL11,RPL26,EVC,FANCE,FANCG,SC5D,GPC4,FGF10,FGFR1,SLITRK6,BICC1,CRTAP,FLNA,FLNB,FN1,SIX1,CEP164,PIGT,NPHP3,PIEZO2,ANKS6,XYLT2,GPC3,STRA6,TBX15,TBX3,GSN,INF2,SEC63,C…
Human Phenotype	HP:0000377	Abnormality of the pinna		0.001393	5.926	0.01832	0.1636	58	368	MEOX1,MT-CO1,MT-CO3,MT-CYB,ASNS,DCHS1,BMP1,BMP4,NFIX,NOTCH2,PLOD3,SCARF2,PLEC,DSE,PMM2,COL3A1,COL5A1,COL5A2,COL6A1,COL6A2,COL11A1,EFEMP2,GTF2IRD1,CLINT1,PHGDH,FREM2,DHCR24,PEX2,PYCR1,ALDH18A1,SLC26A2,ECE1,EDN1,ZDHHC9,ELN,CCDC8,EVC,FBN1,FBN2,GPC4,FGF10,FGFR1,FLNA,SIX1,PIEZO2,SLC16A2,GJA1,GPC3,TBX15,TCF4,CLCF1,TPM2,TRPS1,TWIST1,HSPG2,IGF2,LMNA,LRP4
Human Phenotype	HP:0006488	Bowing of the arm		0.001406	5.98	0.01832	0.1636	8	22	B2M,NPR2,SCARF2,COL11A1,FGFR1,FLNA,FLNB,HOXA11
Human Phenotype	HP:0002597	Abnormality of the vasculature		0.001416	6.024	0.01832	0.1636	74	495	MANBA,ACTA2,FZD4,ARHGAP31,APOE,FAS,MT-CO1,MT-CO3,MT-CYB,MTHFR,MT-ND4,ASS1,MVK,MYH9,NFIX,NFKBIL1,NOTCH2,PLOD3,ROR2,PDGFRA,PDGFRB,PGM1,PLOD1,PMM2,COL1A2,COL3A1,COL5A1,COL5A2,EFEMP2,CPS1,GTF2IRD1,PRKCH,PRKG1,LDLRAP1,CYP1B1,HTRA1,PTH1R,DHCR7,DHCR24,SLC26A2,GPC6,ELN,RPE65,FBN1,FBN2,SC5D,SEC23A,CRTAP,FLNA,FLNB,FUCA1,CERKL,GGCX,STAT3,XYLT2,GJA1,GLB1,STRA6,TGFB2,TGFB3,TGFBR2,TNFRSF1A,SEC63,TTR,HSPG2,WFS1…
Human Phenotype	HP:0003053	Epiphyseal deformities of tubular bones		0.001421	6.045	0.01832	0.1636	3	3	COL2A1,GALNS,GLB1
Human Phenotype	HP:0001234	Hitchhiker thumb		0.001421	6.045	0.01832	0.1636	3	3	SLC26A2,FLNB,CHSY1
Human Phenotype	HP:0002108	Spontaneous pneumothorax		0.001421	6.045	0.01832	0.1636	3	3	FLCN,COL3A1,ADAMTS2
Human Phenotype	HP:0006237	Prominent interphalangeal joints		0.001421	6.045	0.01832	0.1636	3	3	COL2A1,COL11A2,SMARCA2
Human Phenotype	HP:0005961	Hypoargininemia		0.001421	6.045	0.01832	0.1636	3	3	ASL,ASS1,CPS1
Human Phenotype	HP:0001757	High-frequency sensorineural hearing impairment		0.001421	6.045	0.01832	0.1636	3	3	MYH9,COL4A6,FKBP14
Human Phenotype	HP:0001831	Short toe		0.001469	6.251	0.01888	0.1687	18	79	ACVR1,BMP2,NPR2,ROR2,COL2A1,ADAMTS2,CTSK,IMPAD1,DHCR7,SLC26A2,GPC4,FGFR1,FLNA,EOGT,GJA1,GPC3,TBX3,TWIST1
Human Phenotype	HP:0001933	Subcutaneous hemorrhage		0.001506	6.408	0.0193	0.1724	26	132	APOE,MT-CO1,MT-CO3,MT-CYB,MVK,MYH9,NFIX,PLOD3,CD81,SLC39A13,PLAU,PLEC,PLOD1,COL1A2,COL3A1,COL5A1,COL5A2,ADAMTS2,FKBP14,FANCE,FANCG,GGCX,TGFB2,TGFBR2,TNFRSF1A,HOXA11
Human Phenotype	HP:0100240	Synostosis of joints		0.001565	6.659	0.02	0.1786	23	112	ACVR1,MEOX1,ROR2,PITX1,COL2A1,COL11A2,GTF2IRD1,PTH1R,EVC2,MIPOL1,ELN,EVC,FBLN1,FGF10,FGFR1,FLNA,FLNB,CHSY1,PIEZO2,TPM2,TWIST1,HOXA11,LRP4
Human Phenotype	HP:0004279	Short palm		0.001579	6.715	0.02011	0.1796	16	67	ROR2,CRLF1,COL2A1,COL9A2,COL11A1,COL11A2,EVC,FBN1,GPC4,FGFR1,GJA1,GPC3,TRPS1,WNT5A,LMNA,CCBE1
Human Phenotype	HP:0000290	Abnormality of the forehead		0.001599	6.803	0.02028	0.1812	69	457	ACTG2,MMP2,ASNS,DCHS1,BMP1,BMP4,NFIX,NOTCH2,NPR2,ROR2,DDR2,RUNX2,SERPINH1,CCND2,CDK6,DSE,PMM2,COL1A2,COL2A1,COL11A1,EFEMP2,GTF2IRD1,CLINT1,CTSK,CUL7,PTH1R,PHGDH,TBC1D20,FREM2,IMPAD1,DHCR7,DHCR24,PEX2,PYCR1,ALDH18A1,SLC26A2,GPC6,EDA,EFNB1,ELN,NHEJ1,CCDC8,TCIRG1,FBN1,FBN2,SC5D,FGF10,FGFR1,SEC23A,FLNA,FLNB,PIGT,SLC16A2,SMARCA2,FOXP1,FUCA1,STAT3,GJA1,GLB1,GNS,TCF4,ALX4,TWIST1,HSPG2,WNT5A,COL27A1,IGF2…
Human Phenotype	HP:0006501	Aplasia/Hypoplasia of the radius		0.001602	6.815	0.02028	0.1812	15	61	NPR2,PITX1,DHCR7,GPC6,MIPOL1,RPL26,FANCE,FANCG,FGF10,FLNB,TBX3,TPM2,ZIC3,VANGL1,LRP4
Human Phenotype	HP:0008678	Renal hypoplasia/aplasia		0.001619	6.888	0.02044	0.1826	24	119	ITGA8,DCHS1,BMP4,GTF2IRD1,CLINT1,PHGDH,FREM2,DHCR7,DHCR24,EVC2,REN,ELN,RPL26,EVC,FANCE,FANCG,FGF10,SIX1,PIEZO2,STRA6,TBX3,WNT3,VANGL1,LRP4
Human Phenotype	HP:0003811	Neonatal death		0.001638	6.969	0.02062	0.1842	11	38	COL2A1,COL11A1,CPS1,PTH1R,PHGDH,DSP,SLC26A2,FLNA,FLNB,HSPG2,LMNA
Human Phenotype	HP:0012632	Abnormal intraocular pressure		0.001683	7.16	0.02087	0.1865	4	6	CYP1B1,HMX1,LOXL1,LTBP2
Human Phenotype	HP:0002318	Cervical myelopathy		0.001683	7.16	0.02087	0.1865	4	6	COL2A1,EXT2,GALNS,GLB1
Human Phenotype	HP:0008440	C1-C2 vertebral abnormality		0.001683	7.16	0.02087	0.1865	4	6	MMP2,DDR2,COL2A1,FBN1
Human Phenotype	HP:0000993	Molluscoid pseudotumors		0.001683	7.16	0.02087	0.1865	4	6	PLOD1,COL3A1,COL5A1,COL5A2
Human Phenotype	HP:0003088	Premature osteoarthritis		0.001683	7.16	0.02087	0.1865	4	6	COL1A2,COL2A1,COL11A2,FBN1
Human Phenotype	HP:0030084	Clinodactyly		0.001789	7.61	0.02187	0.1953	37	212	ACVR1,DCHS1,BMP2,BMP4,ROR2,SCARF2,PITX1,COL11A1,GTF2IRD1,CUL7,PTH1R,PHGDH,DPAGT1,SLC26A2,EFNB1,ELN,EVC,GPC4,FGF10,FGFR1,FLNA,FLNB,PIEZO2,SPG20,GJA1,GPC3,TBX15,TCF4,CLCF1,TWIST1,HOXA11,WNT5A,IGF1,IGF1R,IGF2,IL11RA,LMNA
Human Phenotype	HP:0001075	Atrophic scars		0.001793	7.627	0.02187	0.1953	7	18	SLC39A13,PLEC,COL1A2,COL3A1,COL5A1,COL5A2,TGFBR2
Human Phenotype	HP:0001519	Disproportionate tall stature		0.001793	7.627	0.02187	0.1953	7	18	SCARF2,PLOD1,COL2A1,ZDHHC9,FBN1,FBN2,TGFBR2
Human Phenotype	HP:0011800	Midface retrusion		0.001796	7.64	0.02187	0.1953	17	74	BMP4,NFIX,ROR2,RUNX2,SERPINH1,COL1A2,COL2A1,COL11A2,PYCR1,SLC26A2,CCDC8,FGFR1,SEC23A,FLNA,FLNB,WNT5A,LMNA
Human Phenotype	HP:0000293	Full cheeks		0.001799	7.653	0.02187	0.1953	12	44	NOTCH2,CRLF1,GTF2IRD1,SLC26A2,EDN1,ELN,FBN1,FLNA,TCF4,HEXB,HSPG2,LMNA
Human Phenotype	HP:0001964	Aplasia/Hypoplasia of metatarsal bones		0.001799	7.653	0.02187	0.1953	12	44	DCHS1,NPR2,COL2A1,RAB33B,FGFR1,FLNA,FLNB,CHSY1,SMARCA2,SIL1,TRPS1,TWIST1
Human Phenotype	HP:0004278	Synostosis involving bones of the hand		0.001799	7.653	0.02187	0.1953	12	44	ROR2,PITX1,COL2A1,COL11A2,EVC2,EVC,FBLN1,FGFR1,FLNA,FLNB,CHSY1,LRP4
Human Phenotype	HP:0001643	Patent ductus arteriosus		0.001863	7.927	0.02258	0.2017	25	127	NFIX,NOTCH2,CPS1,GTF2IRD1,PHGDH,DHCR7,DHCR24,PEX2,ECE1,ELN,FBN1,FBN2,GPC4,FLNA,PIGT,NPHP3,ANKS6,EOGT,GPC3,STRA6,TGFBR2,COL18A1,ZIC3,ADAMTS10,LMNA
Human Phenotype	HP:0011328	Abnormality of fontanelles		0.001936	8.234	0.02333	0.2084	22	107	MMP2,DCHS1,MVK,ROR2,RUNX2,COL1A2,COL11A1,ADAMTS2,CTSK,PEX2,PYCR1,ALDH18A1,REN,FBN1,FGFR1,SEC23A,CRTAP,FLNA,PIEZO2,WNT5A,IGF2,LMNA
Human Phenotype	HP:0005920	Abnormality of the epiphyses of the phalanges of the hand		0.001936	8.234	0.02333	0.2084	9	28	BMP2,NPR2,RUNX2,EIF2AK3,COL2A1,EVC2,EVC,FLNA,TRPS1
Human Phenotype	HP:0008180	Mildly elevated creatine phosphokinase		0.001956	8.319	0.0235	0.2099	8	23	NEB,COL6A1,COL6A2,FLNC,GFPT1,TPM2,TPM3,LMNA
Human Phenotype	HP:0012243	Abnormal genital system morphology		0.002046	8.702	0.02451	0.219	106	766	ACTA2,AXIN2,ITGA8,MSX1,DCHS1,FLCN,ZFHX3,MYH9,SNX3,BMP2,BMP4,NOTCH2,ROR2,PAPSS2,SERPINH1,OPCML,OTX2,PDGFRL,PLAU,PLEC,PLOD1,PLOD2,DSE,PMM2,COL1A2,COL2A1,COL3A1,COL5A1,COL5A2,PRRX1,ADAMTS2,EFEMP2,H6PD,GTF2IRD1,CUL7,PTH1R,PHGDH,TBC1D20,FREM2,DHCR7,DHCR24,DIAPH2,PEX2,PYCR1,ALDH18A1,FKBP14,DPAGT1,EVC2,DSP,SLC26A2,ECE1,GPC6,MIPOL1,EFNB1,SETD5,ELN,RPL35A,EVC,FANCE,SEMA3A,FANCG,FBN1,SC5D,GPC4,FGF10,FGFR1,…
Human Phenotype	HP:0001157	Clinodactyly of hands		0.002115	8.997	0.02527	0.2257	28	149	ACVR1,BMP2,BMP4,ROR2,SCARF2,PITX1,COL11A1,GTF2IRD1,CUL7,PTH1R,DPAGT1,SLC26A2,EFNB1,ELN,EVC,GPC4,FGF10,FGFR1,FLNA,FLNB,PIEZO2,GJA1,GPC3,TBX15,TWIST1,HOXA11,WNT5A,IGF2
Human Phenotype	HP:0002656	Epiphyseal dysplasia		0.002153	9.159	0.0253	0.226	6	14	EIF2AK3,COL2A1,COL9A2,COL9A3,COL11A2,FLNB
Human Phenotype	HP:0002986	Radial bowing		0.002153	9.159	0.0253	0.226	6	14	B2M,NPR2,COL11A1,FLNA,FLNB,HOXA11
Human Phenotype	HP:0002953	Vertebral compression fractures		0.002153	9.159	0.0253	0.226	6	14	MMP2,NOTCH2,SERPINF1,GORAB,CRTAP,FKBP10
Human Phenotype	HP:0001059	Pterygium		0.002153	9.159	0.0253	0.226	6	14	PLEC,PLOD2,PHGDH,GPC6,EFNB1,IRF6
Human Phenotype	HP:0045008	Abnormal shape of the radius		0.002153	9.159	0.0253	0.226	6	14	B2M,NPR2,COL11A1,FLNA,FLNB,HOXA11
Human Phenotype	HP:0000162	Glossoptosis		0.002153	9.159	0.0253	0.226	6	14	NFIX,COL2A1,COL11A2,EDN1,FLNA,GJA1
Human Phenotype	HP:0001627	Abnormality of cardiac morphology		0.002169	9.228	0.02542	0.2271	118	869	ACADVL,ACTG2,MEOX1,ARHGAP31,MIF,AHCY,MT-CO1,MT-CO3,MT-CYB,SNX3,MYL3,NAGLU,BMP2,NFIX,NOTCH2,CACNA1C,ROR2,CRLF1,PDGFRA,PGM1,PLOD1,DSE,PMM2,COL1A2,COL2A1,COL3A1,COL5A1,COL5A2,PRRX1,COL11A1,COL11A2,EFEMP2,TMEM43,CPS1,GTF2IRD1,PTRF,TRPM4,CYP24A1,PHGDH,DES,FREM2,PTPN14,DHCR7,DHCR24,PEX2,EVC2,DSC2,DSG2,DSP,SLC26A2,REN,ECE1,GPC6,SLC17A5,ELN,EMD,RPL11,RPL26,RPL35A,EVC,FANCE,FANCG,FBN1,FBN2,GPC4,FGFR1,FLNA…
Human Phenotype	HP:0000973	Cutis laxa		0.002192	9.326	0.02562	0.2289	16	69	NPR2,PLOD1,COL3A1,ADAMTS2,EFEMP2,GTF2IRD1,PEX2,PYCR1,ALDH18A1,ELN,GORAB,GGCX,GSN,TRPS1,IGF2,LOX
Human Phenotype	HP:0001650	Aortic valve stenosis		0.002219	9.441	0.02586	0.231	12	45	EFEMP2,GTF2IRD1,CYP24A1,ELN,FBN1,NPHP3,ANKS6,GLB1,TNNC1,ADAMTS10,LOX,LTBP2
Human Phenotype	HP:0000069	Abnormality of the ureter		0.002258	9.607	0.02618	0.2338	23	115	ACTG2,PLEC,CPS1,GTF2IRD1,DHCR7,ELN,RPL11,FANCE,FANCG,GPC4,BICC1,FLNA,SIX1,NPHP3,GPC3,COL18A1,TRPS1,HSPG2,WFS1,IGF2,LMNA,VANGL1,CCBE1
Human Phenotype	HP:0002688	Absent frontal sinuses		0.002277	9.685	0.02618	0.2338	5	10	NOTCH2,RUNX2,COL11A1,CTSK,FLNA
Human Phenotype	HP:0002196	Myelopathy		0.002277	9.685	0.02618	0.2338	5	10	COL2A1,COL6A1,EXT2,GALNS,GLB1
Human Phenotype	HP:0100303	Muscle fiber cytoplasmatic inclusion bodies		0.002277	9.685	0.02618	0.2338	5	10	NEB,FLNC,TNNT1,TPM2,TPM3
Human Phenotype	HP:0003505	Short limb dwarfism		0.002277	9.685	0.02618	0.2338	5	10	COL1A2,COL2A1,EVC2,SLC26A2,EVC
Human Phenotype	HP:0001646	Abnormality of the aortic valve		0.002284	9.717	0.02619	0.234	20	95	COL1A2,EFEMP2,CPS1,GTF2IRD1,CYP24A1,ELN,RPL26,FBN1,FBN2,FLNA,NPHP3,ANKS6,GLB1,TGFB2,TGFBR2,TNNC1,ADAMTS10,LOX,LTBP2,SMAD6
Human Phenotype	HP:0001844	Abnormality of the hallux		0.002298	9.774	0.02627	0.2347	18	82	ACVR1,BMP2,NPR2,ROR2,SCARF2,COL5A1,COL5A2,ATL3,GTF2IRD1,MIPOL1,EFNB1,ELN,FGF10,FGFR1,FLNA,SLC16A2,TWIST1,IL11RA
Human Phenotype	HP:0010240	Hypoplasia of the middle phalanges of the hand		0.002325	9.891	0.02645	0.2362	10	34	BMP4,ROR2,RUNX2,EIF2AK3,COL2A1,SLC26A2,FGFR1,GJA1,WNT5A,IGF2
Human Phenotype	HP:0005819	Short middle phalanx of finger		0.002325	9.891	0.02645	0.2362	10	34	BMP4,ROR2,RUNX2,EIF2AK3,COL2A1,SLC26A2,FGFR1,GJA1,WNT5A,IGF2
Human Phenotype	HP:0003196	Short nose		0.002344	9.972	0.02659	0.2376	28	150	NFIX,NPR2,PLOD3,ROR2,DDR2,COL2A1,COL11A1,COL11A2,GTF2IRD1,IMPAD1,DHCR24,SLC26A2,ECE1,GPC6,EDA,ELN,FBN1,SC5D,GPC4,FGFR1,FLNA,FLNB,FOXP1,GGCX,GPC3,WNT5A,LMNA,LRP4
Human Phenotype	HP:0011001	Increased bone mineral density		0.002393	10.18	0.02701	0.2413	21	102	NAGLU,BMP1,DDR2,RUNX2,COL6A1,COL11A1,GTF2IRD1,CTSK,PTH1R,DHCR7,DHCR24,PEX2,SLC26A2,ELN,FLNA,GGCX,GJA1,TRPS1,HSPG2,LMNA,LTBP3
Human Phenotype	HP:0001770	Toe syndactyly		0.002393	10.18	0.02701	0.2413	21	102	ARHGAP31,BMP2,BMP4,ROR2,PHGDH,FREM2,DHCR7,MIPOL1,EFNB1,FBLN1,SC5D,GPC4,FGFR1,FLNA,GJA1,GPC3,TBX15,CLCF1,TWIST1,IRF6,LRP4
Human Phenotype	HP:0002620	Systemic artery abnormality		0.002436	10.36	0.02742	0.2449	32	179	ACTA2,ARHGAP31,APOE,MT-CO1,MT-CO3,MT-CYB,MT-ND4,MYH9,NFIX,PLOD3,PDGFRB,PLOD1,COL1A2,COL3A1,EFEMP2,CPS1,GTF2IRD1,HTRA1,ELN,FBN1,FLNA,XYLT2,GJA1,GLB1,TGFB2,TGFBR2,TNFRSF1A,HSPG2,LIPA,LMNA,LPL,SMAD6
Human Phenotype	HP:0011452	Functional abnormality of the middle ear		0.002478	10.54	0.02782	0.2485	22	109	ACVR1,MEOX1,DCHS1,NFIX,NOTCH2,PGM3,COL2A1,PRRX1,COL11A2,FREM2,EDN1,FBN1,SC5D,FGF10,SLITRK6,FLNA,FLNB,SIX1,GJA1,TRPS1,TWIST1,CCBE1
Human Phenotype	HP:0001633	Abnormality of the mitral valve		0.002567	10.92	0.02857	0.2552	16	70	PLOD1,COL1A2,COL2A1,COL3A1,COL5A1,COL5A2,GTF2IRD1,ELN,FBN1,FBN2,FLNA,XYLT2,TGFB2,TGFBR2,ADAMTS10,LMNA
Human Phenotype	HP:0010743	Short metatarsal		0.002578	10.97	0.02857	0.2552	11	40	DCHS1,NPR2,COL2A1,RAB33B,FGFR1,FLNA,FLNB,CHSY1,SMARCA2,SIL1,TRPS1
Human Phenotype	HP:0004948	Vascular tortuosity		0.002579	10.97	0.02857	0.2552	7	19	MT-CO3,MT-CYB,MT-ND4,EFEMP2,TGFB2,TGFBR2,LOX
Human Phenotype	HP:0009376	Aplasia/Hypoplasia of the phalanges of the 5th finger		0.002579	10.97	0.02857	0.2552	7	19	BMP2,ROR2,RUNX2,COL2A1,GJA1,WNT5A,IGF2
Human Phenotype	HP:0003671	Amyotrophy involving the extremities		0.002579	10.97	0.02857	0.2552	7	19	PLOD3,SLC39A13,FLNC,GARS,INF2,TPM3,LMNA
Human Phenotype	HP:0003826	Stillbirth		0.002662	11.32	0.02929	0.2617	8	24	COL2A1,COL11A1,PTH1R,PHGDH,SLC26A2,FLNA,FLNB,LMNA
Human Phenotype	HP:0003022	Hypoplasia of the ulna		0.002662	11.32	0.02929	0.2617	8	24	B2M,SCARF2,COL2A1,RPL26,FGF10,PIGT,TBX3,LRP4
Human Phenotype	HP:0100688	Decreased corneal diameter		0.002672	11.37	0.02929	0.2617	15	64	SNX3,BMP4,OTX2,PLOD1,CYP1B1,TBC1D20,SC5D,GORAB,GJA1,TBX15,HMX1,HSPG2,WNT3,PRSS56,MAF
Human Phenotype	HP:0000482	Microcornea		0.002672	11.37	0.02929	0.2617	15	64	SNX3,BMP4,OTX2,PLOD1,CYP1B1,TBC1D20,SC5D,GORAB,GJA1,TBX15,HMX1,HSPG2,WNT3,PRSS56,MAF
Human Phenotype	HP:0004426	Abnormality of the cheeks		0.002716	11.55	0.0297	0.2653	12	46	NOTCH2,CRLF1,GTF2IRD1,SLC26A2,EDN1,ELN,FBN1,FLNA,TCF4,HEXB,HSPG2,LMNA
Human Phenotype	HP:0012374	Abnormality of the globe		0.002733	11.63	0.02981	0.2663	177	1390	MANBA,ACTA2,FZD4,ARHGAP31,MITF,C1QTNF5,MMP2,ALDH1A3,AMPD2,ITGA8,APOE,ARSA,MT-CO1,MT-CO3,MT-CYB,MT-ND4,ASPH,DCHS1,FLCN,MVK,MYH9,SNX3,ATP7B,BMP1,BMP4,NFIX,PLOD3,ROR2,DDR2,RUNX2,SERPINH1,OTX2,CDH3,SLC33A1,LRAT,SCARF2,CTSC,SLC39A13,PLEC,ITM2B,GMPPA,PLOD1,EIF2AK3,DSE,PMM2,COL1A2,COL2A1,COL3A1,DFNB31,COL4A5,COL4A6,COL5A1,COL5A2,COL8A2,COL9A2,PRRX1,COL11A1,COL11A2,ADAMTS2,EFEMP2,GTF2IRD1,PPIB,ZNF592,CLI…
Human Phenotype	HP:0001645	Sudden cardiac death		0.002827	12.02	0.03075	0.2747	17	77	ACADVL,MT-CO1,MT-CO3,MT-CYB,CACNA1C,CRLF1,TMEM43,GTF2IRD1,DSC2,DSG2,DSP,ELN,EMD,TGFB3,JUP,LAMP2,LMNA
Human Phenotype	HP:0000939	Osteoporosis		0.002853	12.14	0.03096	0.2766	23	117	MMP2,PDLIM4,ATP7B,BMP1,BMP2,NOTCH2,RUNX2,PLOD1,EIF2AK3,PLS3,COL1A2,GTF2IRD1,PTRF,PEX2,DUSP6,ELN,SC5D,GORAB,GALNS,GLB1,TGFBR2,HSPG2,LMNA
Human Phenotype	HP:0011603	Congenital malformation of the great arteries		0.002908	12.37	0.03147	0.2812	26	138	NFIX,NOTCH2,CPS1,GTF2IRD1,PHGDH,DHCR7,DHCR24,PEX2,ECE1,ELN,FBN1,FBN2,GPC4,FLNA,PIGT,NPHP3,ANKS6,EOGT,GPC3,STRA6,TGFBR2,COL18A1,ZIC3,ADAMTS10,LMNA,VANGL1
Human Phenotype	HP:0100737	Abnormality of the hard palate		0.003003	12.77	0.03242	0.2896	47	294	ACTG2,MEOX1,ARHGAP31,MSX1,MTHFR,SNX3,NEB,BMP4,RUNX2,OTX2,SCARF2,PGM1,COL2A1,PRRX1,COL11A1,COL11A2,TBX4,PHGDH,FREM2,DHCR7,DHCR24,FKBP14,SLC26A2,EFNB1,RPL26,GPC4,FGFR1,SEC23A,FLNA,FLNB,CHSY1,SIX1,PIEZO2,STAT3,GJA1,GPC3,TBX15,TGFBR2,TGIF1,ALX4,TWIST1,HSPG2,WNT3,WNT5A,IGF2,IRF6,LMNA
Human Phenotype	HP:0000356	Abnormality of the outer ear		0.00303	12.89	0.03263	0.2915	81	566	ACTG2,MEOX1,ITGA8,MT-CO1,MT-CO3,MT-CYB,ASNS,DCHS1,MVK,NEB,BDNF,BMP1,BMP4,NFIX,NOTCH2,PLOD3,ROR2,CRLF1,SCARF2,PLEC,EIF2AK3,DSE,PMM2,COL2A1,COL3A1,COL5A1,COL5A2,COL6A1,COL6A2,PRRX1,COL11A1,EFEMP2,GTF2IRD1,CLINT1,PTH1R,PHGDH,FREM2,DHCR7,DHCR24,PEX2,PYCR1,ALDH18A1,SLC26A2,ECE1,GPC6,EDN1,ZDHHC9,TSHZ1,ELN,RPL26,CCDC8,RPL35A,EVC,FBN1,FBN2,GPC4,FGF10,FGFR1,FLNA,FLNB,SIX1,PIEZO2,SLC16A2,GJA1,GPC3,STRA6,GN…
Human Phenotype	HP:0009825	Aplasia involving bones of the extremities		0.003138	13.35	0.03371	0.3012	15	65	ROR2,PITX1,COL2A1,CTSK,EVC2,SLC26A2,EDA,EVC,FGF10,FLNA,GJA1,TPM2,TWIST1,LMNA,VANGL1
Human Phenotype	HP:0000270	Delayed cranial suture closure		0.00319	13.57	0.03409	0.3045	11	41	MMP2,ROR2,RUNX2,ADAMTS2,CTSK,SEC23A,CRTAP,FLNA,TWIST1,IGF2,LMNA
Human Phenotype	HP:0011867	Abnormality of the wing of the ilium		0.00319	13.57	0.03409	0.3045	11	41	DDR2,RUNX2,EIF2AK3,COL2A1,GPC4,SEC23A,GALNS,GPC3,GLB1,TBX15,CCBE1
Human Phenotype	HP:0000239	Large fontanelles		0.003219	13.69	0.03432	0.3066	19	91	DCHS1,MVK,ROR2,COL1A2,COL11A1,ADAMTS2,PEX2,PYCR1,ALDH18A1,REN,FBN1,FGFR1,SEC23A,CRTAP,FLNA,PIEZO2,WNT5A,IGF2,LMNA
Human Phenotype	HP:0002757	Recurrent fractures		0.00325	13.83	0.03447	0.3079	14	59	FZD4,NFIX,RUNX2,CLCN5,EIF2AK3,COL1A2,PPIB,CTSK,GORAB,FGFR1,CRTAP,STAT3,GJA1,MOGS
Human Phenotype	HP:0009120	Aplasia/Hypoplasia involving the sinuses		0.003266	13.89	0.03447	0.3079	6	15	NOTCH2,RUNX2,COL11A1,CTSK,FLNA,FUCA1
Human Phenotype	HP:0008428	Vertebral clefting		0.003266	13.89	0.03447	0.3079	6	15	COL2A1,COL11A2,SLC26A2,SC5D,FLNB,HSPG2
Human Phenotype	HP:0009119	Aplasia/Hypoplasia of the frontal sinuses		0.003266	13.89	0.03447	0.3079	6	15	NOTCH2,RUNX2,COL11A1,CTSK,FLNA,FUCA1
Human Phenotype	HP:0011337	Abnormality of mouth size		0.003281	13.96	0.03455	0.3086	31	175	ROR2,CRLF1,COL2A1,PRRX1,COL11A1,GTF2IRD1,TBC1D20,IMPAD1,DHCR7,DHCR24,ALDH18A1,ELN,FBN1,GPC4,FGFR1,SEC23A,FLNA,PIEZO2,SMARCA2,GALNS,GJA1,GPC3,GLB1,GNS,TCF4,TPM2,HSPG2,WNT3,IGF2,LMNA,CCBE1
Human Phenotype	HP:0006495	Aplasia/Hypoplasia of the ulna		0.003295	14.02	0.03461	0.3092	9	30	B2M,SCARF2,COL2A1,RPL26,FGF10,FLNB,PIGT,TBX3,LRP4
Human Phenotype	HP:0009602	Abnormality of thumb phalanx		0.003486	14.83	0.03653	0.3263	18	85	ACVR1,SNX3,ROR2,SCARF2,COL2A1,SLC26A2,MIPOL1,RPL11,FANCE,FANCG,GPC4,FGF10,FGFR1,FLNA,FLNB,CHSY1,GPC3,WNT5A
Human Phenotype	HP:0004209	Clinodactyly of the 5th finger		0.003536	15.04	0.03678	0.3286	27	147	ACVR1,BMP2,BMP4,ROR2,SCARF2,PITX1,COL11A1,GTF2IRD1,CUL7,PTH1R,DPAGT1,SLC26A2,EFNB1,ELN,EVC,GPC4,FGF10,FGFR1,FLNB,PIEZO2,GJA1,GPC3,TBX15,TWIST1,HOXA11,WNT5A,IGF2
Human Phenotype	HP:0040019	Finger clinodactyly		0.003536	15.04	0.03678	0.3286	27	147	ACVR1,BMP2,BMP4,ROR2,SCARF2,PITX1,COL11A1,GTF2IRD1,CUL7,PTH1R,DPAGT1,SLC26A2,EFNB1,ELN,EVC,GPC4,FGF10,FGFR1,FLNB,PIEZO2,GJA1,GPC3,TBX15,TWIST1,HOXA11,WNT5A,IGF2
Human Phenotype	HP:0005921	Abnormal ossification of hand bones		0.003552	15.11	0.03678	0.3286	8	25	DDR2,COL2A1,PTH1R,GPC4,FLNA,FLNB,GJA1,GPC3
Human Phenotype	HP:0002245	Meckel diverticulum		0.003593	15.28	0.03678	0.3286	4	7	CPS1,GPC4,FGFR1,GPC3
Human Phenotype	HP:0000703	Dentinogenesis imperfecta		0.003593	15.28	0.03678	0.3286	4	7	SERPINH1,COL1A2,PPIB,FKBP10
Human Phenotype	HP:0000907	Anterior rib cupping		0.003593	15.28	0.03678	0.3286	4	7	ADA,DDR2,COL2A1,COL11A1
Human Phenotype	HP:0001698	Pericardial effusion		0.003593	15.28	0.03678	0.3286	4	7	PMM2,PTPN14,LMNA,CCBE1
Human Phenotype	HP:0002631	Ascending aortic aneurysm		0.003593	15.28	0.03678	0.3286	4	7	EFEMP2,FBN1,TGFBR2,LOX
Human Phenotype	HP:0001233	2-3 finger syndactyly		0.003593	15.28	0.03678	0.3286	4	7	PITX1,GPC4,FGF10,GPC3
Human Phenotype	HP:0006288	Advanced eruption of teeth		0.003605	15.34	0.03678	0.3286	7	20	PTH1R,DHCR7,EVC2,DSP,EVC,GJA1,LMNA
Human Phenotype	HP:0000912	Sprengel anomaly		0.003605	15.34	0.03678	0.3286	7	20	MEOX1,NPR2,COL2A1,COL3A1,EFNB1,TBX3,HSPG2
Human Phenotype	HP:0001991	Aplasia/Hypoplasia of toe		0.003662	15.58	0.03727	0.3329	19	92	ACVR1,BMP2,NPR2,ROR2,COL2A1,ADAMTS2,CLINT1,CTSK,IMPAD1,DHCR7,SLC26A2,GPC4,FGFR1,FLNA,EOGT,GJA1,GPC3,TBX3,TWIST1
Human Phenotype	HP:0000606	Abnormality of the periorbital region		0.003695	15.72	0.03751	0.3351	88	628	MITF,APOE,ASPH,DCHS1,MVK,SNX3,NAGLU,BDNF,BMP1,BMP4,NFIX,NOTCH2,ROR2,CDH3,SCARF2,SLC39A13,ECEL1,PLEC,PLOD1,EIF2AK3,DSE,COL1A2,COL3A1,COL5A1,COL5A2,PRRX1,COL11A1,ADAMTS2,EFEMP2,GTF2IRD1,CUL7,DDB2,PHGDH,FREM2,DHCR7,DHCR24,PEX2,PYCR1,CDON,DSP,GPC6,EDA,SLC17A5,EFNB1,SETD5,ELN,RPL26,FBN1,SC5D,GPC4,FGF10,FGFR1,FLNA,CHSY1,PIEZO2,SLC16A2,SNAI2,SMARCA2,FOXP1,FTL,FUCA1,TRAF3IP2,FREM1,GJA1,GPC3,STRA6,GNS,TBX…
Human Phenotype	HP:0010936	Abnormality of the lower urinary tract		0.003755	15.98	0.03804	0.3398	54	352	ACTG2,ARSA,DCHS1,BMP4,NOTCH2,PDGFRB,PLEC,PLOD1,COL3A1,COL5A1,COL5A2,EFEMP2,GTF2IRD1,CHMP2B,ZNF592,HTRA1,CUL7,FREM2,DHCR7,PEX2,FKBP14,EVC2,EFNB1,HMCN1,SETD5,ELN,RPL11,RPL35A,EVC,GPC4,CCL2,FGF10,FGFR1,BICC1,FLNA,SIX1,NPHP3,PIEZO2,GJA1,GPC3,COL18A1,HEXB,TRPS1,TTR,WFS1,WNT3,WNT5A,ZIC3,IGF2,LAMC1,LMNA,VANGL1,CCBE1,LOX
Human Phenotype	HP:0100299	Muscle fiber inclusion bodies		0.003807	16.2	0.03829	0.342	5	11	NEB,FLNC,TNNT1,TPM2,TPM3
Human Phenotype	HP:0003031	Ulnar bowing		0.003807	16.2	0.03829	0.342	5	11	SCARF2,COL11A1,FGFR1,FLNA,HOXA11
Human Phenotype	HP:0003071	Flattened epiphyses		0.003807	16.2	0.03829	0.342	5	11	SLC39A13,EIF2AK3,COL2A1,COL9A2,SLC26A2
Human Phenotype	HP:0001560	Abnormality of the amniotic fluid		0.0039	16.59	0.03904	0.3487	27	148	ACTG2,ITGA8,NEB,BDNF,PLEC,PMM2,COL2A1,PRRX1,EFEMP2,CPS1,PTH1R,PHGDH,DHCR7,SLC26A2,REN,GPC4,FLNB,NPHP3,GPC3,TPM2,TPM3,ALX4,HSPG2,WNT3,LMNA,VANGL1,LOX
Human Phenotype	HP:0009179	Deviation of the 5th finger		0.0039	16.59	0.03904	0.3487	27	148	ACVR1,BMP2,BMP4,ROR2,SCARF2,PITX1,COL11A1,GTF2IRD1,CUL7,PTH1R,DPAGT1,SLC26A2,EFNB1,ELN,EVC,GPC4,FGF10,FGFR1,FLNB,PIEZO2,GJA1,GPC3,TBX15,TWIST1,HOXA11,WNT5A,IGF2
Human Phenotype	HP:0100736	Abnormality of the soft palate		0.003944	16.78	0.03938	0.3518	13	54	BMP4,ROR2,PGM1,SLC39A13,COL11A1,FKBP14,EDN1,SEC23A,SIX1,PIEZO2,TGFB3,TGFBR2,IRF6
Human Phenotype	HP:0000177	Abnormality of upper lip		0.004062	17.28	0.04047	0.3615	62	417	MEOX1,ARHGAP31,MSX1,MTHFR,DCHS1,SNX3,BMP1,NFIX,NOTCH2,PLOD3,ROR2,RUNX2,CRLF1,PMM2,COL2A1,COL11A1,COL11A2,GTF2IRD1,CUL7,PTH1R,PHGDH,FREM2,DHCR7,EVC2,SLC26A2,GPC6,EDA,EFNB1,SETD5,ELN,EVC,FBN1,SC5D,GPC4,FGFR1,SEC23A,CRTAP,FLNA,FLNB,CHSY1,PIGT,PIEZO2,SNAI2,SMARCA2,FREM1,GJA1,GPC3,TCF4,TWIST2,TGIF1,MAN1B1,TPM2,TRPS1,ALX4,HSPG2,WNT3,WNT5A,IGF1R,IRF6,JUP,CCBE1,LRP4
Human Phenotype	HP:0004207	Abnormality of the 5th finger		0.00408	17.36	0.04056	0.3623	37	222	ACVR1,BMP2,BMP4,ROR2,RUNX2,CCND2,SCARF2,PITX1,COL2A1,COL11A1,GTF2IRD1,CUL7,PTH1R,DHCR7,DPAGT1,EVC2,SLC26A2,EFNB1,ZDHHC9,ELN,EVC,SC5D,GPC4,FGF10,FGFR1,FLNA,FLNB,PIEZO2,GJA1,GPC3,TBX15,TBX3,TGFBR2,TWIST1,HOXA11,WNT5A,IGF2
Human Phenotype	HP:0000175	Cleft palate		0.004153	17.66	0.04118	0.3678	46	291	ACTG2,MEOX1,ARHGAP31,MSX1,MTHFR,SNX3,NEB,BMP4,RUNX2,OTX2,SCARF2,PGM1,COL2A1,PRRX1,COL11A1,COL11A2,TBX4,PHGDH,FREM2,DHCR7,DHCR24,FKBP14,SLC26A2,EFNB1,RPL26,GPC4,FGFR1,SEC23A,FLNA,FLNB,CHSY1,SIX1,PIEZO2,STAT3,GJA1,GPC3,TBX15,TGFBR2,TGIF1,ALX4,TWIST1,HSPG2,WNT3,IGF2,IRF6,LMNA
Human Phenotype	HP:0010579	Cone-shaped epiphysis		0.00421	17.91	0.04155	0.3712	9	31	NPR2,RUNX2,EIF2AK3,COL2A1,EVC2,EVC,FBN1,FLNA,TRPS1
Human Phenotype	HP:0000189	Narrow palate		0.00421	17.91	0.04155	0.3712	9	31	RUNX2,CTSK,FBN1,GJA1,TRPS1,TWIST1,WNT5A,ADAMTS10,CCBE1
Human Phenotype	HP:0001695	Cardiac arrest		0.004308	18.33	0.04242	0.3789	17	80	ACADVL,MT-CO1,MT-CO3,MT-CYB,CACNA1C,CRLF1,TMEM43,GTF2IRD1,DSC2,DSG2,DSP,ELN,EMD,TGFB3,JUP,LAMP2,LMNA
Human Phenotype	HP:0011805	Abnormality of muscle morphology		0.004319	18.37	0.04243	0.379	104	766	AARS,ACADVL,ACTG2,MMP2,PRX,YARS,MT-CO1,MT-CO3,MT-CYB,MT-ND4,NEB,BMP1,BMP4,PLOD3,ROR2,DDR2,RUNX2,CDH3,SLC33A1,CRLF1,AIMP1,SCARF2,PGM1,SLC39A13,PITX1,ECEL1,PLEC,PLOD2,PMM2,PMP22,COL2A1,COL3A1,COL6A1,COL6A2,COL11A1,COL11A2,LITAF,TMEM43,GTF2IRD1,CHMP2B,ZNF592,PTRF,PTH1R,PHGDH,TBC1D20,DES,DHCR24,PEX2,PYCR1,FKBP14,DPAGT1,SLC26A2,ECE1,EFNB1,HMCN1,ZDHHC9,ELN,EMD,ENO3,FBN1,FBN2,GPC4,FGFR1,FLNA,FLNC,SGCD,S…
Human Phenotype	HP:0000280	Coarse facial features		0.004371	18.59	0.04284	0.3827	21	107	MMP2,NAGLU,NOTCH2,AIMP1,COL2A1,GTF2IRD1,SLC17A5,ELN,GPC4,FLNA,FUCA1,GALNS,STAT3,GJA1,GPC3,GLB1,GNS,TCF4,HEXB,SLC35A2,IGF2
Human Phenotype	HP:0010876	Abnormality of circulating protein level		0.004524	19.25	0.04424	0.3952	32	186	ACADVL,ACTN4,MVK,B2M,NEB,PGM1,PLEC,PMM2,COL6A1,COL6A2,COL9A3,GOSR2,PTRF,DPAGT1,EMD,ENO3,FLNC,RBCK1,GFPT1,B4GALT1,STIM1,LPIN1,SIL1,TPM2,TPM3,HINT1,LAMA2,LAMB2,LAMP2,LDHA,LMNA,CCBE1
Human Phenotype	HP:0040065	Abnormal morphology of bones of the upper limbs		0.004592	19.53	0.04443	0.3969	10	37	B2M,NPR2,COL11A1,RPL26,FGF10,FLNA,FLNB,TBX3,HOXA11,LRP4
Human Phenotype	HP:0045009	Abnormal morphology of the radius		0.004592	19.53	0.04443	0.3969	10	37	B2M,NPR2,COL11A1,RPL26,FGF10,FLNA,FLNB,TBX3,HOXA11,LRP4
Human Phenotype	HP:0001951	Episodic ammonia intoxication		0.004617	19.64	0.04443	0.3969	3	4	ASL,ASS1,CPS1
Human Phenotype	HP:0010488	Aplasia/Hypoplasia of the palmar creases		0.004617	19.64	0.04443	0.3969	3	4	PLOD3,SLC39A13,PIEZO2
Human Phenotype	HP:0008321	Reduced factor X activity		0.004617	19.64	0.04443	0.3969	3	4	VKORC1,GGCX,ANO6
Human Phenotype	HP:0003320	C1-C2 subluxation		0.004617	19.64	0.04443	0.3969	3	4	MMP2,DDR2,COL2A1
Human Phenotype	HP:0003184	Decreased hip abduction		0.004617	19.64	0.04443	0.3969	3	4	PIEZO2,TNNT1,TPM2
Human Phenotype	HP:0002812	Coxa vara		0.004657	19.81	0.04472	0.3995	8	26	RUNX2,SERPINF1,COL2A1,TCIRG1,EXT2,CRTAP,FKBP10,HSPG2
Human Phenotype	HP:0001159	Syndactyly		0.00476	20.25	0.0454	0.4056	37	224	ARHGAP31,DCHS1,BMP2,BMP4,CACNA1C,ROR2,CDH3,PITX1,PHGDH,FREM2,DHCR7,MIPOL1,EFNB1,FBLN1,SC5D,GPC4,FGF10,FGFR1,FLNA,FLNB,CHSY1,PIEZO2,GJA1,GPC3,TBX15,TGFBR2,CLCF1,TRPS1,TWIST1,HOXA11,WNT5A,IGF2,IL11RA,IRF6,LMNA,CCBE1,LRP4
Human Phenotype	HP:0010668	Abnormality of the zygomatic bone		0.00476	20.25	0.0454	0.4056	11	43	SCARF2,COL2A1,COL11A1,COL11A2,GTF2IRD1,ELN,GORAB,FGFR1,SLC16A2,GJA1,LRP4
Human Phenotype	HP:0010669	Cheekbone underdevelopment		0.00476	20.25	0.0454	0.4056	11	43	SCARF2,COL2A1,COL11A1,COL11A2,GTF2IRD1,ELN,GORAB,FGFR1,SLC16A2,GJA1,LRP4
Human Phenotype	HP:0001642	Pulmonic stenosis		0.004771	20.3	0.0454	0.4056	12	49	ARHGAP31,GTF2IRD1,CYP24A1,ELN,FBN1,GPC4,ANKS6,GPC3,STRA6,ZIC3,ADAMTS10,LTBP2
Human Phenotype	HP:0001231	Abnormality of the fingernails		0.004821	20.51	0.04578	0.4089	20	101	MSX1,BMP4,ROR2,CTSC,PITX1,PLEC,COL11A1,GTF2IRD1,CTSK,EVC2,EFNB1,ELN,EVC,GPC4,STAT3,GPC3,TBX3,WNT5A,IL11RA,LMNA
Human Phenotype	HP:0001679	Abnormality of the aorta		0.004872	20.73	0.04616	0.4123	25	136	ACTA2,MT-CO1,MT-CO3,MT-CYB,ROR2,PLOD1,COL3A1,COL5A1,COL5A2,EFEMP2,CPS1,GTF2IRD1,PRKG1,DHCR7,ELN,FBN1,FBN2,FLNA,FLNB,STRA6,TGFB2,TGFBR2,LMNA,LOX,SMAD6
Human Phenotype	HP:0004213	Abnormality of the phalanges of the 5th finger		0.004915	20.91	0.04636	0.4141	7	21	BMP2,ROR2,RUNX2,COL2A1,GJA1,WNT5A,IGF2
Human Phenotype	HP:0008364	Abnormality of the calcaneus		0.004915	20.91	0.04636	0.4141	7	21	ECEL1,COL1A2,COL2A1,PHGDH,FLNA,FLNB,TPM2
Human Phenotype	HP:0000478	Abnormality of the eye		0.005003	21.28	0.04709	0.4206	233	1916	MANBA,ACTA2,ACVR1,FZD4,ARHGAP31,MITF,C1QTNF5,MMP2,ALDH1A3,AMPD2,PRSS12,ITGA8,APOE,PRX,ARSA,MT-CO1,MT-CO3,MT-CYB,ASNS,MT-ND4,ASPH,DCHS1,FLCN,ATP1A2,MVK,MYH9,SNX3,ATP7B,NAGLU,NEB,BDNF,BMP1,BMP4,NFIX,NOTCH2,PLOD3,NTF4,ROR2,DDR2,RUNX2,SERPINH1,OTX2,AP4M1,CDH3,SLC33A1,LRAT,PDGFRB,AIMP1,SCARF2,CTSC,SLC39A13,FBXO7,ECEL1,PLEC,ITM2B,GMPPA,PLOD1,EIF2AK3,DSE,PMM2,COL1A2,PMP22,COL2A1,COL3A1,DFNB31,COL4A5,COL…
Human Phenotype	HP:0011025	Abnormality of cardiovascular system physiology		0.005039	21.44	0.04732	0.4227	86	618	ACADVL,FZD4,RGS5,ITGA8,APOE,MT-CO1,MT-CO3,MT-CYB,MT-ND4,MVK,MYH9,BMP2,NFIX,CACNA1C,PLOD3,CALR,CD81,CRLF1,PDGFRA,PGM1,SLC39A13,TJP2,PLAU,PLEC,GMPPA,PLOD1,COL1A2,COL3A1,COL4A5,COL5A1,COL5A2,ADAMTS2,EFEMP2,TMEM43,CPS1,GTF2IRD1,PTRF,TRPM4,PTGIS,DES,FKBP14,DSC2,DSG2,DSP,REN,ECE1,EDA,SLC17A5,EGFR,ELN,EMD,FANCE,FANCG,FBN1,GPC4,FLNA,FN1,SGCD,SLC22A5,FTL,SNTA1,GGCX,XYLT2,GJA1,GPC3,GLB1,TBX3,NR3C1,TGFB2,TG…
Human Phenotype	HP:0000431	Wide nasal bridge		0.005247	22.32	0.04916	0.4392	30	173	MITF,DCHS1,ROR2,TBC1D20,FREM2,IMPAD1,DHCR7,GPC6,EFNB1,SC5D,GPC4,FGFR1,SEC23A,FLNA,FLNB,SNAI2,GJA1,GPC3,STRA6,TCF4,MAN1B1,TPM2,TRPS1,ALX4,SLC35A2,HSPG2,WNT5A,COL27A1,IGF1R,CCBE1

## Sheet: Neuron_down
Category	ID	Name	Source	p-value	q-value Bonferroni	q-value FDR B&H	q-value FDR B&Y	Hit Count in Query List	Hit Count in Genome	Hit in Query List
Human Phenotype	HP:0100022	Abnormality of movement		2.094e-08	6.857e-05	3.641e-05	0.0003157	129	1504	MKKS,GPHN,NAT8L,ERCC5,ZFYVE27,ACADS,RPS6KA3,MC1R,MECP2,SLITRK1,TUBB4A,SALL1,NLGN4X,SCN1A,RNASEH2C,COA5,SCN9A,SCP2,FGF14,FGFR3,DEAF1,ANK3,KIF21A,APC,MSH2,CHD7,SLC1A3,SLC6A8,ASCL1,PRICKLE2,AGK,SNRPN,TRIM37,MEGF10,MYCN,GABRG2,MYO5A,KIF1B,NDP,COQ2,GFAP,NDUFS3,TTBK2,DST,BRAF,MLC1,FGD4,GLDC,FAM126A,GNAL,NIPA1,TAF2,CA8,MARS2,CACNB4,VMA21,TRIM2,TCF12,GRIN2A,SYT2,PRDM5,TSEN2,TFAP2A,OPA1,CRB1,IL1RAPL1,AP4S…
Human Phenotype	HP:0007319	Morphological abnormality of the central nervous system		2.425e-08	7.943e-05	3.641e-05	0.0003157	133	1572	MKKS,GPHN,NAT8L,ABAT,ERCC5,ZFYVE27,ACADM,ACADS,SMC1A,RPS6KA3,MCM4,MECP2,TUBB4A,SALL1,SCN1A,SCN2A,RNASEH2C,COA5,SCN9A,SCP2,FGF14,FGFR3,ANK3,APC,ICK,MSH2,CHD7,AGPS,SLC1A3,LARP7,SLC6A8,PRICKLE2,SNRPN,TRIM37,SOX2,MYCN,GABRG2,SOX9,GAD1,MYO5A,KIF1B,NDP,SMOC1,GDF1,COQ2,GFAP,NDUFS3,TTBK2,BRAF,MLC1,GLDC,FAM126A,NIPA1,TAF2,CA8,MARS2,CACNB4,TSEN2,TFAP2A,OPA1,MLYCD,B9D2,AP4S1,GTF2I,GUCY1A3,DDHD1,SLC6A5,ERCC6…
Human Phenotype	HP:0001255	Psychomotor developmental delay		3.335e-08	0.0001092	3.641e-05	0.0003157	99	1050	MKKS,GPHN,ERCC5,SMC1A,RPS6KA3,MECP2,TUBB4A,SALL1,NLGN4X,SCN1A,COA5,SCN9A,FGF14,FGFR3,DEAF1,ANK3,MSH2,CHD7,LARP7,SLC6A8,AGK,ALDH4A1,SNRPN,MEGF10,SOX2,SOX3,MYCN,GABRG2,GAD1,MYO5A,NDP,SMOC1,COQ2,GFAP,NDUFS3,BRAF,MLC1,FGD4,GLDC,FAM126A,TAF2,CA8,GRIN2A,TFAP2A,IL1RAPL1,AP4S1,GTF2I,PAK3,PAX3,PAX6,LARGE,GDAP1,HMGB3,LYST,CHRNA4,ERCC8,PNPT1,ZDHHC15,NRXN1,PLP1,ARHGEF6,POR,PORCN,SETBP1,CEP41,MAPK10,SEMA3E,MK…
Human Phenotype	HP:0007364	Aplasia/Hypoplasia of the cerebrum		6.904e-08	0.0002261	5.653e-05	0.0004902	73	694	GPHN,NAT8L,ABAT,ERCC5,SMC1A,RPS6KA3,MCM4,MECP2,TUBB4A,SALL1,SCN1A,RNASEH2C,SCN9A,FGFR3,APC,ICK,MSH2,CHD7,LARP7,SLC6A8,SOX2,MYCN,GABRG2,GAD1,NDP,GDF1,GFAP,BRAF,GLDC,TAF2,TFAP2A,B9D2,AP4S1,GTF2I,ERCC6L2,PAK3,PAX3,LARGE,HMGB3,ERCC8,MED17,PLP1,PMS2,POR,PORCN,CPT2,SETBP1,MAPK10,SEMA3E,MASP1,RELN,ZBTB16,ZBTB20,HDAC4,DARS,PTCH1,DCX,ZEB2,TMEM70,ARNT2,FAT4,EXOSC3,AGGF1,VTI1A,PALB2,ATL1,VANGL2,LIG4,LMNB1,L…
Human Phenotype	HP:0012759	Neurodevelopmental abnormality		1.08e-07	0.0003538	5.954e-05	0.0005163	119	1380	MKKS,GPHN,NAT8L,ABAT,ERCC5,ACADM,ACADS,SMC1A,RPS6KA3,MECP2,TUBB4A,SALL1,NLGN4X,SCN1A,SCN2A,RNASEH2C,COA5,SCN9A,FGF14,FGFR3,DEAF1,ANK3,APC,MSH2,CHD7,LARP7,SLC6A8,AGK,ALDH4A1,SNRPN,MEGF10,SOX2,SOX3,MYCN,GABRG2,GAD1,MYO5A,NDP,SMOC1,COQ2,GFAP,NDUFS3,BRAF,MLC1,FGD4,GLDC,FAM126A,TAF2,CA8,TCF12,NTRK2,GRIN2A,TFAP2A,MLYCD,IL1RAPL1,AP4S1,GTF2I,PAK3,PAX3,PAX6,LARGE,VPS45,GDAP1,HMGB3,LYST,CHRNA4,ERCC8,PNPT1,…
Human Phenotype	HP:0001249	Intellectual disability		1.235e-07	0.0004045	5.954e-05	0.0005163	90	943	MKKS,GPHN,ERCC5,SMC1A,RPS6KA3,MECP2,TUBB4A,SALL1,NLGN4X,COA5,FGF14,FGFR3,DEAF1,ANK3,MSH2,CHD7,LARP7,SLC6A8,ALDH4A1,SNRPN,SOX2,SOX3,MYCN,GAD1,MYO5A,NDP,SMOC1,COQ2,GFAP,NDUFS3,BRAF,MLC1,GLDC,FAM126A,TAF2,CA8,GRIN2A,TFAP2A,IL1RAPL1,AP4S1,GTF2I,PAK3,PAX3,PAX6,LARGE,HMGB3,LYST,CHRNA4,ERCC8,PNPT1,ZDHHC15,NRXN1,PLP1,ARHGEF6,POR,PORCN,SETBP1,CEP41,MAPK10,SEMA3E,MKRN3,COX20,MASP1,ZBTB16,ZBTB20,HDAC4,TMEM2…
Human Phenotype	HP:0002977	Aplasia/Hypoplasia involving the central nervous system		1.433e-07	0.0004692	5.954e-05	0.0005163	81	817	GPHN,NAT8L,ABAT,ERCC5,SMC1A,RPS6KA3,MCM4,MECP2,TUBB4A,SALL1,SCN1A,RNASEH2C,SCN9A,FGFR3,APC,ICK,MSH2,CHD7,LARP7,SLC6A8,SOX2,MYCN,GABRG2,GAD1,NDP,GDF1,GFAP,BRAF,GLDC,TAF2,MARS2,TSEN2,TFAP2A,B9D2,AP4S1,GTF2I,ERCC6L2,PAK3,PAX3,PAX6,LARGE,HMGB3,LYST,ERCC8,MED17,PLP1,PMS2,POR,PORCN,CPT2,PPP2R2B,SETBP1,CEP41,MAPK10,SEMA3E,MASP1,RELN,ZBTB16,ZBTB20,HDAC4,TMEM237,DARS,PTCH1,DCX,ZEB2,TMEM70,ARNT2,RBM8A,FAT4…
Human Phenotype	HP:0012443	Abnormality of brain morphology		1.454e-07	0.0004763	5.954e-05	0.0005163	117	1355	MKKS,GPHN,NAT8L,ABAT,ERCC5,ACADM,ACADS,SMC1A,RPS6KA3,MCM4,MECP2,TUBB4A,SALL1,SCN1A,RNASEH2C,COA5,SCN9A,SCP2,FGF14,FGFR3,APC,ICK,MSH2,CHD7,SLC1A3,LARP7,SLC6A8,PRICKLE2,SNRPN,TRIM37,SOX2,MYCN,GABRG2,SOX9,GAD1,MYO5A,KIF1B,NDP,SMOC1,GDF1,COQ2,GFAP,NDUFS3,TTBK2,BRAF,MLC1,GLDC,FAM126A,TAF2,CA8,MARS2,CACNB4,TSEN2,TFAP2A,OPA1,MLYCD,B9D2,AP4S1,GTF2I,GUCY1A3,ERCC6L2,PAK3,PAX3,PAX6,LARGE,HMGB3,LYST,CHRM3,ER…
Human Phenotype	HP:0001263	Global developmental delay		2.468e-07	0.0008083	8.083e-05	0.0007009	116	1351	MKKS,GPHN,NAT8L,ABAT,ERCC5,ACADM,ACADS,SMC1A,RPS6KA3,MECP2,TUBB4A,SALL1,NLGN4X,SCN1A,SCN2A,RNASEH2C,COA5,SCN9A,FGF14,FGFR3,DEAF1,ANK3,MSH2,CHD7,LARP7,SLC6A8,AGK,ALDH4A1,SNRPN,MEGF10,SOX2,SOX3,MYCN,GABRG2,GAD1,MYO5A,NDP,SMOC1,COQ2,GFAP,NDUFS3,BRAF,MLC1,FGD4,GLDC,FAM126A,TAF2,CA8,TCF12,NTRK2,GRIN2A,TFAP2A,MLYCD,IL1RAPL1,AP4S1,GTF2I,PAK3,PAX3,PAX6,LARGE,VPS45,GDAP1,HMGB3,LYST,CHRNA4,ERCC8,PNPT1,ZDHH…
Human Phenotype	HP:0012758	Neurodevelopmental delay		2.468e-07	0.0008083	8.083e-05	0.0007009	116	1351	MKKS,GPHN,NAT8L,ABAT,ERCC5,ACADM,ACADS,SMC1A,RPS6KA3,MECP2,TUBB4A,SALL1,NLGN4X,SCN1A,SCN2A,RNASEH2C,COA5,SCN9A,FGF14,FGFR3,DEAF1,ANK3,MSH2,CHD7,LARP7,SLC6A8,AGK,ALDH4A1,SNRPN,MEGF10,SOX2,SOX3,MYCN,GABRG2,GAD1,MYO5A,NDP,SMOC1,COQ2,GFAP,NDUFS3,BRAF,MLC1,FGD4,GLDC,FAM126A,TAF2,CA8,TCF12,NTRK2,GRIN2A,TFAP2A,MLYCD,IL1RAPL1,AP4S1,GTF2I,PAK3,PAX3,PAX6,LARGE,VPS45,GDAP1,HMGB3,LYST,CHRNA4,ERCC8,PNPT1,ZDHH…
Human Phenotype	HP:0100543	Cognitive impairment		3.942e-07	0.001291	0.0001174	0.001018	131	1603	MKKS,GPHN,NAT8L,ABAT,ERCC5,ACADM,ACADS,SMC1A,RPS6KA3,LGR4,MECP2,TUBB4A,SALL1,NLGN4X,SCN1A,SCN2A,RNASEH2C,COA5,SCN9A,FGF14,FGFR3,DEAF1,ANK3,APC,MSH2,CHD7,LARP7,SLC6A8,ASCL1,PRICKLE2,AGK,ALDH4A1,SNRPN,MEGF10,SOX2,SOX3,MYCN,GABRG2,GAD1,MYO5A,NDP,SMOC1,COQ2,GFAP,NDUFS3,BRAF,MLC1,FGD4,GLDC,FAM126A,TAF2,CA8,MARS2,TCF12,NTRK2,GRIN2A,TFAP2A,MLYCD,IL1RAPL1,AP4S1,GTF2I,PAK3,PAX3,PAX6,LARGE,VPS45,GDAP1,HMGB…
Human Phenotype	HP:0009121	Abnormal axial skeleton morphology		1.082e-06	0.003543	0.0002953	0.00256	119	1433	MKKS,GPHN,NAT8L,ABAT,ERCC5,ACADS,SMC1A,RPS6KA3,MCM4,MECP2,TUBB4A,SALL1,SCN1A,RNASEH2C,SCN9A,WDR35,FGFR3,DEAF1,APC,ICK,MSH2,CHD7,LARP7,SLC6A8,DLL3,SNRPN,TRIM37,MEGF10,SOX2,MYCN,GABRG2,SOX9,MYD88,GAD1,KIF1B,NDP,SMOC1,GDF1,GFAP,NDUFS3,BRAF,MLC1,FGD4,GLDC,FAM126A,TAF2,TAP2,MARS2,TCF12,PRDM5,TFAP2A,IL1RAPL1,B9D2,AP4S1,GTF2I,DDHD1,SLC6A5,ERCC6L2,PAK3,PAX3,PAX6,LARGE,GDAP1,HMGB3,CHRM3,ERCC8,NRXN1,MED17,…
Human Phenotype	HP:0011442	Abnormality of central motor function		1.865e-06	0.006108	0.0004698	0.004074	89	983	MKKS,GPHN,NAT8L,ABAT,ZFYVE27,RPS6KA3,MECP2,TUBB4A,SCN1A,SCN2A,RNASEH2C,COA5,SCN9A,SCP2,FGF14,ANK3,APC,MSH2,CHD7,SLC1A3,SLC6A8,PRICKLE2,SNRPN,SOX2,GABRG2,GAD1,MYO5A,KIF1B,NDP,COQ2,GFAP,NDUFS3,TTBK2,BRAF,MLC1,GLDC,FAM126A,GNAL,NIPA1,TAF2,CA8,MARS2,CACNB4,GRIN2A,TSEN2,OPA1,AP4S1,GTF2I,GUCY1A3,DDHD1,SLC6A5,PAX3,PAX6,LARGE,LYST,ERCC8,FAM134B,MED17,PLP1,PMS2,CP,PPP2R2B,SETBP1,CEP41,SEMA3E,MKRN3,COX20,R…
Human Phenotype	HP:0100547	Abnormality of forebrain morphology		3.163e-06	0.01036	0.0007399	0.006416	86	950	GPHN,NAT8L,ABAT,ERCC5,ACADM,ACADS,SMC1A,RPS6KA3,MCM4,MECP2,TUBB4A,SALL1,SCN1A,RNASEH2C,SCN9A,SCP2,FGFR3,APC,ICK,MSH2,CHD7,LARP7,SLC6A8,SOX2,MYCN,GABRG2,GAD1,MYO5A,NDP,SMOC1,GDF1,GFAP,NDUFS3,BRAF,MLC1,GLDC,FAM126A,TAF2,MARS2,TFAP2A,MLYCD,B9D2,AP4S1,GTF2I,ERCC6L2,PAK3,PAX3,LARGE,HMGB3,ERCC8,MED17,PLP1,PMS2,POR,PORCN,CPT2,PPP2R2B,SETBP1,MAPK10,SEMA3E,MASP1,RELN,ZBTB16,ZBTB20,HDAC4,DARS,PTCH1,DCX,ZEB…
Human Phenotype	HP:0002060	Abnormality of the cerebrum		4.947e-06	0.0162	0.00108	0.009366	85	945	GPHN,NAT8L,ABAT,ERCC5,ACADM,ACADS,SMC1A,RPS6KA3,MCM4,MECP2,TUBB4A,SALL1,SCN1A,RNASEH2C,SCN9A,FGFR3,APC,ICK,MSH2,CHD7,LARP7,SLC6A8,SOX2,MYCN,GABRG2,GAD1,MYO5A,NDP,SMOC1,GDF1,GFAP,NDUFS3,BRAF,MLC1,GLDC,FAM126A,TAF2,MARS2,TFAP2A,MLYCD,B9D2,AP4S1,GTF2I,ERCC6L2,PAK3,PAX3,LARGE,HMGB3,ERCC8,MED17,PLP1,PMS2,POR,PORCN,CPT2,PPP2R2B,SETBP1,MAPK10,SEMA3E,MASP1,RELN,ZBTB16,ZBTB20,HDAC4,DARS,PTCH1,DCX,ZEB2,TME…
Human Phenotype	HP:0000240	Abnormality of skull size		6.254e-06	0.02048	0.00128	0.0111	71	747	MKKS,GPHN,NAT8L,ERCC5,SMC1A,RPS6KA3,MCM4,MECP2,TUBB4A,SALL1,SCN1A,RNASEH2C,SCN9A,FGFR3,MSH2,CHD7,LARP7,SLC6A8,TRIM37,SOX2,MYCN,GABRG2,SOX9,GAD1,NDP,GFAP,NDUFS3,BRAF,MLC1,TAF2,TCF12,TFAP2A,AP4S1,GTF2I,ERCC6L2,PAK3,PAX3,LARGE,HMGB3,ERCC8,MED17,PLP1,POR,PORCN,CPT2,SETBP1,CEP41,MAPK10,SEMA3E,MASP1,RELN,ZBTB16,ZBTB20,HDAC4,TMEM237,PTCH1,ZEB2,TMEM70,ARNT2,RAB39B,EXOSC3,AGGF1,ABCC9,VTI1A,PALB2,BBS10,LIG…
Human Phenotype	HP:0007370	Aplasia/Hypoplasia of the corpus callosum		6.912e-06	0.02264	0.001332	0.01155	36	288	GPHN,ABAT,ERCC5,RPS6KA3,SALL1,APC,ICK,MSH2,CHD7,SLC6A8,SOX2,GDF1,GFAP,BRAF,GLDC,TAF2,GTF2I,LARGE,PMS2,PORCN,CPT2,SETBP1,MAPK10,SEMA3E,ZBTB20,DARS,PTCH1,DCX,ZEB2,TMEM70,ARNT2,FAT4,VTI1A,ATL1,LMNB1,LRP2
Human Phenotype	HP:0002500	Abnormality of the cerebral white matter		1.444e-05	0.04728	0.002627	0.02278	39	334	GPHN,ABAT,ERCC5,ACADS,RPS6KA3,SALL1,APC,ICK,MSH2,CHD7,SLC6A8,SOX2,GDF1,GFAP,BRAF,MLC1,GLDC,FAM126A,TAF2,GTF2I,LARGE,PMS2,PORCN,CPT2,SETBP1,MAPK10,SEMA3E,ZBTB20,DARS,PTCH1,DCX,ZEB2,TMEM70,ARNT2,FAT4,VTI1A,ATL1,LMNB1,LRP2
Human Phenotype	HP:0001273	Abnormality of the corpus callosum		1.761e-05	0.05766	0.002967	0.02572	36	300	GPHN,ABAT,ERCC5,RPS6KA3,SALL1,APC,ICK,MSH2,CHD7,SLC6A8,SOX2,GDF1,GFAP,BRAF,GLDC,TAF2,GTF2I,LARGE,PMS2,PORCN,CPT2,SETBP1,MAPK10,SEMA3E,ZBTB20,DARS,PTCH1,DCX,ZEB2,TMEM70,ARNT2,FAT4,VTI1A,ATL1,LMNB1,LRP2
Human Phenotype	HP:0001250	Seizures		1.812e-05	0.05933	0.002967	0.02572	82	930	GPHN,NAT8L,ABAT,ERCC5,ACADM,ACADS,RPS6KA3,MECP2,TUBB4A,NLGN4X,SCN1A,SCN2A,COA5,SCN9A,FGFR3,ANK3,APC,MSH2,SLC1A3,SLC6A8,ASCL1,PRICKLE2,ALDH4A1,SNRPN,MEGF10,GABRB3,GABRG2,GAD1,MYO5A,NDP,STOX1,COQ2,GFAP,NDUFS3,BRAF,MLC1,GLDC,FAM126A,NIPA1,CACNB4,GRIN2A,TSEN2,TFAP2A,MLYCD,IL1RAPL1,GUCY1A3,SLC6A5,PAK3,LARGE,LYST,CHRNA4,ERCC8,NRXN1,MED17,PLP1,PMS2,CPT2,ZNF41,SETBP1,MAPK10,MKRN3,COX20,ZBTB20,HDAC4,MCCC1…
Human Phenotype	HP:0011842	Abnormality of skeletal morphology		2.378e-05	0.07787	0.003609	0.03129	141	1880	MKKS,GPHN,NAT8L,ABAT,ERCC5,ZFYVE27,ACADS,SMC1A,RPS6KA3,MC1R,MCM4,MECP2,TUBB4A,SALL1,SCN1A,RNASEH2C,SCN9A,WDR35,FGF9,FGF14,FGFR3,DEAF1,APC,ICK,MSH2,CHD7,AGPS,LARP7,SLC6A8,DLL3,PRICKLE2,STX16,SNRPN,TRIM37,MEGF10,SOX2,MYCN,GABRG2,SOX9,MYD88,GAD1,KIF1B,NDP,SMOC1,GDF1,GFAP,NDUFS3,DST,BRAF,MLC1,FGD4,GLDC,FAM126A,NIPA1,TAF2,TAP2,MARS2,TRIM2,TCF12,SYT2,PRDM5,TFAP2A,IL1RAPL1,B9D2,AP4S1,GTF2I,DDHD1,SLC6A5,…
Human Phenotype	HP:0000496	Abnormality of eye movement		2.474e-05	0.08103	0.003609	0.03129	75	834	MKKS,GPHN,ERCC5,ACADS,MC1R,MECP2,TUBB4A,SALL1,SCP2,FGF14,FGFR3,KIF21A,CHD7,SLC6A8,ASCL1,PRICKLE2,AGK,SNRPN,TRIM37,MYO5A,KIF1B,NDP,COQ2,GFAP,NDUFS3,TTBK2,BRAF,TAF2,CA8,MARS2,CACNB4,TCF12,TFAP2A,OPA1,CRB1,GTF2I,PAX3,PAX6,LARGE,HMGB3,TSPYL1,LYST,ERCC8,NRXN1,PLP1,CNGA3,POR,PORCN,CRYGC,PPP2R2B,SETBP1,CEP41,SEMA3E,MKRN3,MASP1,ZBTB16,TMEM237,DARS,PTCH1,NPHP4,DCX,ZEB2,ADCK3,SACS,DLG3,RBM8A,ALDH5A1,EXOSC3…
Human Phenotype	HP:0001333	Abnormality of the sensory nervous system		2.637e-05	0.08635	0.003609	0.03129	87	1014	MKKS,NAT8L,ERCC5,RPS6KA3,MC1R,MECP2,TUBB4A,SALL1,SCN1A,COA5,SCN9A,SCP2,FGF14,FGFR3,APC,MSH2,CHD7,SLC1A3,ASCL1,PRICKLE2,SNRPN,SOX2,GABRG2,KIF1B,CCDC50,NDP,COQ2,GFAP,NDUFS3,TTBK2,BRAF,MLC1,FGD4,FAM126A,NIPA1,CA8,MARS2,CACNB4,TFAP2A,OPA1,GTF2I,DDHD1,PAX3,PAX6,LARGE,GDAP1,LYST,ERCC8,FAM134B,PLP1,CNGA3,ARHGEF6,PMS2,PORCN,CP,POU3F4,CRYGC,PPP2R2B,SETBP1,CEP41,SEMA3E,MKRN3,COX20,HDAC4,REEP1,TMEM237,MATR3…
Human Phenotype	HP:0012547	Abnormal involuntary eye movements		2.645e-05	0.08661	0.003609	0.03129	50	485	MKKS,GPHN,ERCC5,MC1R,MECP2,TUBB4A,FGF14,CHD7,PRICKLE2,AGK,MYO5A,KIF1B,NDP,COQ2,GFAP,NDUFS3,TTBK2,BRAF,TAF2,MARS2,CACNB4,TFAP2A,OPA1,CRB1,PAX6,LARGE,HMGB3,LYST,ERCC8,PLP1,CNGA3,PORCN,CRYGC,SEMA3E,TMEM237,DARS,PTCH1,NPHP4,DCX,ZEB2,ADCK3,SACS,EXOSC3,EDNRB,BBS10,LMNB1,HPS6,LRP5,GAN,ALG13
Human Phenotype	HP:0003011	Abnormality of the musculature		2.959e-05	0.0969	0.003876	0.03361	122	1569	GPHN,ABAT,ERCC5,ZFYVE27,ACADM,ACADS,RPS6KA3,MECP2,TUBB4A,SALL1,SCN1A,COA5,SCN9A,WDR35,SCP2,FGFR3,ANK3,APC,MSH2,CHD7,SLC6A8,ASCL1,AGK,SNRPN,TRIM37,MEGF10,SOX2,GABRG2,SOX9,GAD1,MYO5A,KIF1B,NDP,SMOC1,COQ2,GFAP,NDUFS3,DST,BRAF,MLC1,FGD4,GLDC,FAM126A,GNAL,NIPA1,CACNB4,VMA21,TRIM2,SYT2,PRDM5,TSEN2,TFAP2A,OPA1,MLYCD,AP4S1,GTF2I,DDHD1,SLC6A5,ERCC6L2,PAK3,PAX3,PAX6,LARGE,GDAP1,TSPYL1,LYST,CHRM3,ERCC8,PNPT…
Human Phenotype	HP:0001270	Motor delay		3.436e-05	0.1125	0.004329	0.03753	30	237	MECP2,TUBB4A,SCN1A,COA5,SCN9A,FGFR3,SLC6A8,AGK,SNRPN,MEGF10,GABRG2,COQ2,MLC1,FGD4,FAM126A,PAK3,LARGE,GDAP1,SETBP1,MKRN3,COX20,DARS,PTCH1,DCX,ZEB2,ADCK3,PCDH15,RBM8A,ALDH5A1,ATL1
Human Phenotype	HP:0000252	Microcephaly		4.009e-05	0.1313	0.004708	0.04082	53	533	GPHN,NAT8L,ERCC5,SMC1A,RPS6KA3,MCM4,MECP2,TUBB4A,SALL1,SCN1A,RNASEH2C,SCN9A,FGFR3,CHD7,LARP7,SLC6A8,SOX2,MYCN,GABRG2,GAD1,NDP,TAF2,TFAP2A,AP4S1,GTF2I,ERCC6L2,PAK3,PAX3,LARGE,HMGB3,ERCC8,MED17,PLP1,POR,PORCN,CPT2,SETBP1,SEMA3E,MASP1,RELN,ZBTB16,HDAC4,ZEB2,TMEM70,ARNT2,EXOSC3,AGGF1,VTI1A,PALB2,LIG4,LRP5,ALG13,NIN
Human Phenotype	HP:0001760	Abnormality of the foot		4.025e-05	0.1318	0.004708	0.04082	67	729	MKKS,ERCC5,ZFYVE27,RPS6KA3,MECP2,SALL1,FGF9,FGF14,FGFR3,ICK,CHD7,SLC6A8,PRICKLE2,SNRPN,MEGF10,MYCN,SOX9,KIF1B,SMOC1,DST,BRAF,FGD4,NIPA1,TAF2,TRIM2,TCF12,SYT2,AP4S1,GTF2I,DDHD1,PAX3,LARGE,CDKN1B,GDAP1,LYST,CHRM3,ZDHHC15,FAM134B,PLP1,WNT7A,POR,PORCN,CPT2,SETBP1,CEP41,SEMA3E,MKRN3,MASP1,ZBTB20,HDAC4,REEP1,TMEM237,PTCH1,ZEB2,ADCK3,SACS,TMEM70,RBM8A,KIF5A,FAT4,EXOSC3,ABCC9,ATL1,BBS10,LMX1B,LRP5,GAN
Human Phenotype	HP:0000639	Nystagmus		4.231e-05	0.1386	0.004778	0.04143	49	480	MKKS,GPHN,ERCC5,MC1R,MECP2,TUBB4A,FGF14,CHD7,PRICKLE2,AGK,MYO5A,NDP,COQ2,GFAP,NDUFS3,TTBK2,BRAF,TAF2,MARS2,CACNB4,TFAP2A,OPA1,CRB1,PAX6,LARGE,HMGB3,LYST,ERCC8,PLP1,CNGA3,PORCN,CRYGC,SEMA3E,TMEM237,DARS,PTCH1,NPHP4,DCX,ZEB2,ADCK3,SACS,EXOSC3,EDNRB,BBS10,LMNB1,HPS6,LRP5,GAN,ALG13
Human Phenotype	HP:0001180	Oligodactyly (hands)		7.561e-05	0.2476	0.008254	0.07157	6	14	CHD7,SMOC1,WNT7A,PORCN,SEMA3E,AGGF1
Human Phenotype	HP:0000929	Abnormality of the skull		8.166e-05	0.2674	0.008627	0.07481	94	1151	MKKS,GPHN,NAT8L,ABAT,ERCC5,SMC1A,RPS6KA3,MCM4,MECP2,TUBB4A,SALL1,SCN1A,RNASEH2C,SCN9A,WDR35,FGFR3,DEAF1,ICK,MSH2,CHD7,LARP7,SLC6A8,SNRPN,TRIM37,SOX2,MYCN,GABRG2,SOX9,MYD88,GAD1,NDP,SMOC1,GDF1,GFAP,NDUFS3,BRAF,MLC1,TAF2,TAP2,TCF12,TFAP2A,IL1RAPL1,B9D2,AP4S1,GTF2I,ERCC6L2,PAK3,PAX3,PAX6,LARGE,HMGB3,ERCC8,MED17,PLP1,CCDC103,WNT7A,POR,PORCN,CPT2,SETBP1,CEP41,MAPK10,SEMA3E,MKRN3,MASP1,RELN,ZBTB16,ZBTB…
Human Phenotype	HP:0010566	Hamartoma		8.65e-05	0.2833	0.008775	0.07609	10	41	MC1R,FGFR3,APC,MSH2,SOX2,BRAF,TFAP2A,CDKN1B,PTCH1,AGGF1
Human Phenotype	HP:0002814	Abnormality of the lower limb		8.842e-05	0.2896	0.008775	0.07609	77	894	MKKS,GPHN,ERCC5,ZFYVE27,RPS6KA3,MECP2,SALL1,FGF9,FGF14,FGFR3,ICK,MSH2,CHD7,AGPS,SLC6A8,PRICKLE2,SNRPN,MEGF10,MYCN,SOX9,KIF1B,SMOC1,DST,BRAF,FGD4,FAM126A,NIPA1,TAF2,TRIM2,TCF12,SYT2,AP4S1,GTF2I,DDHD1,SLC6A5,PAX3,LARGE,CDKN1B,GDAP1,LYST,CHRM3,ERCC8,ZDHHC15,FAM134B,PLP1,WNT7A,POR,PORCN,CPT2,SETBP1,CEP41,SEMA3E,MKRN3,MASP1,ZBTB16,ZBTB20,HDAC4,REEP1,TMEM237,PTCH1,ZEB2,ADCK3,SACS,TMEM70,ARNT2,RBM8A,KIF…
Human Phenotype	HP:0010993	Abnormality of the cerebral subcortex		0.0001402	0.4591	0.0135	0.1171	40	382	GPHN,ABAT,ERCC5,ACADS,RPS6KA3,SALL1,APC,ICK,MSH2,CHD7,SLC6A8,SOX2,GDF1,GFAP,BRAF,MLC1,GLDC,FAM126A,TAF2,GTF2I,LARGE,ERCC8,PMS2,PORCN,CPT2,SETBP1,MAPK10,SEMA3E,ZBTB20,DARS,PTCH1,DCX,ZEB2,TMEM70,ARNT2,FAT4,VTI1A,ATL1,LMNB1,LRP2
Human Phenotype	HP:0100716	Self-injurious behavior		0.0001617	0.5296	0.01513	0.1312	12	61	RPS6KA3,MECP2,SLITRK1,CHD7,NDP,GFAP,CEP41,SEMA3E,ZBTB20,HDAC4,TMEM237,ALDH5A1
Human Phenotype	HP:0007256	Abnormality of pyramidal motor function		0.0001824	0.5974	0.01616	0.1401	61	677	GPHN,ABAT,ZFYVE27,RPS6KA3,MECP2,TUBB4A,SCN1A,SCN2A,RNASEH2C,ANK3,APC,MSH2,SLC1A3,SLC6A8,SOX2,GAD1,MYO5A,NDP,COQ2,GFAP,NDUFS3,TTBK2,BRAF,MLC1,GLDC,FAM126A,NIPA1,TAF2,MARS2,AP4S1,GTF2I,GUCY1A3,DDHD1,SLC6A5,PAX3,LARGE,LYST,FAM134B,MED17,PLP1,PMS2,CP,PPP2R2B,SETBP1,REEP1,MATR3,DARS,MCCC1,DCX,ADCK3,SACS,ARNT2,KIF5A,RANBP2,EXOSC3,EDNRB,ATL1,LMNB1,GAN,JPH3,ALG13
Human Phenotype	HP:0002885	Medulloblastoma		0.0001825	0.5977	0.01616	0.1401	6	16	ABR,APC,MSH2,PMS2,PTCH1,PALB2
Human Phenotype	HP:0002062	Morphological abnormality of the pyramidal tract		0.0002073	0.6788	0.01786	0.1549	61	680	GPHN,ABAT,ZFYVE27,RPS6KA3,MECP2,TUBB4A,SCN1A,SCN2A,RNASEH2C,ANK3,APC,MSH2,SLC1A3,SLC6A8,SOX2,GAD1,MYO5A,NDP,COQ2,GFAP,NDUFS3,TTBK2,BRAF,MLC1,GLDC,FAM126A,NIPA1,TAF2,MARS2,AP4S1,GTF2I,GUCY1A3,DDHD1,SLC6A5,PAX3,LARGE,LYST,FAM134B,MED17,PLP1,PMS2,CP,PPP2R2B,SETBP1,REEP1,MATR3,DARS,MCCC1,DCX,ADCK3,SACS,ARNT2,KIF5A,RANBP2,EXOSC3,EDNRB,ATL1,LMNB1,GAN,JPH3,ALG13
Human Phenotype	HP:0000752	Hyperactivity		0.0002391	0.783	0.02008	0.1741	23	179	MECP2,SLITRK1,ANK3,APC,MSH2,CHD7,SLC6A8,SNRPN,NDP,GLDC,GRIN2A,IL1RAPL1,GTF2I,PAK3,PMS2,SETBP1,CEP41,SEMA3E,MKRN3,HDAC4,TMEM237,RAB39B,ALDH5A1
Human Phenotype	HP:0001257	Spasticity		0.0002693	0.882	0.02129	0.1846	49	516	GPHN,ZFYVE27,RPS6KA3,MECP2,TUBB4A,SCN2A,RNASEH2C,ANK3,APC,MSH2,SLC6A8,SOX2,GAD1,MYO5A,NDP,COQ2,GFAP,NDUFS3,BRAF,MLC1,NIPA1,TAF2,MARS2,AP4S1,GTF2I,DDHD1,SLC6A5,PAX3,LYST,FAM134B,MED17,PLP1,PMS2,CP,SETBP1,REEP1,DARS,MCCC1,DCX,SACS,ARNT2,KIF5A,RANBP2,EXOSC3,EDNRB,ATL1,LMNB1,GAN,JPH3
Human Phenotype	HP:0001276	Hypertonia		0.0002693	0.882	0.02129	0.1846	49	516	GPHN,ZFYVE27,RPS6KA3,MECP2,TUBB4A,SCN2A,RNASEH2C,ANK3,APC,MSH2,SLC6A8,SOX2,GAD1,MYO5A,NDP,COQ2,GFAP,NDUFS3,BRAF,MLC1,NIPA1,TAF2,MARS2,AP4S1,GTF2I,DDHD1,SLC6A5,PAX3,LYST,FAM134B,MED17,PLP1,PMS2,CP,SETBP1,REEP1,DARS,MCCC1,DCX,SACS,ARNT2,KIF5A,RANBP2,EXOSC3,EDNRB,ATL1,LMNB1,GAN,JPH3
Human Phenotype	HP:0000036	Abnormality of the penis		0.000273	0.894	0.02129	0.1846	32	290	MKKS,SALL1,WDR35,FGFR3,ICK,CHD7,SNRPN,SOX2,NDP,COQ2,STAR,TFAP2A,GTF2I,GUCY1A3,PAX6,TSPYL1,ERCC8,HS6ST1,WNT7A,POR,SETBP1,CEP41,SEMA3E,MKRN3,ZBTB16,DCX,ZEB2,TMEM70,FAT4,BBS10,LIG4,LMNB1
Human Phenotype	HP:0000528	Anophthalmia		0.0003131	1.025	0.02332	0.2023	7	24	CHD7,SOX2,SMOC1,TFAP2A,PORCN,SEMA3E,RARB
Human Phenotype	HP:0011792	Neoplasm by histology		0.0003134	1.026	0.02332	0.2023	24	194	MC1R,EWSR1,FGFR3,PPM1D,APC,MSH2,ASCL1,TRIM37,SOX2,KIF1B,BRAF,TFAP2A,PAX3,PAX6,PAX7,CDKN1B,PMS2,IDH1,SETBP1,HDAC4,PTCH1,RB1,AGGF1,PALB2
Human Phenotype	HP:0002121	Absence seizures		0.0003739	1.224	0.02721	0.2359	8	32	SCN1A,SCN2A,SCN9A,GABRB3,GABRG2,CACNB4,ALDH5A1,EPM2A
Human Phenotype	HP:0008572	External ear malformation		0.0004135	1.354	0.02857	0.2478	7	25	SALL1,FGFR3,CHD7,SOX2,TFAP2A,SEMA3E,ZEB2
Human Phenotype	HP:0002992	Abnormality of the tibia		0.0004188	1.371	0.02857	0.2478	10	49	FGFR3,MSH2,CHD7,SOX9,SMOC1,WNT7A,SETBP1,SEMA3E,ZBTB16,RBM8A
Human Phenotype	HP:0000632	Lacrimation abnormality		0.0004188	1.371	0.02857	0.2478	10	49	SCN9A,FGFR3,CHD7,DST,TFAP2A,GTF2I,PAX3,ERCC8,SETBP1,SEMA3E
Human Phenotype	HP:0012165	Oligodactyly		0.0005328	1.745	0.03527	0.3058	6	19	CHD7,SMOC1,WNT7A,PORCN,SEMA3E,AGGF1
Human Phenotype	HP:0003593	Infantile onset		0.0005384	1.763	0.03527	0.3058	33	314	GPHN,ACADS,SCN1A,SCN2A,SCN9A,SLC6A8,AGK,GABRG2,GAD1,MYO5A,GFAP,NDUFS3,MLC1,FGD4,FAM126A,SLC6A5,LARGE,VPS45,GDAP1,ERCC8,FAM134B,PLP1,CPT2,DARS,DCX,SACS,CXCR4,TMEM70,PCDH15,ALDH5A1,RANBP2,LRP5,ALG13
Human Phenotype	HP:0011153	Focal motor seizures		0.0005713	1.871	0.03669	0.3181	5	13	SCN1A,SCN2A,SCN9A,GABRG2,EPM2A
Human Phenotype	HP:0011804	Abnormality of muscle physiology		0.0006301	2.064	0.03968	0.3441	97	1260	GPHN,ABAT,ERCC5,ZFYVE27,ACADM,ACADS,RPS6KA3,MECP2,TUBB4A,COA5,SCN9A,FGFR3,ANK3,APC,MSH2,CHD7,SLC6A8,ASCL1,AGK,SNRPN,TRIM37,MEGF10,SOX2,SOX9,MYO5A,KIF1B,NDP,COQ2,GFAP,NDUFS3,DST,BRAF,FGD4,GLDC,FAM126A,NIPA1,CACNB4,VMA21,TRIM2,SYT2,PRDM5,TSEN2,OPA1,MLYCD,GTF2I,DDHD1,SLC6A5,ERCC6L2,PAX6,LARGE,GDAP1,TSPYL1,LYST,CHRM3,ERCC8,PNPT1,ZDHHC15,NRXN1,FAM134B,PLP1,PMS2,CP,CPT2,SETBP1,CEP41,SEMA3E,MKRN3,COX20,…
Human Phenotype	HP:0100240	Synostosis of joints		0.0006786	2.223	0.04113	0.3567	16	112	MKKS,SALL1,FGF9,FGFR3,DLL3,SOX2,SMOC1,TFAP2A,GTF2I,PAX3,WNT7A,POR,SETBP1,MASP1,PTCH1,RBM8A
Human Phenotype	HP:0008544	Abnormally folded helix		0.0006907	2.262	0.04113	0.3567	7	27	SALL1,FGFR3,CHD7,SLC6A8,TFAP2A,CPT2,SEMA3E
Human Phenotype	HP:0010804	Tented upper lip vermilion		0.0006907	2.262	0.04113	0.3567	7	27	MECP2,DEAF1,IL1RAPL1,PAX3,MAPK10,TMEM237,FAT4
Human Phenotype	HP:0006813	Hemiclonic seizures		0.0007556	2.475	0.04419	0.3832	3	4	SCN1A,SCN9A,GABRG2
Human Phenotype	HP:0000925	Abnormality of the vertebral column		0.0007725	2.53	0.04438	0.3849	58	669	ERCC5,ACADS,RPS6KA3,MECP2,WDR35,FGFR3,DEAF1,MSH2,CHD7,LARP7,DLL3,SNRPN,MEGF10,SOX2,SOX9,GAD1,NDP,SMOC1,GFAP,BRAF,FGD4,FAM126A,MARS2,TFAP2A,B9D2,GTF2I,DDHD1,PAX3,GDAP1,HMGB3,CHRM3,ERCC8,NRXN1,WNT7A,POR,PORCN,SETBP1,CEP41,SEMA3E,MKRN3,MASP1,ZBTB20,HDAC4,TMEM237,PTCH1,RBM8A,KIF5A,PDE11A,FAT4,ABCC9,PALB2,LFNG,ATL1,VANGL2,LMX1B,LRP5,GAN,NIN
Human Phenotype	HP:0000028	Cryptorchidism		0.0007923	2.595	0.04454	0.3863	34	334	MKKS,MECP2,SALL1,FGFR3,ICK,CHD7,SNRPN,SOX2,NDP,SMOC1,GDF1,TFAP2A,GTF2I,PAX6,TSPYL1,CHRM3,ERCC8,HS6ST1,WNT7A,POR,PORCN,SETBP1,SEMA3E,MKRN3,ZBTB16,ZBTB20,PTCH1,AKR1C2,ZEB2,TMEM70,ARNT2,FAT4,RARB,LIG4
Human Phenotype	HP:0002414	Spina bifida		0.0008025	2.628	0.04454	0.3863	12	72	MSH2,GTF2I,PAX3,WNT7A,PORCN,CEP41,MASP1,TMEM237,PTCH1,RBM8A,VANGL2,LMX1B
Human Phenotype	HP:0000045	Abnormality of the scrotum		0.0009115	2.985	0.04896	0.4245	12	73	SALL1,ICK,CHD7,SNRPN,TSPYL1,WNT7A,POR,SETBP1,SEMA3E,MKRN3,ZEB2,FAT4
Human Phenotype	HP:0000717	Autism		0.0009119	2.987	0.04896	0.4245	16	115	MECP2,NLGN4X,CHD7,SLC6A8,SNRPN,NDP,TCF12,IL1RAPL1,GTF2I,NRXN1,SEMA3E,MKRN3,TET2,ZBTB20,HDAC4,ALDH5A1
Human Phenotype	HP:0001347	Hyperreflexia		0.0009427	3.087	0.04939	0.4283	33	324	ABAT,ZFYVE27,MECP2,GAD1,NDP,COQ2,GFAP,NDUFS3,TTBK2,GLDC,FAM126A,NIPA1,TAF2,MARS2,AP4S1,GTF2I,DDHD1,LARGE,MED17,PLP1,PPP2R2B,REEP1,MATR3,DARS,MCCC1,ADCK3,SACS,KIF5A,EXOSC3,ATL1,LMNB1,GAN,JPH3
Human Phenotype	HP:0008736	Hypoplasia of penis		0.0009642	3.158	0.04939	0.4283	21	173	MKKS,SALL1,ICK,CHD7,SNRPN,SOX2,GTF2I,TSPYL1,ERCC8,HS6ST1,WNT7A,POR,SETBP1,CEP41,SEMA3E,MKRN3,ZBTB16,DCX,FAT4,BBS10,LIG4
Human Phenotype	HP:0009728	Neoplasm of striated muscle		0.0009652	3.161	0.04939	0.4283	6	21	APC,MSH2,PAX3,PAX7,PMS2,PTCH1
