# Supplementary material for: CRISPR/Cas9-mediated heterozygous knockout of the autism gene CHD8 and characterization of its transcriptional networks in neurodevelopment
Source: Mol Autism. 2015 Oct 19;6:55. doi: 10.1186/s13229-015-0048-6 (PMC4612430; doi:10.1186/s13229-015-0048-6)
Supplement: Additional file 7: — Table S6. DEGs associated with ASD or schizophrenia. (XLSX 49 kb) [file 13229_2015_48_MOESM7_ESM.xlsx]

## Sheet: Sheet1
DEG	No. of DEG	Risk-genes	No. of Risk- genes	No. of overlap	OR	p	Overlapped genes
NPC_up	670	AutismKB	133	13	1.99	0.0214937	TRIO,PITX1,RBFOX1,MEF2C,RAPGEF4,RAI1,NRXN2,SEMA5A,CACNA1C,AFF2,BDNF,NTF3,MAOA
NPC_down	578	AutismKB	133	5	0.83	1	RIMS3,GAD1,ARHGEF6,GRIK2,NIPA1
Neuron_up	1845	AutismKB	133	14	0.7	1	NFIX,PITX1,SEMA5A,FOXP1,RPE65,LRP1,RPL10,CACNA1C,DISC1,IGF2,DHCR7,BDNF,NTF3,NTF4
Neuron_down	1444	AutismKB	133	29	2.23	0.000323796	CDH10,DCX,CHRNA4,MET,SUV420H1,ALDH5A1,MARK1,NDP,MKKS,GAD1,ARHGEF6,SLC6A8,SCN2A,SCN1A,NLGN4X,RAB39B,BRAF,AUTS2,LRFN5,GABRB3,MECP2,IL1RAPL1,NIPA1,CHD7,BCL2,RPS6KA3,NRXN1,PRKX,RELN
NPC_up	670	DeRubeis_ASD	28	6	4.99	0.00276963	TRIO,CTTNBP2,MYO9B,BCL11A,CACNA2D3,CDC42BPB
NPC_down	578	DeRubeis_ASD	28	1	0.79	1	ANK2
Neuron_up	1845	DeRubeis_ASD	28	2	0.46	1	MYO9B,SETD5
Neuron_down	1444	DeRubeis_ASD	28	8	3.17	0.00990252	MIB1,SUV420H1,SCN2A,ANK2,CACNA2D3,GABRB3,MYT1L,RELN
NPC_up	670	Iossifov_ASD	24	0	0	1
NPC_down	578	Iossifov_ASD	24	1	0.92	1	ANK2
Neuron_up	1845	Iossifov_ASD	24	1	0.26	1	FOXP1
Neuron_down	1444	Iossifov_ASD	24	5	2.08	1	KMT2E,RIMS1,TNRC6B,SCN2A,ANK2
NPC_up	670	Liu_ASD	128	8	1.21	1	CLDN11,VASH1,PCOLCE,BCL11A,ITGA5,NFIA,HIST1H3D,CDC42BPB
NPC_down	578	Liu_ASD	128	0	0	1
Neuron_up	1845	Liu_ASD	128	16	0.85	1	CLDN11,TNC,ELOVL1,CHMP2B,PCOLCE,FOXP1,F3,RSU1,PAMR1,ITGA5,PPAP2B,NFIA,SPRY1,ARSK,NR2F1,COL25A1
Neuron_down	1444	Liu_ASD	128	19	1.38	1	AGK,SMPD3,SCP2,MRPS26,CASD1,KIAA1468,SCYL2,SCN2A,RNF38,SMARCC2,UBR3,SETBP1,BEND7,PPM1D,CSTF2T,BBS10,ANKS1B,ZNF33A,DDX3X
NPC_up	670	SCZ_GWAS	272	12	0.84	1	MPHOSPH9,ANKRD44,MEF2C,RAI1,MDK,PTGIS,C12orf65,CACNA1C,RFTN2,STAT6,TCF4,TLE1
NPC_down	578	SCZ_GWAS	272	8	0.64	1	SUGP1,AKT3,PODXL,REEP2,SGSM2,HCN1,CA8,GRIN2A
Neuron_up	1845	SCZ_GWAS	272	29	0.71	1	VRK2,CTNNA1,MPHOSPH9,PBX4,MDK,MAN2A1,C1orf54,LRP1,SLC12A4,PTGIS,RRAS,SLC39A8,FURIN,RCN3,CNTN4,CACNA1C,SFXN2,CREB3L1,GALNT10,NAB2,STAT6,ARHGAP1,SHMT2,FES,SETD8,PRKD1,TCF4,SREBF2,TMEM110
Neuron_down	1444	SCZ_GWAS	272	33	1.09	1	PLEKHO1,SNAP91,PPP2R3A,RIMS1,SEPT3,SUGP1,IK,HSPE1,CA14,PODXL,NCAN,EPC2,VPS45,ARL3,SBNO1,TLE3,SGSM2,NLGN4X,INA,GPM6A,PCGF6,THOC7,PSMD6,CKB,TRIM8,FUT9,CA8,NXPH4,DDX28,GRIN2A,ZNF536,GRM3,MARS2
NPC_up	670	SFARI	225	23	2.11	0.00157416	TRIO,PITX1,VASH1,CTTNBP2,RBFOX1,MEF2C,LAMB1,RAPGEF4,MYO9B,RAI1,NRXN2,SEMA5A,DLX2,BCL11A,LMX1B,CACNA1C,AFF2,CACNA2D3,NPAS2,EXT1,MAOA,CACNA1H,CDC42BPB
NPC_down	578	SFARI	225	16	1.64	0.0476349	NRXN3,LRP2,NRCAM,KHDRBS2,RIMS3,ANXA1,NTRK3,GALNT13,ANK2,GRIK2,REEP3,CASC4,AR,ARNT2,ABAT,GRIN2A
Neuron_up	1845	SFARI	225	25	0.74	1	ICA1,PITX1,LAMB1,MYO9B,TBL1X,SEMA5A,FOXP1,DLX2,CC2D1A,ANXA1,CNTN4,RPL10,ASTN2,CACNA1C,NTNG1,DISC1,SETD5,SDC2,NPAS2,DHCR7,MTHFR,SLC9A9,GPC6,ADA,SND1
Neuron_down	1444	SFARI	225	49	2.24	3.55085e-06	KMT2E,APBA2,CDH10,HDAC4,GTF2I,RIMS1,LRP2,CADPS2,TNRC6B,MIB1,MET,CEP41,SUV420H1,KHDRBS2,ALDH5A1,MARK1,NDUFA5,SLC6A8,SOX5,EPC2,SCN2A,LMX1B,MDGA2,NTRK3,GALNT13,SCN1A,ANK2,NLGN4X,CDH8,GRID2,SETBP1,RAB39B,CACNA2D3,AUTS2,LRFN5,GABRB3,KIAA1586,MECP2,IL1RAPL1,CHD7,ARNT2,DEAF1,NRXN1,ZBTB20,ABAT,GRIN2A,MYT1L,RELN,WNK3
NPC_up	670	SZGene	609	45	1.48	0.0113684	TAC1,MYLIP,TFAP2B,CLDN11,IGF1,DTNBP1,CTNNA2,SEMA3A,IL4R,EPHA6,PTGS1,MYO9B,PPM1F,SLC25A1,TIMP3,RBFOX2,MTHFD1,NEFM,PIK3R2,CCL2,PDGFRB,CNR1,ALDH1A2,CHL1,NOTCH2,FLNB,TFAP2A,DUSP6,GNAL,ST6GAL2,DLX1,CACNA1C,CELF5,TGFBR2,NPAS2,BDNF,IL17RA,NQO1,UNC5C,OPCML,NTF3,MAOA,TCF4,HSPA1B,FAM19A5
NPC_down	578	SZGene	609	42	1.62	0.00383707	PAX6,NRXN3,ARNTL2,SLC18A1,FGFR2,TFRC,PSEN1,GNAO1,PRODH,DAAM1,JAG1,FGF14,HOMER2,SLC1A2,RBM24,CSPG5,PLA2G4A,RGS4,SPP1,PLP1,APOL2,GAD1,SNAP25,SYT11,EGF,NTRK3,SNAPIN,CPLX2,NTRK2,CHODL,PPP2R2B,NCSTN,PDLIM5,GRIK2,FABP7,AR,SNCG,ABAT,GRIN2A,PSAP,RYR3,ITSN1
Neuron_up	1845	SZGene	609	110	1.33	0.00554422	TAC1,MYLIP,CLDN11,IGF1,ADSS,CTNNA1,HSPA5,PER3,AP3D1,TFRC,SEMA3A,IL4R,FGFR1,SMARCA2,GSTP1,ICAM1,PHGDH,PTGS1,MYO9B,RASSF7,PRODH,PPM1F,XBP1,TIMP3,ARSA,TSPO,MYH9,PCK2,AHCY,SFRP1,SLC39A14,PRX,SLC1A5,TYRP1,PIP5K1B,CCL2,PMP22,MANBA,INPP4B,WFS1,ATN1,PPARD,CLINT1,NR3C1,PDGFRB,WNT5A,FN1,IL18R1,TTR,SIL1,PDLIM2,PLCG1,CANX,ATF4,APOE,C1QTNF6,NTS,CHL1,WNT2B,PTGFRN,NOTCH2,NGF,PDGFRA,FLNB,DUSP6,IGF1R,ADCYAP1,CSNK…
Neuron_down	1444	SZGene	609	87	1.34	0.0105463	PAX6,MAPK8IP2,ARNTL2,FGFR3,PLXNA2,PCM1,SLC1A3,GSK3B,DNMT3B,ARVCF,ADRBK2,MLC1,DAAM1,CHRNA4,FGF14,KPNA3,FZD3,SP4,MET,CHN2,CYP3A5,PTPRZ1,EBF3,SLC1A2,SOD2,ALDH5A1,QKI,GABRG2,ST8SIA4,CSPG5,RGS4,PIK3R3,GRIA2,ADRA1A,PLP1,NRN1,NUP153,GOT2,GAD1,GFAP,SNAP25,SYT11,PAX3,GAD2,TFAP2A,EGF,ASCL1,NTRK3,GNAL,ARRB2,ST6GAL2,MEGF10,NTRK2,INA,GPM6A,ANK3,MAGI1,NPAS3,GRIA4,KIF5A,PPP2R2B,SLC6A1,NRG1,CDC42SE2,GRIK3,ACSL6,…
NPC_up	670	Willsey_ASD	103	10	1.97	0.0422302	THSD7A,CTTNBP2,POLRMT,PCOLCE,BCL11A,ADAM33,CACNA2D3,ITGA5,NFIA,CDC42BPB
NPC_down	578	Willsey_ASD	103	6	1.32	1	NUAK1,ANK2,DST,ANO5,SCUBE2,DLL1
Neuron_up	1845	Willsey_ASD	103	13	0.86	1	SLC25A39,ACACB,PCOLCE,FOXP1,IQGAP2,ADAM33,FARP1,ITGA5,NFIA,TRIM17,FAM91A1,COL25A1,NFKBIL1
Neuron_down	1444	Willsey_ASD	103	25	2.56	0.000142488	THSD7A,PHF7,RIMS1,SUV420H1,SCP2,SCN2A,RNF38,SMARCC2,UBR3,ANK2,DST,SETBP1,CACNA2D3,PPM1D,SCUBE2,RPS6KA3,CSTF2T,NRXN1,ZNF594,BRWD1,RELN,MPHOSPH8,DLL1,DDX3X,PCDHA13
