# Supplementary material for: CRISPR/Cas9-mediated heterozygous knockout of the autism gene CHD8 and characterization of its transcriptional networks in neurodevelopment
Source: Mol Autism. 2015 Oct 19;6:55. doi: 10.1186/s13229-015-0048-6 (PMC4612430; doi:10.1186/s13229-015-0048-6)
Supplement: Additional file 8: — Table S7. DEGs from CHD8 +/− or knockdown of TCF4, EHMT1, MBD5, SATB2, NRXN1, or ZNF804A expression (“1” represents differential expression, “0” represents no change) and GO analysis from the STRING (only term with FDR < 0.05 were included). (XLSX 292 kb) [file 13229_2015_48_MOESM8_ESM.xlsx]

## Sheet: DEGs
	#1 means a gene is differentially expressed in a study
gene	CHD8+/-.NPC	TCF4	EHMT1	MBD5	SATB2	CHD8+/-.Neuron	NRXN1	ZNF804A
MT-ND3	1	0	0	0	0	0	0	0
HIST1H4C	1	0	0	0	0	0	0	0
HIST1H2BH	1	0	0	0	0	0	0	0
HIST1H2BB	1	0	0	0	0	1	0	0
HIST1H2BM	1	0	0	0	0	0	0	0
HIST1H2BL	1	0	0	0	0	0	0	0
HIST1H3C	1	0	0	0	0	1	0	0
HIST1H2AK	1	0	0	0	0	0	0	0
HIST1H3E	1	0	0	0	0	0	0	0
HIST1H2AI	1	0	0	0	0	0	0	0
MT-CO3	1	0	0	0	0	1	0	0
ISG15	1	0	0	0	0	0	0	0
TMEM256	1	0	0	0	0	0	0	0
HES4	1	0	0	0	0	1	0	0
CCDC85B	1	0	0	0	0	0	0	0
IER3	1	0	1	0	0	1	0	0
TSTD1	1	0	0	0	0	1	0	0
HES5	1	0	0	1	0	1	0	0
POU3F4	1	0	0	0	0	1	0	0
GADD45G	1	0	0	0	0	1	0	0
CHTF8	1	0	0	0	0	1	0	0
RPP25L	1	0	0	0	0	0	0	0
MT1X	1	0	1	0	0	0	0	0
FAM212A	1	0	0	0	0	1	0	0
C8orf4	1	0	1	0	0	0	0	0
FAM181B	1	0	0	0	0	1	0	0
JUND	1	0	0	0	1	0	0	0
ATP5I	1	0	0	0	0	0	0	0
CCL2	1	0	1	0	0	1	0	1
RASD1	1	0	0	0	0	0	0	0
SOX3	1	0	0	0	1	1	0	0
DIO3	1	0	0	0	0	0	0	0
TMSB4X	1	0	0	1	0	0	0	0
EVA1B	1	0	0	0	0	1	0	0
TCEAL7	1	0	0	0	0	0	0	0
HSD17B8	1	0	0	0	0	0	0	0
OLIG3	1	0	0	0	0	1	0	0
PET100	1	0	0	0	0	0	0	0
FZD9	1	0	0	0	0	1	0	0
COX5B	1	0	0	0	0	0	0	0
HES6	1	0	0	0	0	0	0	0
TMEM257	1	0	0	0	0	1	0	0
GPR27	1	0	0	0	0	0	0	0
HIST1H3D	1	0	0	0	0	0	0	0
SOX21	1	0	0	0	0	1	0	0
HSPA1B	1	0	1	0	0	0	0	0
NRARP	1	0	0	0	0	1	0	0
CDKN1C	1	0	0	0	0	0	0	0
HOXB5	1	0	0	0	0	1	0	0
IER5L	1	0	1	0	1	0	0	0
RABAC1	1	0	0	0	0	1	0	0
MAB21L2	1	0	0	0	0	0	0	0
FGFBP3	1	0	0	0	0	0	0	0
MAB21L1	1	0	0	0	0	0	1	0
ANKRD9	1	0	0	0	0	0	0	0
UQCR10	1	0	0	0	0	0	0	0
MESDC1	1	0	0	0	0	0	0	0
MDK	1	0	0	0	1	1	0	0
SNAPIN	1	0	0	0	0	0	0	0
TCEAL5	1	0	0	0	0	0	0	0
CTGF	1	0	1	0	0	1	0	0
ISLR	1	0	0	0	0	1	0	0
RGS2	1	0	0	0	0	0	0	0
SLC25A1	1	0	0	0	0	0	0	0
FZD10	1	0	0	0	0	1	0	0
ID4	1	0	0	1	0	0	0	0
ZNF579	1	0	0	0	0	0	0	0
RARRES2	1	0	0	0	0	0	0	0
BHLHE22	1	0	0	0	0	1	0	0
BTG1	1	0	0	0	0	1	0	0
DLX2	1	0	0	0	0	1	0	0
SLC50A1	1	0	0	0	0	1	0	0
SP9	1	0	0	0	0	1	0	0
CHST2	1	0	0	0	0	0	0	1
HOXA11	1	0	0	0	0	1	0	0
HOXB8	1	0	0	0	0	1	0	0
PHLDA3	1	0	0	0	0	1	0	0
CXCR4	1	0	0	0	0	1	0	0
FBXL15	1	1	0	0	0	0	0	0
PABPC5	1	0	0	0	0	1	0	0
SNAI2	1	0	0	0	0	1	0	0
ARL4A	1	0	0	0	0	0	0	0
POU3F2	1	0	0	0	0	1	0	0
BTG2	1	0	1	0	1	0	0	0
ZBTB42	1	0	0	0	0	0	0	0
SPIN4	1	1	0	0	0	0	0	0
PFDN5	1	0	0	0	0	1	0	0
RTL1	1	0	0	0	0	0	0	1
LGALS1	1	0	0	0	0	1	0	0
CCDC71L	1	0	0	0	0	0	0	0
AMIGO2	1	0	0	0	0	0	0	0
MSX1	1	0	0	0	0	1	0	0
PMAIP1	1	0	0	0	1	0	0	0
CYP26A1	1	0	0	0	0	1	0	0
CFL2	1	0	0	0	0	0	0	0
KREMEN2	1	0	0	0	0	0	0	0
DBX1	1	0	0	0	0	0	0	0
IER2	1	0	0	0	1	0	0	0
TMEM200B	1	0	0	0	0	1	0	0
DBNDD2	1	0	0	0	0	1	0	0
HOXB4	1	0	0	0	0	1	0	0
FABP7	1	0	1	0	0	1	0	0
PPP1R3C	1	0	0	0	0	0	0	0
S1PR1	1	0	0	0	1	1	0	0
SNCG	1	0	0	0	0	1	0	0
SHISA3	1	0	0	0	0	0	0	0
GPSM3	1	0	0	0	0	0	0	0
SPR	1	0	0	0	0	0	0	0
CYTL1	1	0	0	0	0	1	0	0
DLX1	1	0	0	0	0	1	0	0
SPRY2	1	0	0	0	0	0	0	0
MARVELD1	1	0	0	0	0	1	0	0
CHCHD2	1	0	0	0	0	1	0	0
SETD6	1	0	0	0	0	0	0	0
RP11-553A10.1	1	0	0	0	0	1	0	0
HAND2	1	0	0	0	0	1	0	0
TMEM106C	1	0	0	1	0	0	0	0
MARCH9	1	0	0	0	1	0	0	0
HOXB9	1	0	0	0	0	1	0	0
SOX9	1	0	1	0	0	1	1	0
PABPC4L	1	0	0	0	0	1	0	0
ZSCAN16	1	0	0	0	0	1	0	0
BAMBI	1	0	0	0	0	1	1	0
FAM187A	1	0	0	0	0	1	0	0
NHLH1	1	0	1	0	0	0	0	0
RGS16	1	0	0	0	1	0	0	0
SLC27A3	1	0	0	0	0	0	0	0
LY6E	1	0	0	0	0	1	0	0
SNAI1	1	0	1	0	0	1	0	0
PCOLCE	1	0	0	0	0	1	0	0
SSTR2	1	0	0	0	0	1	0	0
DUSP6	1	0	0	0	0	1	0	0
NEFM	1	0	0	0	0	0	0	0
PPAPDC1B	1	0	0	0	0	0	0	0
TBC1D10C	1	0	0	0	0	0	0	0
EFNB3	1	0	0	0	0	0	0	0
ZBTB18	1	0	0	0	0	0	0	0
TMEM167B	1	0	0	0	0	0	0	0
CRABP2	1	0	0	0	0	1	0	0
KCTD12	1	1	0	0	0	1	0	0
S100A16	1	0	0	0	1	0	0	0
USP21	1	0	0	0	0	0	0	0
PLK2	1	0	0	0	1	0	0	0
KAZALD1	1	0	1	0	0	1	0	0
HMG20B	1	0	0	0	0	0	0	0
MFAP2	1	0	0	0	0	1	0	0
MSX2	1	0	0	0	0	0	0	0
SHISA2	1	0	0	0	0	1	0	0
LRRTM2	1	0	0	0	0	1	0	0
FAM50A	1	0	0	0	0	0	0	0
CPXM1	1	0	0	0	1	1	0	0
C10orf82	1	0	0	0	0	1	0	0
SLITRK6	1	0	0	0	0	1	0	0
MYCL	1	0	0	0	0	1	0	0
C12orf52	1	0	0	0	0	0	0	0
TMEM54	1	0	0	0	0	0	0	0
CTSV	1	0	0	1	0	1	0	0
CD151	1	0	0	0	0	0	0	0
GDF7	1	0	0	0	0	1	0	0
MAPK11	1	0	1	1	0	1	0	0
RPL38	1	0	0	0	0	0	0	0
PITX1	1	0	0	0	0	1	0	0
EMX2	1	0	0	0	0	1	0	0
OSR1	1	0	0	0	0	1	0	0
TRNP1	1	0	0	0	0	0	0	0
DMRT2	1	0	0	0	0	1	0	0
ITM2A	1	0	0	0	0	1	0	0
B2M	1	0	0	0	0	1	0	0
ZNF132	1	0	0	0	0	1	0	0
S1PR2	1	0	0	0	0	1	0	0
TUBB2B	1	0	0	0	0	0	0	0
STAR	1	0	0	0	0	1	0	0
TPBG	1	0	0	0	0	1	0	0
CRYBA1	1	0	0	0	0	1	0	0
DUSP7	1	0	0	0	0	1	0	0
FGF11	1	0	0	0	0	1	0	0
GPRASP1	1	0	0	0	0	0	0	0
SPP1	1	0	1	0	1	0	0	0
EXO5	1	0	0	0	0	0	0	0
DYNLL2	1	0	1	0	0	1	0	0
FAM46B	1	0	1	0	0	1	0	0
EMILIN1	1	0	1	1	0	1	0	0
CRABP1	1	0	0	0	0	1	0	0
REEP2	1	0	0	0	0	0	0	0
F2RL2	1	0	0	0	0	1	0	0
SLITRK2	1	0	1	0	1	1	0	0
RGS4	1	0	0	0	0	1	0	0
ACOT2	1	0	0	0	0	0	0	0
HOXA9	1	0	0	0	0	1	0	0
CDC42EP5	1	0	0	0	0	1	0	0
DLL1	1	0	1	1	0	1	0	0
UQCR11	1	0	0	0	0	0	0	0
NDUFS5	1	0	0	0	0	0	0	0
CA11	1	0	0	0	0	0	0	0
TMEM119	1	0	0	0	0	0	0	0
TAC1	1	0	0	0	0	1	0	0
HAGHL	1	0	0	0	0	0	0	0
MTA2	1	0	0	0	0	1	0	0
NES	1	0	0	0	0	1	0	0
RND1	1	0	0	0	0	0	0	0
TMEM214	1	0	0	0	0	1	0	0
DUSP9	1	0	0	0	0	1	0	0
PRDM13	1	0	0	0	0	1	0	0
LGALS3BP	1	0	0	0	0	1	0	0
GNG10	1	0	0	0	0	1	0	0
DCAF15	1	0	0	0	0	0	0	0
BMP4	1	0	0	0	0	1	0	0
ADAMTS1	1	0	0	0	0	1	0	0
ZNF134	1	0	0	0	0	0	0	0
CCDC160	1	0	0	0	0	0	0	0
SHOX2	1	0	0	0	0	0	1	1
FAM131B	1	0	1	0	0	1	0	0
LPAR4	1	0	0	0	0	0	0	0
TBX2	1	0	0	0	0	1	0	0
NAT8L	1	0	0	0	0	1	0	0
SLC26A6	1	0	0	0	0	0	0	0
CLCF1	1	0	0	0	0	1	0	0
NEUROD4	1	0	0	0	0	1	0	0
FNDC5	1	0	0	0	0	1	0	0
BMI1	1	0	0	0	0	0	0	0
TIFA	1	0	0	0	0	1	0	0
ZC3HAV1L	1	0	0	0	0	1	0	0
KCNJ8	1	0	0	0	0	1	0	0
FAM181A	1	1	1	0	0	1	0	0
HOXB6	1	0	1	0	0	1	0	0
SNN	1	0	1	0	0	0	0	0
CDKN1A	1	0	0	0	1	0	0	0
APBA3	1	0	0	0	0	1	0	0
DTX3L	1	0	0	0	1	1	0	0
C12orf39	1	0	0	0	0	1	0	0
ACBD7	1	0	0	0	0	0	0	0
SPHK1	1	0	0	0	0	0	0	0
CD74	1	0	0	0	0	1	0	0
PIAS3	1	0	0	0	0	1	0	0
PRRT4	1	0	0	0	0	0	0	0
DPPA4	1	0	0	0	0	0	0	0
ZIC3	1	0	0	0	0	1	0	1
VASN	1	0	0	0	0	1	0	0
NDUFC2	1	0	0	0	0	1	0	0
ZDHHC4	1	0	0	0	0	1	0	0
ZNF785	1	0	0	0	0	1	0	0
CTSK	1	0	0	0	0	1	0	0
C2orf72	1	0	0	0	0	1	0	0
CAMKV	1	0	0	0	0	1	0	0
PLOD3	1	0	0	0	0	1	0	0
MMP14	1	0	0	0	0	1	0	0
RBM24	1	0	0	0	0	0	0	0
YIPF5	1	0	0	0	0	1	0	0
MRPL21	1	0	0	0	0	0	0	0
BMP2	1	0	0	0	0	1	0	0
CAMK1	1	0	0	0	0	1	0	0
ZNF428	1	0	0	0	0	0	0	0
TRMT1	1	0	0	0	0	0	0	0
TMEM132A	1	0	0	0	0	0	0	0
PLK1	1	0	0	0	0	0	0	0
SPATA20	1	0	0	0	0	1	0	0
SIPA1	1	0	0	0	0	1	0	0
CLEC18B	1	0	0	0	0	1	0	0
STC1	1	0	0	0	0	1	0	0
KBTBD8	1	0	0	0	0	1	0	0
C15orf59	1	0	0	0	1	0	0	0
RPS19	1	0	0	0	0	0	0	0
GDF10	1	0	0	0	0	1	0	0
PRSS35	1	0	0	0	0	1	0	0
RGCC	1	0	0	0	0	0	0	0
TNFRSF1A	1	0	0	0	0	1	0	0
CCND1	1	0	0	0	0	0	0	0
MEX3D	1	0	0	0	0	0	0	0
PPIC	1	0	0	0	0	1	0	0
PUF60	1	0	1	0	0	0	0	0
DACT3	1	0	0	0	0	0	0	0
TMEM59L	1	0	0	1	0	0	0	0
ZFP62	1	0	0	0	0	0	0	0
APOL2	1	0	0	0	0	0	0	0
SERTAD4	1	0	0	0	0	1	0	0
FSCN1	1	0	0	0	1	0	0	0
ACTG1	1	0	0	0	0	0	0	0
NELFCD	1	0	0	0	0	0	0	0
TNFAIP2	1	0	1	0	0	0	0	0
MRPL14	1	0	0	0	0	0	0	0
ENC1	1	0	0	0	0	0	0	0
GJA1	1	0	0	1	0	1	0	0
LDHA	1	0	0	1	0	1	0	0
CDCA7	1	0	0	0	1	0	0	0
ADAM33	1	0	0	0	0	1	0	0
DACT1	1	0	0	0	0	0	0	0
ACKR3	1	0	0	0	0	0	0	0
ITM2C	1	0	1	0	0	1	0	0
BGN	1	0	0	0	0	1	0	0
SNRPA	1	0	0	0	1	0	0	0
SIX4	1	0	1	0	0	1	0	0
SIX1	1	1	0	0	0	1	0	0
FKBP7	1	0	0	0	0	1	0	0
HIST1H2AC	1	0	0	0	0	0	0	0
PTBP1	1	0	1	0	0	0	0	0
DBNDD1	1	0	0	0	0	1	0	0
DOK4	1	0	0	0	0	0	0	0
SALL1	1	0	0	0	0	1	0	0
CIRBP	1	0	0	0	0	0	0	0
NEDD8	1	0	0	0	0	0	0	0
SERPINF1	1	0	1	1	1	1	0	0
NCSTN	1	0	0	0	0	0	0	0
PDLIM4	1	0	0	0	1	1	0	0
AMPD2	1	0	0	0	0	1	0	0
CCDC9	1	0	0	0	0	0	0	0
SERPINB9	1	0	0	0	0	0	0	0
SPRY4	1	0	1	0	0	1	0	0
CD164	1	0	0	0	0	1	0	0
EPHB6	1	0	0	0	0	0	0	0
LAMTOR3	1	0	0	0	0	0	0	0
G6PD	1	0	0	0	0	0	0	0
POLRMT	1	0	0	0	0	0	0	0
MAPK12	1	0	0	0	0	1	0	0
F2RL1	1	1	0	0	0	1	0	0
UBE2L6	1	0	0	0	0	1	0	0
LFNG	1	0	0	0	0	1	0	0
ENPP4	1	0	0	0	1	0	0	0
PPP1R9B	1	0	0	0	0	0	0	0
FGFRL1	1	0	0	0	0	1	0	0
TENC1	1	0	0	0	0	1	0	0
CADM4	1	0	0	0	0	0	0	0
ZNF518B	1	0	1	0	0	1	0	0
CA2	1	0	1	0	1	0	0	0
TMEM9B	1	0	0	0	0	0	0	0
PIK3R2	1	0	0	0	0	0	0	0
BRAT1	1	0	0	0	0	0	0	0
NBL1	1	0	0	0	0	1	0	0
NPC2	1	0	0	0	0	0	0	1
INHBA	1	0	0	0	0	1	0	0
MDC1	1	0	0	1	0	0	0	0
FHOD1	1	0	0	0	0	1	0	1
THBS1	1	1	0	0	0	1	1	0
TMBIM1	1	0	0	0	0	1	0	0
PCDH20	1	0	0	0	0	0	0	0
SALL4	1	0	0	0	0	0	0	0
CSPG5	1	0	0	0	1	1	0	0
IGSF9	1	0	1	0	0	1	0	0
STK11IP	1	0	0	0	0	0	0	0
ANXA1	1	0	1	1	0	1	0	0
NBPF9	1	0	0	0	0	1	0	0
LCTL	1	0	0	0	0	0	0	0
PLP1	1	0	1	1	1	1	0	0
MYLIP	1	0	0	0	0	1	0	0
PMEL	1	0	0	0	0	0	0	0
CD83	1	0	0	0	0	1	0	0
VCAM1	1	0	0	0	0	1	0	0
FOXM1	1	0	0	0	0	0	0	1
LAPTM4A	1	0	0	0	0	1	0	0
RPS6KL1	1	0	0	0	0	0	0	0
MED30	1	0	0	0	0	0	0	0
OAF	1	0	0	0	0	1	0	0
ETS2	1	0	0	0	0	1	0	0
C1RL	1	0	0	0	0	1	0	0
NUAK2	1	0	1	0	0	0	0	0
KCTD15	1	0	0	0	0	0	0	0
NQO1	1	0	0	0	0	1	0	0
C5orf30	1	0	0	0	0	1	0	0
ARHGEF40	1	0	0	0	0	1	0	0
EMP1	1	0	1	0	1	1	0	0
UPP1	1	0	0	0	0	1	0	0
SRCRB4D	1	0	0	0	0	1	0	0
HSPA12B	1	0	0	0	0	1	0	0
PRDM8	1	0	0	0	0	1	0	0
COCH	1	0	0	0	0	1	0	0
SEPT4	1	0	0	0	0	0	0	0
AMER1	1	0	0	0	0	0	0	0
VASH1	1	0	0	0	0	0	0	0
COX6C	1	0	0	0	0	0	0	0
KLHDC8A	1	0	0	0	0	1	0	0
OBSL1	1	0	0	0	0	0	0	0
CD81	1	0	0	0	0	1	0	0
H2AFV	1	0	0	0	0	0	0	0
MMP15	1	0	0	0	0	1	0	0
ANGPTL1	1	0	0	0	0	0	0	0
WRNIP1	1	0	0	0	0	0	0	0
TTYH1	1	0	0	1	1	1	0	0
SPAG5	1	0	0	0	0	0	0	1
ANKEF1	1	0	0	0	0	0	0	0
PPP1R17	1	0	0	0	0	0	0	0
SRI	1	0	0	0	0	0	0	0
TMC6	1	0	1	0	0	1	0	0
FRG1B	1	0	0	0	0	1	0	0
NBPF14	1	0	0	0	0	1	0	0
SLFN12	1	0	0	0	1	0	0	0
RARG	1	0	0	0	0	1	0	0
TNFAIP6	1	0	0	0	0	0	0	0
TSEN15	1	0	0	0	0	0	0	0
PEAR1	1	0	0	0	0	1	0	0
PLEKHF2	1	1	0	0	0	1	0	0
RAB3IL1	1	0	0	0	0	1	0	0
KIF18B	1	0	0	1	0	0	0	1
COL6A1	1	0	0	1	1	1	0	0
NRIP3	1	0	0	0	0	1	0	0
EXTL2	1	0	0	0	0	0	0	0
PRODH	1	0	0	0	0	1	0	0
EFNA3	1	1	0	0	0	0	0	0
TSPAN33	1	0	0	0	0	0	0	1
HDC	1	0	0	0	0	0	0	0
CRB2	1	0	1	0	0	0	0	0
ITGA5	1	0	1	0	0	1	0	0
COMMD6	1	0	0	0	0	0	0	0
SARS	1	0	0	0	0	0	0	0
EDNRB	1	0	0	1	0	1	0	0
SDC1	1	0	1	1	0	1	0	0
ARHGAP11A	1	0	0	1	0	0	0	0
GTF3C4	1	0	0	0	0	0	0	0
C12orf65	1	0	0	0	0	0	0	0
PTGS1	1	0	0	0	0	1	0	0
PCSK9	1	0	0	0	0	1	0	0
LDLRAP1	1	0	0	0	0	1	0	0
ESPL1	1	0	0	1	0	0	0	1
CAPN6	1	0	0	0	0	1	0	0
EDN3	1	0	0	0	0	0	0	0
SYT11	1	0	0	0	0	1	0	0
FBXL19	1	0	0	0	0	1	0	0
CELSR2	1	0	0	0	0	0	0	0
MARCH2	1	0	0	0	0	0	0	0
RPS4Y1	1	0	0	0	0	1	0	0
SLC22A5	1	0	0	0	0	1	0	0
SCN3B	1	1	0	0	0	1	0	0
F11R	1	0	0	0	0	0	1	1
KDELC2	1	0	0	0	0	1	0	0
IKBKE	1	1	0	0	0	0	0	0
TFAP2A	1	0	0	0	0	1	0	0
CNR1	1	0	0	0	0	0	0	1
CAD	1	0	0	0	0	1	0	0
CXXC4	1	0	0	0	0	1	0	0
LYPD1	1	0	1	0	0	1	0	0
FAM101A	1	0	0	0	0	1	0	0
TMEM204	1	0	0	0	0	1	0	0
CAPN15	1	0	0	0	0	0	0	0
NFYA	1	0	0	0	0	0	0	0
AKIRIN2	1	0	0	0	0	0	0	0
C9orf72	1	0	0	0	0	0	0	0
SELT	1	0	0	0	0	0	0	0
PHC1	1	0	0	0	0	0	0	0
OS9	1	0	1	0	0	1	0	0
WDR91	1	0	0	0	0	0	0	0
CHD3	1	1	1	0	0	0	0	0
DAZAP1	1	0	0	0	0	0	0	0
ZNF444	1	0	0	0	0	0	0	0
TNFRSF10D	1	0	1	0	1	1	0	0
ASAH1	1	0	0	0	0	0	0	0
SCPEP1	1	0	0	0	0	1	0	0
ZNF253	1	0	0	0	0	0	0	0
SNX18	1	0	0	0	0	1	0	0
GPR157	1	0	1	0	0	1	0	0
GPRC5B	1	0	0	0	0	1	0	0
TFAP2B	1	0	0	0	0	0	0	0
FLNC	1	0	0	0	0	1	0	0
ZNF37A	1	0	0	0	0	1	0	0
AP1S2	1	0	0	0	0	0	0	0
CARD10	1	0	0	0	0	1	0	0
INCENP	1	0	0	1	0	0	0	1
HAS2	1	0	1	0	0	0	0	0
PGPEP1	1	0	1	0	0	0	0	0
B4GALT4	1	0	0	0	0	1	0	0
COL8A2	1	0	0	0	0	1	0	0
RGMB	1	0	0	0	0	1	0	0
APMAP	1	0	0	0	0	0	0	0
TYK2	1	0	0	0	0	1	0	0
TMEM47	1	0	1	0	0	0	0	0
ZNF726	1	0	0	0	0	1	0	0
ADAMTS10	1	1	1	0	1	1	0	0
SLFN5	1	0	0	0	0	1	0	0
PEG3	1	0	0	0	0	1	0	0
RDH10	1	0	0	0	0	0	0	0
IL17RA	1	0	0	0	0	0	0	0
C1orf50	1	0	0	0	0	0	0	0
ENTPD6	1	0	0	0	0	0	0	0
PPA1	1	0	0	0	0	0	0	0
VPS37B	1	0	0	0	0	1	0	0
COQ5	1	0	0	0	0	0	0	0
CBX1	1	0	0	0	0	0	0	0
AADAT	1	0	0	0	0	0	0	0
CEP170B	1	1	0	0	0	0	0	0
COL2A1	1	0	1	0	1	1	0	0
PPP1R3F	1	0	0	0	0	0	0	0
LHX2	1	0	1	0	0	1	0	0
CADM3	1	0	0	0	0	0	0	0
SEC62	1	0	0	0	0	0	0	0
NKAIN4	1	0	0	0	0	1	0	0
FZR1	1	0	0	0	0	0	0	0
LMAN1	1	0	0	0	0	1	0	0
RPS27L	1	0	0	0	0	0	0	0
P2RX3	1	0	0	0	0	1	0	0
SH3BP1	1	0	0	0	0	0	0	0
CEP55	1	0	0	1	0	0	0	0
PLXNB2	1	0	0	0	0	0	0	0
TBX4	1	0	0	0	0	1	0	0
RHOBTB2	1	0	0	0	0	0	0	0
STRA6	1	0	0	0	0	1	0	0
KBTBD11	1	0	0	0	0	1	0	0
GNAI2	1	0	1	0	0	0	0	0
LHX8	1	0	0	0	0	0	0	0
PAX6	1	0	0	0	0	1	0	0
PPM1F	1	0	0	0	0	1	0	0
KANK2	1	0	1	0	0	1	0	0
RIOK3	1	0	0	0	0	0	0	0
POLD1	1	0	0	1	0	0	0	1
FRZB	1	0	0	0	0	1	0	0
PDLIM3	1	0	1	0	0	1	0	0
KIF23	1	0	0	1	0	0	0	1
PRPF8	1	0	0	0	0	0	0	0
PDPN	1	0	0	0	0	1	0	0
DCHS1	1	0	0	0	0	1	0	0
CAMKK1	1	0	0	0	0	0	0	0
ZNF732	1	0	0	0	0	1	0	0
COL6A2	1	0	1	1	0	1	0	0
ZNF439	1	0	0	0	0	1	0	0
PSAP	1	0	0	0	0	0	0	0
ZNF783	1	0	0	0	0	0	0	0
ASB9	1	0	0	0	0	1	0	0
TLN1	1	0	0	0	0	1	0	0
CRLF1	1	0	0	0	0	1	0	0
CNRIP1	1	0	0	0	1	0	0	0
UPF1	1	0	0	0	0	0	0	0
PGM2	1	0	0	0	0	0	0	0
JAG1	1	0	0	0	0	0	0	0
RAPGEF3	1	0	0	0	0	1	0	0
CXXC5	1	0	0	0	0	0	0	0
HS3ST1	1	0	0	0	0	0	0	0
PARP9	1	0	0	0	1	1	0	0
COL1A2	1	0	0	0	0	1	0	0
STAT6	1	0	0	0	0	1	0	0
DTX4	1	0	1	0	0	1	0	0
NDNF	1	0	0	0	0	1	0	0
SEC16A	1	0	0	0	0	1	0	0
MLH3	1	0	0	0	0	1	0	0
MXRA5	1	0	0	0	0	1	0	0
RCAN3	1	0	0	0	0	0	0	0
ILF3	1	0	0	0	0	0	0	0
ISLR2	1	0	0	0	0	1	1	1
SLC18A1	1	0	0	0	0	0	0	0
AC021860.1	1	0	0	0	0	1	0	0
COL3A1	1	0	0	0	0	1	0	0
MXRA7	1	0	0	0	0	0	0	0
CSPG4	1	0	0	0	1	1	0	0
ZNF667	1	0	1	0	0	0	0	0
EOGT	1	0	0	0	0	1	0	0
FIGF	1	0	0	0	0	0	0	0
OPTN	1	0	0	0	0	0	0	0
ZKSCAN7	1	0	0	0	0	1	0	0
MYEF2	1	0	0	0	0	0	0	0
DPCD	1	0	0	0	0	0	0	0
CLGN	1	1	0	0	0	0	0	0
ZDBF2	1	0	0	0	1	1	0	0
HOXB7	1	0	0	0	0	1	0	0
NOVA2	1	0	0	0	0	0	0	0
NAP1L1	1	0	0	0	0	0	0	0
SH2D3C	1	0	0	0	0	1	0	0
SMTN	1	0	0	0	0	1	0	0
KAT7	1	0	0	1	0	1	0	0
BID	1	0	0	0	0	1	0	0
DNAJC12	1	0	1	0	0	0	0	0
MMAA	1	0	0	0	0	0	0	0
RIMKLA	1	0	0	0	0	1	0	0
PDGFRB	1	0	0	0	0	1	0	0
ZNF736	1	0	0	0	0	1	0	0
MPP1	1	0	0	0	0	0	0	0
TRIT1	1	0	0	0	0	1	0	0
TCOF1	1	0	0	0	0	0	0	0
POLR3G	1	0	0	0	0	0	0	0
CYP1B1	1	0	0	0	0	1	0	0
CHMP4B	1	0	0	0	0	1	0	0
FBXO32	1	1	0	0	0	1	0	0
SGSM2	1	0	0	0	0	1	0	0
PLA2G16	1	0	0	0	0	0	0	0
BLMH	1	0	0	0	0	0	0	0
STK17A	1	0	0	0	0	0	0	0
CTSC	1	0	0	0	0	1	0	1
RCBTB2	1	0	0	0	0	0	0	0
RIMS3	1	0	0	0	0	0	0	0
HNRNPUL1	1	0	0	0	0	0	0	0
DSP	1	0	0	0	0	1	1	0
SUGP1	1	0	0	0	0	1	0	0
KIAA1147	1	0	0	0	0	1	0	0
RGMA	1	0	0	0	0	1	0	0
TMEM170B	1	0	0	0	0	1	0	0
PSD4	1	0	0	0	0	0	0	0
INTS3	1	0	0	1	0	0	0	0
SYT13	1	0	0	0	0	0	0	0
REEP5	1	0	0	0	0	0	0	1
LRP11	1	0	0	0	0	1	0	0
UBE2QL1	1	0	0	0	0	0	0	0
KIF7	1	0	0	0	0	0	0	0
DKK3	1	0	1	0	0	0	0	0
TGIF1	1	1	0	0	1	1	0	0
ZNF141	1	0	1	0	0	0	0	0
EMB	1	0	0	0	0	1	0	0
ARHGEF1	1	0	0	0	0	1	0	0
SSX2IP	1	0	0	0	0	1	0	0
KDR	1	0	1	0	0	0	0	0
ZFY	1	0	0	0	0	1	0	0
RRAGD	1	0	0	0	0	1	0	0
CD47	1	0	0	0	0	1	1	0
ATL3	1	0	0	0	0	1	0	0
GAD1	1	0	0	0	1	1	0	0
NLRP2	1	0	0	0	0	1	0	0
SH3BP2	1	0	0	0	0	0	0	0
LRRN1	1	0	1	0	0	1	0	0
TES	1	0	0	0	0	1	0	0
HS3ST3B1	1	0	0	0	0	1	0	0
TRAF5	1	0	0	0	0	1	0	0
PALMD	1	0	0	0	0	0	0	0
SLC11A2	1	0	0	0	0	0	0	0
ALX4	1	0	0	0	0	1	0	0
PYGB	1	0	0	0	0	1	0	0
TGFBR1	1	0	0	1	0	0	0	0
ARID3A	1	0	0	0	0	0	0	0
PARP14	1	0	0	0	0	0	0	0
HDAC7	1	0	0	0	0	0	0	0
DECR1	1	0	0	0	0	0	0	0
FAM20B	1	0	0	0	0	0	0	0
IL4R	1	0	0	0	0	1	0	0
UNKL	1	0	0	0	0	0	0	0
ATP6V0E1	1	0	0	0	0	0	0	0
CASP7	1	0	0	0	0	0	0	0
ETV4	1	0	0	0	0	0	0	0
PELI1	1	0	0	0	0	0	0	0
LASP1	1	0	1	0	0	1	0	0
KDM3A	1	0	0	0	0	1	0	0
ADAMTS7	1	0	0	0	0	1	0	0
HSPA4L	1	0	0	0	0	0	0	0
VGLL3	1	0	0	0	0	1	0	0
EMID1	1	0	0	1	0	0	0	0
HGD	1	0	0	0	0	0	0	0
CHIC2	1	0	0	0	0	0	0	0
TFRC	1	0	0	1	0	1	0	0
IFI16	1	0	0	0	1	0	0	0
ZNF248	1	0	0	0	0	1	0	0
STMN2	1	0	0	0	0	1	0	0
CRLF3	1	0	0	0	0	0	0	0
TICRR	1	0	0	0	0	0	0	1
TRIM36	1	0	0	0	0	1	0	0
NIPA1	1	0	0	0	0	1	0	0
PRRX2	1	0	0	0	0	1	0	0
ANXA6	1	0	0	0	0	1	0	0
SCHIP1	1	0	0	0	0	0	0	0
SYTL4	1	0	0	0	1	0	0	0
UBE2Q2	1	0	0	0	0	0	0	0
PODXL	1	0	0	0	0	1	0	0
PROX1	1	0	0	0	0	1	0	0
SYNPO	1	0	0	0	1	1	0	0
EFEMP1	1	0	0	0	0	1	0	1
ZNF215	1	0	0	0	0	0	0	0
SLC7A8	1	0	0	0	0	1	0	0
PTCHD2	1	0	0	0	0	0	0	0
ZNF177	1	0	0	0	0	0	0	0
RHBDL3	1	0	0	0	1	1	0	0
C8orf46	1	0	0	0	0	1	0	0
XPNPEP1	1	0	0	0	0	1	0	0
GCFC2	1	0	0	0	0	0	0	0
H2AFY2	1	0	0	0	0	1	0	0
TRDMT1	1	0	0	0	0	0	0	0
AGO1	1	0	0	0	0	1	0	0
NKAIN1	1	0	0	0	0	0	0	0
ELFN1	1	0	0	0	0	0	0	0
MTTP	1	0	1	0	0	0	0	0
GPR124	1	0	0	0	0	1	1	0
TIMP3	1	0	0	0	0	1	0	0
TMEM62	1	0	0	0	0	1	0	0
FOLH1	1	0	0	0	0	1	0	0
LMO3	1	0	0	0	0	1	0	0
ILDR2	1	0	1	0	0	0	0	0
SIAE	1	0	0	0	1	1	0	0
MKRN3	1	0	0	0	0	1	0	0
GXYLT1	1	0	0	0	0	1	0	0
FAM208A	1	0	0	0	1	0	0	0
SPEG	1	0	0	0	0	0	0	0
WNT7A	1	0	0	0	0	1	0	0
ANLN	1	0	0	1	0	0	0	0
ETV5	1	0	0	0	0	1	0	0
EDNRA	1	0	0	0	0	1	0	0
AMFR	1	0	0	0	0	0	0	0
PTGIS	1	0	0	0	0	1	0	0
SYT6	1	0	0	0	0	0	0	0
BCHE	1	0	0	0	0	0	0	0
PTPN5	1	0	0	0	0	0	0	0
SLC17A8	1	0	0	0	0	0	0	0
ANKS6	1	0	0	0	0	1	0	0
GUCY1A3	1	0	0	0	0	1	0	0
FGF7	1	0	0	0	0	1	0	0
ZC3HAV1	1	0	0	0	0	0	0	0
CACNA1G	1	0	0	0	0	1	0	0
SBNO2	1	0	0	0	0	1	0	0
DAG1	1	0	0	0	1	0	0	0
BDNF	1	0	0	0	0	1	0	0
EBF4	1	0	0	1	0	1	0	0
GFPT1	1	0	0	0	0	1	0	0
KCNMB4	1	0	0	0	0	1	0	0
PGM2L1	1	0	0	0	0	1	0	0
CCPG1	1	0	0	0	0	0	1	0
CACNA1H	1	0	0	1	0	0	0	0
RRBP1	1	0	0	0	0	1	0	0
ZDHHC2	1	0	0	0	0	1	0	1
EMILIN2	1	0	0	0	1	1	0	0
SOSTDC1	1	0	0	0	0	1	0	0
KIAA1644	1	1	1	0	0	0	0	0
CCDC50	1	0	0	0	0	1	0	0
PDK1	1	0	0	0	0	1	0	0
PIEZO1	1	0	0	0	0	1	0	0
SCRN1	1	0	0	0	0	0	0	0
FMNL3	1	0	0	0	1	0	0	0
AHDC1	1	0	0	0	0	0	0	0
TSPAN12	1	1	0	0	0	0	0	0
CDS2	1	0	0	0	0	1	0	0
MCCC2	1	0	0	0	0	1	0	0
RUSC2	1	0	0	0	0	0	0	0
MTHFD1	1	0	0	0	0	0	0	0
FAM171B	1	0	0	0	0	0	0	1
WDR47	1	0	0	0	0	1	0	0
SH3BGRL2	1	0	0	0	0	1	0	0
CELF5	1	0	0	0	0	0	0	0
PLEKHA2	1	0	0	0	0	0	0	0
FAM126A	1	0	0	0	0	1	0	0
LRRC8B	1	0	0	0	0	0	1	0
PCOLCE2	1	0	0	0	0	1	0	0
ARHGAP19	1	0	0	0	0	0	0	1
FAM129B	1	0	0	0	0	1	0	0
DCUN1D4	1	0	0	0	0	0	0	0
PTCH1	1	0	0	0	0	1	0	0
FAP	1	0	0	0	0	1	0	0
ELMSAN1	1	0	0	0	0	1	0	0
FAM212B	1	0	0	0	0	0	0	0
GLT8D2	1	0	0	0	0	1	0	0
ELK3	1	0	0	0	0	1	0	0
EIF4E3	1	0	0	0	0	0	0	0
MEOX2	1	0	0	0	0	1	0	0
SMAD9	1	0	0	1	0	0	0	0
ZNF717	1	0	0	0	0	1	0	0
ITPR3	1	0	0	0	0	1	0	0
NUAK1	1	0	0	0	0	0	0	0
ELL2	1	0	0	0	0	0	0	0
TBX18	1	0	0	0	0	1	0	0
STARD8	1	0	0	0	0	1	0	0
JAM2	1	0	0	0	0	1	0	0
RTN3	1	0	0	0	0	1	0	0
ZC3H12C	1	0	0	0	0	0	0	0
ISM1	1	0	0	0	0	1	0	0
ITGA4	1	0	0	0	0	1	0	0
RNF19A	1	0	0	0	1	1	0	0
RSPO3	1	0	0	0	0	1	0	0
ARSJ	1	0	0	0	0	1	0	0
LAMB1	1	0	0	0	0	1	0	0
SMAD6	1	0	1	0	0	1	0	0
GTF2E2	1	0	0	0	0	1	0	0
ITGB8	1	0	0	0	1	1	0	0
IL17RD	1	0	0	0	0	0	0	0
NBPF10	1	0	0	0	0	1	0	0
MAL2	1	0	0	0	0	0	0	0
ZNF710	1	0	0	0	0	0	0	0
RPL37A	1	0	0	0	0	0	0	0
LPAR3	1	0	1	0	0	0	0	0
OLFM2	1	0	0	0	0	0	0	0
NOTCH2NL	1	0	0	0	0	1	0	0
ABCA5	1	0	0	0	0	0	0	0
SLC47A1	1	0	0	0	0	1	0	0
HAPLN1	1	0	0	0	0	1	0	0
FBN3	1	0	0	0	0	1	0	0
AK4	1	0	0	0	0	1	0	0
ST3GAL4	1	0	0	0	0	1	0	0
IGF1	1	0	0	0	0	1	0	0
LAMC3	1	0	0	0	0	1	0	0
ST6GAL2	1	0	0	0	0	1	0	0
WASF2	1	0	0	0	0	1	1	0
LCP1	1	0	0	0	0	1	0	0
SOGA1	1	0	0	0	0	0	0	0
ACVR2A	1	0	0	0	0	1	0	0
UBL3	1	1	0	0	0	1	0	0
CDH3	1	0	0	0	0	1	0	0
CORO1C	1	0	0	0	1	0	0	0
DUSP16	1	0	1	0	0	1	0	0
SH3BP5	1	0	0	0	1	0	0	0
LMX1B	1	0	0	0	0	1	1	0
RASSF3	1	0	0	0	0	1	0	0
PSEN1	1	0	0	0	0	0	0	0
TGFBR2	1	0	0	0	0	1	0	0
CPLX2	1	0	0	0	0	0	0	0
PAPSS2	1	0	0	0	0	1	0	0
SORT1	1	0	0	0	0	1	0	0
LITAF	1	0	1	0	1	1	0	0
NKD1	1	0	0	0	0	1	0	0
SNAP25	1	0	0	0	0	1	0	0
SNX14	1	0	0	0	0	0	0	0
NACC2	1	0	1	0	0	1	0	0
FGD3	1	0	1	0	0	1	0	0
CXCL12	1	0	0	0	0	1	1	0
PKIA	1	0	0	0	0	1	0	0
NID1	1	0	1	0	0	1	0	0
NTF3	1	0	0	0	0	1	0	0
BAALC	1	0	0	0	0	0	0	0
PALD1	1	0	0	0	0	0	0	0
CPT1A	1	0	0	0	0	0	0	0
ANO5	1	0	0	0	0	0	0	0
SPIN1	1	0	0	0	0	0	0	0
UNC5B	1	0	0	0	0	1	0	0
ARNTL2	1	0	0	0	0	1	0	0
SGMS2	1	0	0	0	0	1	0	0
MAOA	1	0	0	0	0	0	0	0
DAB2	1	0	0	0	0	1	0	0
UHRF1BP1	1	0	0	0	0	0	0	0
CPD	1	0	0	0	0	0	0	0
C1GALT1	1	0	0	0	0	0	0	0
MPHOSPH9	1	0	0	0	0	1	0	0
LBH	1	0	0	0	0	0	0	0
IGSF3	1	0	0	0	1	1	0	0
CA8	1	0	0	0	0	1	0	0
PLOD2	1	0	0	0	0	1	0	0
MPP5	1	0	0	0	0	0	0	0
FERMT2	1	0	0	0	0	1	0	0
AP1B1	1	0	0	0	0	0	0	0
NEK6	1	0	1	0	0	0	0	0
ABHD12	1	0	0	0	0	0	0	0
TWIST1	1	0	0	0	0	1	0	0
MDFIC	1	0	0	0	0	1	0	0
PCDH17	1	0	0	0	0	1	0	1
C5	1	0	0	0	0	0	0	0
FLRT2	1	0	0	0	0	1	1	1
EGF	1	0	0	0	0	1	0	0
OSMR	1	0	0	0	1	0	0	0
NPEPPS	1	0	0	0	0	1	0	0
B3GAT2	1	0	0	0	0	1	0	0
ATL1	1	0	0	0	0	1	0	0
MAP1B	1	0	0	0	0	0	0	0
BCL11A	1	0	0	0	0	0	0	0
CYP39A1	1	0	0	0	0	1	0	0
INPP5F	1	0	0	0	0	1	0	0
TBC1D16	1	0	0	0	0	0	0	0
KIAA0247	1	0	0	0	0	0	0	0
SH3BP4	1	0	0	0	0	1	0	0
REEP3	1	0	0	0	0	0	0	0
NIPAL2	1	0	0	0	0	1	0	0
FSD1L	1	0	0	0	0	1	0	0
FAM182B	1	0	0	0	0	0	0	0
RFTN2	1	0	0	0	0	0	0	0
ACTN1	1	0	0	0	0	1	0	0
TLE1	1	0	0	0	0	0	0	0
TNFRSF19	1	0	0	0	1	1	0	0
DCBLD2	1	0	0	0	0	0	0	0
PKP2	1	0	0	0	0	0	0	0
FBLN2	1	0	0	0	0	1	0	0
HS3ST3A1	1	0	0	0	0	1	0	0
TBX15	1	0	0	0	0	1	0	0
LGR4	1	0	0	0	0	1	0	0
CDON	1	0	0	0	0	1	0	1
COLGALT2	1	1	0	0	0	0	0	0
ADAM9	1	0	0	0	0	0	0	0
SESN1	1	0	0	0	1	0	0	0
WARS2	1	0	0	0	0	0	0	0
NXPH2	1	0	0	0	0	0	0	0
TOX3	1	0	0	0	0	1	0	0
AFAP1L2	1	0	0	0	0	1	0	0
ABAT	1	0	0	0	0	1	0	0
GXYLT2	1	0	0	0	0	1	0	0
PC	1	0	0	0	0	0	0	0
VCAN	1	0	1	0	0	0	0	0
RHOBTB3	1	0	0	0	0	0	0	0
NIN	1	0	0	0	0	1	0	0
GLCE	1	0	0	0	0	0	0	0
MGAT4A	1	0	0	0	0	1	0	0
PXDN	1	0	1	0	0	0	0	0
GLDC	1	0	0	0	0	1	0	0
FAM13B	1	0	0	0	0	0	0	0
PTBP3	1	0	0	0	0	1	0	0
GPC4	1	0	1	0	0	1	0	0
SEC24D	1	0	0	0	0	1	0	0
ENPP2	1	0	0	0	0	0	0	0
ARHGEF6	1	0	1	0	1	1	0	0
FAM49A	1	0	0	0	0	1	0	0
NRXN2	1	1	0	0	0	0	0	0
PARM1	1	0	0	0	0	1	0	0
SYBU	1	0	0	0	0	1	0	1
VSNL1	1	0	0	0	0	0	0	0
SCUBE2	1	0	0	0	0	1	0	0
TNRC18	1	0	0	0	0	0	0	0
FGFR2	1	0	0	0	0	0	0	0
SCML4	1	0	0	0	0	1	0	0
ANKRD32	1	0	0	0	0	1	0	0
ATP2B1	1	0	0	0	1	0	0	0
LEF1	1	0	0	0	0	1	0	0
MEGF6	1	0	0	0	0	1	0	0
COL12A1	1	0	0	0	0	1	0	0
SPRED2	1	0	0	0	0	0	0	0
CHRDL1	1	0	1	0	0	0	0	0
LRIG1	1	0	1	0	1	1	0	0
NDUFS4	1	0	0	0	0	0	0	0
CLMP	1	0	0	0	0	1	0	0
YAP1	1	0	0	0	0	0	0	0
WIPF1	1	0	0	0	0	1	0	0
ARHGAP12	1	0	0	0	1	0	0	0
CDC42BPB	1	0	0	0	0	0	0	0
ZBTB38	1	0	0	0	0	1	0	0
NETO1	1	0	0	0	0	1	0	0
LIN28B	1	0	0	0	0	0	0	0
CASC4	1	0	0	0	0	0	0	0
PIK3AP1	1	1	0	0	0	0	0	0
L3MBTL3	1	0	0	0	0	1	0	0
FLI1	1	0	0	0	0	1	0	0
ECE1	1	0	0	0	1	1	0	0
CCDC109B	1	0	0	0	0	0	0	0
ETS1	1	0	0	0	0	1	0	0
TRIM24	1	0	1	0	0	1	0	0
RAI1	1	0	0	0	0	0	0	0
SULF2	1	0	0	0	1	1	0	0
PLA2R1	1	0	0	0	0	1	0	0
TNFAIP8	1	0	0	0	0	1	0	1
CDH7	1	0	0	0	0	1	0	1
WASF3	1	0	0	0	0	0	0	0
PRTG	1	0	0	0	0	0	0	0
HACE1	1	0	0	0	0	1	0	0
B3GALTL	1	0	1	0	0	0	0	0
EFTUD1	1	0	0	0	0	1	0	0
TMEM2	1	0	0	0	0	1	0	0
NTN4	1	0	0	0	0	1	0	0
NFATC1	1	0	0	0	0	1	0	0
CSPP1	1	0	0	0	0	0	0	0
TJP2	1	0	0	0	0	1	0	0
PDE5A	1	0	0	0	0	0	0	0
SUSD1	1	0	0	0	0	1	0	0
DRAM1	1	0	0	0	0	0	0	0
VMP1	1	0	0	0	0	1	0	0
ELAVL2	1	0	0	0	0	1	0	0
LRRC8C	1	0	0	0	0	1	0	0
C1QTNF3	1	0	0	0	0	1	0	0
MYO9B	1	0	0	0	0	1	0	0
KDM2A	1	0	0	0	0	0	0	0
ACVR1	1	0	0	0	0	1	0	0
SCUBE1	1	0	0	0	0	0	0	0
DTNBP1	1	0	0	0	0	0	0	0
ZEB2	1	0	0	0	0	1	0	0
HMGA2	1	0	0	0	1	1	0	0
SERINC1	1	0	0	0	0	0	0	0
PPFIBP2	1	1	0	0	0	0	0	0
CERKL	1	0	0	0	0	1	0	0
ABCC9	1	0	0	0	0	1	0	0
IL1RAP	1	0	0	0	0	0	0	0
LYPD6	1	0	0	0	0	1	0	0
PTPN2	1	0	0	0	0	0	0	0
PAG1	1	0	0	0	0	0	0	0
GPR126	1	0	0	0	0	0	0	0
HOMER2	1	0	0	0	0	0	0	0
SLC8A3	1	0	0	0	0	1	0	0
TPD52L1	1	0	1	0	0	1	0	0
LGR5	1	0	0	0	0	1	0	0
RAB11FIP4	1	0	0	0	0	0	0	0
PRCP	1	0	0	0	0	0	0	0
ABCA1	1	1	1	0	0	0	0	0
ZMYND8	1	0	0	0	0	1	0	0
ST6GAL1	1	0	1	0	0	1	0	0
RUNX1T1	1	0	0	0	0	0	0	0
EEPD1	1	0	0	0	0	1	0	0
LCOR	1	0	0	0	0	1	0	0
USP9X	1	0	0	0	0	0	0	0
DDR2	1	0	0	0	0	1	0	0
SHB	1	0	0	0	0	0	0	0
KIF21A	1	0	0	0	0	1	0	0
TACR1	1	0	0	0	0	1	0	0
CLIP1	1	0	0	0	0	0	0	0
ZFP64	1	0	0	0	0	0	0	0
SNCAIP	1	0	0	0	0	0	0	0
RAB31	1	0	0	0	0	0	0	0
ZDHHC15	1	0	0	0	0	1	0	0
SNRPN	1	0	0	0	0	1	0	0
COL27A1	1	0	0	0	1	1	0	0
MTUS1	1	0	0	0	0	1	0	0
NOTCH2	1	0	0	0	0	1	0	0
SPAG9	1	0	0	0	0	0	0	0
UBASH3B	1	0	0	0	0	0	0	0
MME	1	0	0	0	0	1	0	0
CBFA2T2	1	0	0	0	0	0	0	0
PLA2G4A	1	0	0	0	0	0	0	1
RNF130	1	0	0	0	0	1	0	0
ADD2	1	0	0	0	0	0	0	0
COL13A1	1	0	0	0	0	1	0	0
EML4	1	0	0	0	0	1	0	0
CTTNBP2	1	0	0	0	0	0	0	0
FLNB	1	0	1	0	0	1	0	0
EYA1	1	0	0	0	0	0	0	0
SNX25	1	0	0	0	0	0	0	0
GNAO1	1	0	0	0	1	0	0	0
NEDD4	1	0	0	0	0	1	0	0
SLC1A2	1	0	0	0	0	1	0	0
SCD5	1	0	0	0	0	0	0	0
C4orf19	1	0	1	0	0	0	0	0
TMEM64	1	0	0	0	0	1	0	0
AMOTL1	1	0	0	0	0	1	0	0
KIAA0922	1	0	0	0	0	0	0	0
OBSCN	1	0	0	0	0	1	0	1
ITGA1	1	0	0	0	0	0	0	0
SH3GL3	1	0	0	0	0	0	0	0
ADAMTS9	1	0	0	0	0	1	0	0
SYNPO2	1	0	0	0	0	1	0	0
SPATS2L	1	0	1	0	1	1	0	0
CTBP2	1	0	0	0	0	0	0	0
FREM1	1	0	0	0	0	1	0	0
NPAS2	1	0	0	0	0	1	0	0
SH3RF1	1	0	0	0	0	1	0	0
MDN1	1	0	0	0	0	0	0	0
SSPN	1	0	0	0	0	0	0	0
CALCB	1	0	0	0	0	0	0	0
SMOC1	1	0	1	0	0	1	0	0
PRKAR1B	1	0	0	0	0	0	0	0
EML5	1	0	0	0	0	0	0	0
PARP8	1	0	0	0	0	1	0	0
WWC1	1	0	1	0	0	1	0	0
COLEC12	1	0	0	0	0	1	0	0
CDH11	1	0	0	0	0	1	0	0
DAAM1	1	0	0	0	0	1	0	0
BLOC1S5-TXNDC5	1	0	0	0	0	1	0	0
MAMDC2	1	0	0	0	0	0	0	0
MEF2C	1	0	0	0	0	0	0	0
AR	1	0	1	0	0	0	0	0
ARHGAP28	1	0	0	0	0	1	0	0
PRKDC	1	0	0	0	0	0	0	0
DSE	1	0	0	0	0	1	0	0
GAS2	1	0	0	0	0	1	0	0
TSPAN5	1	0	0	0	0	0	0	0
COBLL1	1	0	0	0	0	1	0	0
DISP1	1	0	0	0	0	1	0	0
ABCC1	1	0	0	0	0	1	0	0
ABLIM2	1	0	0	0	0	0	0	0
ARNT2	1	0	0	0	0	1	0	0
SULF1	1	0	0	0	0	1	0	1
SLC44A1	1	0	0	0	0	0	0	0
GNAL	1	0	0	0	0	1	0	0
SYNDIG1	1	0	0	0	0	1	0	0
TBC1D4	1	0	0	0	0	1	0	0
NEDD9	1	0	1	0	0	0	0	0
LRCH1	1	0	0	0	0	1	0	0
ANKRD6	1	0	0	0	0	1	0	0
TNS1	1	0	0	0	0	1	0	0
EBF2	1	0	0	0	0	1	0	0
PTPN14	1	0	0	0	0	1	0	0
MOB3B	1	0	0	0	0	0	0	0
OSBPL6	1	0	0	0	0	0	0	0
PVRL3	1	0	0	0	0	0	0	0
TSPAN18	1	0	0	0	0	0	0	0
ABTB2	1	0	0	0	0	0	0	0
LINGO1	1	0	0	0	0	0	0	0
VPS13C	1	0	0	0	0	0	0	0
DENND5B	1	0	0	0	0	1	0	1
FAM110B	1	0	0	0	0	0	0	0
NBEAL1	1	0	0	0	0	1	0	0
SPIRE1	1	0	0	0	0	1	0	0
TRAK1	1	0	0	0	0	0	0	0
CHL1	1	0	0	1	0	1	0	0
SVEP1	1	0	0	0	0	1	0	0
FBXW7	1	0	0	0	0	1	0	0
DBC1	1	0	0	0	0	0	0	0
PDLIM5	1	0	1	0	0	0	0	0
MRPL33	1	0	0	0	0	0	0	0
SH3GL2	1	0	0	0	0	1	0	1
KLHL13	1	0	0	0	0	0	0	0
SEPT9	1	0	1	0	0	0	0	0
RBMS1	1	0	0	0	0	1	0	0
MBNL1	1	0	0	0	0	1	1	0
CACHD1	1	0	0	0	0	0	0	0
NTN1	1	0	0	0	0	1	0	0
SHROOM4	1	0	0	0	0	1	0	0
EPB41L2	1	0	0	0	0	1	0	0
NDST3	1	0	0	0	0	0	0	0
SERGEF	1	0	0	0	0	0	0	0
TGFBR3	1	0	0	0	0	1	0	0
SYT14	1	0	0	0	0	0	0	0
CALD1	1	0	0	0	0	1	0	0
CDH2	1	0	0	0	0	1	0	0
SAMD5	1	0	0	0	0	0	0	0
GPR39	1	0	0	0	0	1	0	0
COL11A1	1	0	0	0	1	1	0	0
CROCC	1	0	0	0	0	0	0	0
LRP2	1	0	0	0	0	1	0	0
FBN1	1	0	0	0	0	1	0	0
MYO1E	1	0	0	0	0	0	0	0
EPB41L3	1	0	0	0	0	1	0	0
PHKB	1	0	0	0	0	0	0	0
TLK1	1	0	0	0	0	1	0	0
FRMD6	1	0	0	0	0	1	0	0
C1orf21	1	0	0	0	0	1	0	0
UNC13B	1	0	0	0	0	1	0	0
PLEKHG1	1	0	0	0	0	1	0	0
FGD4	1	0	0	0	0	1	0	0
DNAJC1	1	0	0	0	0	1	0	0
GRK5	1	0	0	0	0	1	0	0
TBC1D1	1	0	0	0	0	0	0	0
EML6	1	0	0	0	0	1	0	0
SORBS1	1	0	0	0	0	0	0	0
FAM160A1	1	0	0	0	0	1	0	0
RAPGEF2	1	0	0	0	0	1	0	0
PDGFD	1	0	0	0	0	1	0	0
ITSN1	1	0	0	0	0	1	0	0
XPR1	1	0	0	0	0	1	0	0
DDAH1	1	0	1	0	0	0	0	0
CPNE8	1	0	0	0	0	1	0	0
LHFP	1	0	1	1	0	0	0	0
PHLPP1	1	0	1	0	1	1	0	0
FRY	1	0	0	0	0	1	0	0
CCBE1	1	0	1	0	0	1	0	0
SH3PXD2A	1	0	1	0	0	1	0	0
ADAM22	1	0	0	0	0	0	0	0
NHSL1	1	0	0	0	0	1	0	0
CAMK4	1	0	0	0	0	0	0	0
TPD52	1	0	0	0	0	1	0	0
VEPH1	1	0	0	0	0	1	0	0
RTN1	1	0	0	0	0	1	0	0
CRB1	1	0	0	0	0	1	0	0
DOCK10	1	0	1	0	0	0	0	0
ADAMTS19	1	0	0	0	0	1	0	0
SVIL	1	0	0	0	0	0	0	0
GREB1L	1	0	1	0	0	0	0	0
MLLT3	1	0	0	0	0	1	0	0
ABCC4	1	0	0	0	0	0	0	0
ERG	1	0	0	0	0	1	0	0
CHSY3	1	0	0	0	0	1	0	0
PREX2	1	0	0	0	0	0	0	0
BCAR3	1	0	1	0	0	0	0	0
GABRA3	1	0	0	0	0	0	0	0
LDLRAD3	1	0	1	0	0	1	0	0
RBFOX2	1	0	0	0	0	0	0	0
ZNF521	1	0	0	0	0	1	0	0
CLYBL	1	0	1	0	0	1	0	1
EYA4	1	0	0	0	1	0	0	0
RCN1	1	0	0	0	0	1	0	0
DTNB	1	0	0	0	0	0	0	0
BAZ2B	1	0	0	0	0	1	0	0
TNS3	1	0	0	0	0	1	0	0
RFX3	1	0	0	0	0	1	0	0
CPED1	1	0	0	0	0	1	0	0
NRCAM	1	0	0	0	0	0	0	0
RNLS	1	0	0	0	0	0	0	0
CAMK2D	1	0	0	0	0	1	0	0
CNTN6	1	0	0	0	0	1	0	0
PDE3A	1	0	0	0	1	0	0	0
EXT1	1	0	0	0	0	0	0	0
RAPGEF4	1	0	0	0	0	0	0	0
BICC1	1	0	0	0	0	1	0	0
SLC25A26	1	0	0	0	0	0	0	0
PRKAG2	1	0	0	0	0	0	0	0
PPM1L	1	0	0	0	0	0	0	0
KLHL29	1	0	0	0	0	1	0	0
FRMD5	1	0	0	0	0	0	0	0
CELF2	1	0	0	0	0	1	0	0
ADAMTS6	1	0	0	0	0	0	0	0
GUCY1A2	1	0	0	0	0	0	0	0
BTBD11	1	0	0	0	0	0	0	0
ANKRD44	1	0	0	0	0	0	0	0
ST18	1	0	0	0	0	1	0	0
COL23A1	1	0	0	0	0	1	0	0
ITPR1	1	0	0	0	0	1	0	0
NTRK2	1	1	0	0	0	1	0	0
FAM19A5	1	0	0	0	0	0	0	0
AKT3	1	0	0	0	0	0	0	0
CHODL	1	0	0	0	0	0	0	0
ZMAT4	1	0	0	0	0	0	0	0
CNTLN	1	0	0	0	0	0	0	0
PLCH1	1	0	1	0	0	1	0	0
SORBS2	1	0	0	0	0	1	0	0
ITGA9	1	0	0	0	0	1	0	0
MYO5B	1	0	0	0	0	0	0	0
FRMD4B	1	0	0	0	0	0	0	0
EPHA3	1	0	1	0	0	0	0	0
NAV3	1	0	0	0	0	0	0	0
SRGAP3	1	0	0	0	0	1	0	0
RASAL2	1	0	0	0	0	1	0	0
PDZRN4	1	0	0	0	0	0	0	0
UNC5C	1	0	0	0	0	1	0	0
ROR2	1	0	0	0	0	1	0	0
TRIO	1	0	0	0	0	0	0	0
AKAP2	1	0	0	0	0	0	0	0
PALM2-AKAP2	1	0	0	0	0	1	0	0
NEBL	1	0	0	0	0	0	1	0
NTRK3	1	0	0	0	0	1	0	0
TRPS1	1	0	0	0	0	1	0	0
SLC44A5	1	0	0	0	0	0	0	0
ANO4	1	0	0	0	0	0	0	0
PLCB4	1	0	0	0	0	0	0	0
OSBPL10	1	0	0	0	0	0	0	0
GRIN2A	1	0	0	0	0	1	0	0
TIAM2	1	0	0	0	0	0	0	0
PCDH7	1	0	0	0	0	0	0	1
DLC1	1	0	0	0	1	1	0	0
PLD5	1	0	0	0	0	0	0	0
HCN1	1	0	0	0	0	0	0	0
NCALD	1	0	0	0	0	1	0	0
TMEM132C	1	0	0	0	0	1	0	0
CLDN11	1	1	0	0	0	1	0	0
TCF4	1	1	0	0	0	1	0	0
CLVS1	1	0	0	0	0	1	0	0
KLF12	1	0	0	0	0	1	0	0
STK32B	1	0	0	0	1	1	0	0
TLN2	1	0	0	0	0	1	0	0
HMCN1	1	0	0	0	0	1	0	0
THSD7A	1	0	0	0	0	1	0	0
BNC2	1	0	0	0	1	1	0	0
FGGY	1	0	0	0	0	0	0	0
TMEM132B	1	0	0	0	0	0	0	0
MTUS2	1	0	0	0	0	0	0	0
KCNS3	1	0	0	0	0	0	0	1
PPP2R2B	1	1	0	0	0	1	0	0
DST	1	0	0	0	0	1	0	0
AFF2	1	0	0	0	0	0	0	0
SPOCK3	1	0	0	0	0	0	0	0
SEMA5A	1	0	0	0	0	1	0	0
PLXNA4	1	0	1	0	1	0	1	1
CREB5	1	0	0	0	0	0	0	0
SEMA3A	1	0	0	0	0	1	0	0
FAT3	1	0	0	0	0	1	0	0
ALDH1A2	1	0	0	0	0	0	0	0
NCAM2	1	0	0	0	0	0	0	0
PDE1C	1	0	0	0	1	1	0	0
KIF26B	1	0	0	0	0	0	0	0
RYR3	1	0	0	0	0	0	0	0
ST6GALNAC3	1	0	1	0	0	1	0	0
ANK2	1	0	0	0	0	1	0	0
KCNMB2	1	0	0	0	0	0	0	0
KIRREL3	1	0	0	0	0	0	0	0
MECOM	1	0	0	0	0	1	0	0
MCTP1	1	0	0	0	1	1	0	0
WBSCR17	1	0	0	0	1	0	0	0
GALNT13	1	0	0	0	0	1	0	0
SYT1	1	0	0	0	0	1	0	0
AFF3	1	0	0	0	0	1	0	0
NFIA	1	0	0	0	1	1	0	0
KHDRBS2	1	0	0	0	0	1	0	0
SPOCK1	1	0	0	0	0	0	0	1
GPR98	1	0	0	0	0	0	0	0
TENM3	1	0	0	0	0	0	0	0
GRIK2	1	0	0	0	0	0	0	0
FGF14	1	0	0	0	0	1	0	0
THSD4	1	0	0	0	0	0	0	0
CACNA1C	1	0	0	0	0	1	0	0
LRBA	1	0	0	0	0	0	0	0
DGKB	1	0	0	0	0	0	0	0
TMEM132D	1	1	0	0	0	1	0	0
SGCD	1	0	0	0	0	1	0	0
HDAC9	1	0	0	0	0	0	0	0
EPHA6	1	0	0	0	0	0	0	0
CACNA2D3	1	0	0	0	0	1	0	0
ERC2	1	0	0	0	0	0	0	0
NKAIN2	1	0	0	0	0	0	0	0
PARD3B	1	0	0	0	0	1	0	0
OPCML	1	0	0	0	0	1	0	1
SPAG16	1	0	0	0	0	0	0	0
CTNNA2	1	0	0	0	0	0	0	0
GPC5	1	0	0	0	0	1	0	0
NRXN3	1	0	0	0	0	0	0	0
RBFOX1	1	0	0	0	0	0	0	0
PCDH15	1	0	0	0	0	1	0	0
CHD8	1	0	0	0	0	0	0	0
ABCB4	0	1	0	0	0	1	0	0
ABCC3	0	1	0	0	1	0	0	0
ABHD3	0	1	0	0	0	1	0	0
ACSL6	0	1	0	0	0	1	0	0
ACTBP1	0	1	0	0	0	0	0	0
ACTL8	0	1	0	0	0	0	0	0
ADAM20P3	0	1	0	0	0	0	0	0
ADAMTS17	0	1	0	0	0	0	0	0
ADAMTSL1	0	1	0	0	0	0	0	0
ADH4	0	1	0	0	0	0	0	0
ADRBK1	0	1	0	0	0	0	0	0
AGBL2	0	1	0	0	0	0	0	0
AGPAT9	0	1	0	0	0	0	0	0
AGTPBP1	0	1	0	0	0	0	0	0
ALDH1L1	0	1	0	0	0	0	0	0
ALG9	0	1	0	0	0	0	0	0
ALPK3	0	1	0	0	0	0	0	0
ANO7	0	1	0	0	0	0	0	0
ANPEP	0	1	0	0	0	0	0	0
APOL5	0	1	0	0	0	0	0	0
ARHGAP10	0	1	0	0	0	1	0	0
ARHGAP26	0	1	0	0	0	1	0	0
ARHGEF16	0	1	0	0	0	0	0	0
ARHGEF28	0	1	0	0	0	0	0	0
ARMC3	0	1	0	0	0	0	0	0
ARMCX4	0	1	0	0	0	0	0	0
ASNSP1	0	1	0	0	0	0	0	0
ATP6AP1L	0	1	0	0	0	0	0	0
ATP7B	0	1	0	0	0	1	0	0
ATP9B	0	1	0	0	0	0	0	0
BBS5	0	1	0	0	0	0	0	0
BBS9	0	1	0	0	0	0	0	0
BEND6	0	1	0	0	1	0	0	0
BHLHE40	0	1	1	0	0	0	0	0
BLCAP	0	1	0	0	0	0	0	0
BMP10	0	1	0	0	0	0	0	0
BRAP	0	1	0	0	0	1	0	0
BRD7P1	0	1	0	0	0	0	0	0
BTBD7P2	0	1	0	0	0	0	0	0
BTBD8	0	1	0	0	0	0	0	0
C11orf63	0	1	0	0	0	0	0	0
C12orf55	0	1	0	0	0	0	0	0
C14orf64	0	1	0	0	0	0	0	0
C15orf57	0	1	0	0	0	0	0	0
C1orf159	0	1	0	0	0	0	0	0
C1orf52	0	1	0	0	0	0	0	0
C7orf55	0	1	0	0	0	0	0	0
CACNG6	0	1	0	0	0	0	0	0
CAMK2B	0	1	0	0	0	0	0	0
CAMSAP2	0	1	0	0	0	1	0	0
CAPG	0	1	1	0	0	1	0	0
CCDC144A	0	1	0	0	0	0	0	0
CCDC149	0	1	0	0	0	0	0	0
CCDC88A	0	1	0	0	0	0	0	0
CCT4P2	0	1	0	0	0	0	0	0
CD101	0	1	0	0	0	0	0	0
CDH6	0	1	1	0	0	0	0	0
CDYL	0	1	0	0	0	0	0	0
CEACAM19	0	1	0	0	0	0	0	0
CEP70	0	1	1	0	0	0	0	0
CEP85L	0	1	0	0	0	0	0	0
CHEK2	0	1	0	1	0	0	0	0
CHRNB1	0	1	1	0	0	0	0	0
CNKSR1	0	1	0	0	0	0	0	0
CNNM1	0	1	0	0	0	0	0	0
CNNM2	0	1	0	0	0	0	0	0
COL11A2	0	1	0	0	0	1	0	0
COL5A3	0	1	1	0	0	0	0	0
CORO1B	0	1	0	0	0	0	0	0
CRISPLD2	0	1	0	0	0	1	0	0
CRYM-AS1	0	1	0	0	0	0	0	0
CTH	0	1	0	0	0	1	0	0
CXorf57	0	1	0	0	0	0	0	0
CYB5R1	0	1	0	0	0	0	0	0
DBH-AS1	0	1	0	0	0	0	0	0
DDX59	0	1	0	0	0	0	0	0
DENND3	0	1	0	0	0	1	0	0
DENND6A	0	1	0	0	0	0	0	0
DEPDC7	0	1	0	0	0	0	0	0
DGKZ	0	1	0	0	0	0	0	0
DMTN	0	1	1	0	0	0	0	0
DNAH8	0	1	0	0	0	0	0	0
DNAJB8	0	1	1	0	0	0	0	0
DNAJC3-AS1	0	1	0	0	0	0	0	0
DPP6	0	1	1	0	0	0	0	0
ECM1	0	1	0	0	0	0	0	0
EFCAB3	0	1	0	0	0	0	0	0
EFHC2	0	1	0	0	0	0	0	0
EFHD1	0	1	0	0	0	0	0	0
ELAVL4	0	1	0	0	0	0	0	0
EPN3	0	1	0	0	0	0	0	0
ERP27	0	1	0	0	0	0	0	0
FAM214B	0	1	0	0	0	0	0	0
FAM218A	0	1	0	0	0	0	0	0
FAM45B	0	1	0	0	0	0	0	0
FCGR3A	0	1	0	0	0	0	0	0
FCHO2	0	1	0	0	0	0	0	0
FEM1A	0	1	0	0	0	0	0	0
FGFR3	0	1	0	0	0	1	0	0
FHAD1	0	1	0	0	0	0	0	0
FJX1	0	1	0	0	0	0	0	0
FOLR2	0	1	0	0	0	0	0	0
FOXO6	0	1	0	0	0	0	0	0
FURIN	0	1	0	0	0	1	0	0
FUT1	0	1	0	0	0	0	0	0
FZD5	0	1	0	0	0	0	0	0
GABRR1	0	1	0	0	0	1	0	0
GAK	0	1	0	0	0	0	0	0
GALC	0	1	0	0	0	0	0	0
GALNT3	0	1	0	0	0	0	0	0
GATM	0	1	0	0	0	0	0	0
GIMAP1	0	1	0	0	0	0	0	0
GORASP1	0	1	0	0	0	0	0	0
GPATCH2	0	1	0	0	0	0	0	0
GRASP	0	1	0	0	0	1	0	0
GRIA4	0	1	0	0	0	1	1	0
GRK4	0	1	0	0	0	1	0	0
HECA	0	1	0	0	0	0	0	0
HECTD2	0	1	0	0	0	0	0	0
HIGD1AP3	0	1	0	0	0	0	0	0
HIST1H2AG	0	1	0	0	0	0	0	0
HIST1H2BD	0	1	0	0	0	0	0	0
HLA-DPA1	0	1	0	0	0	0	0	0
HLCS	0	1	0	0	0	0	0	0
HNRNPA3P1	0	1	0	0	0	0	0	0
HNRNPKP2	0	1	0	0	0	0	0	0
HOXD13	0	1	0	0	0	0	0	0
HS6ST1	0	1	0	0	0	1	0	0
HSP90AA6P	0	1	0	0	0	0	0	0
HSP90AB3P	0	1	0	0	0	0	0	0
IFI35	0	1	0	0	0	0	0	1
IL15	0	1	0	0	0	0	0	0
IL23R	0	1	0	0	0	0	0	0
INADL	0	1	0	0	0	0	0	0
INPP5A	0	1	0	0	0	0	0	0
IPO7P2	0	1	0	0	0	0	0	0
ITGA2B	0	1	0	0	0	0	0	0
JPH2	0	1	1	0	0	0	0	0
KCNA10	0	1	0	0	0	0	0	0
KDM1B	0	1	0	0	0	0	0	0
KIAA1919	0	1	0	0	0	0	0	0
KLHL32	0	1	0	0	0	1	0	0
KRT18P22	0	1	0	0	0	0	0	0
LAMA3	0	1	0	0	0	0	0	0
LHX6	0	1	0	0	0	0	0	0
LINC00265	0	1	0	0	0	0	0	0
LINC00333	0	1	0	0	0	0	0	0
LINC00568	0	1	0	0	0	0	0	0
LINC00710	0	1	0	0	0	0	0	0
LINC00923	0	1	0	0	0	0	0	0
LMOD1	0	1	0	0	0	1	0	0
LOXL4	0	1	0	0	0	0	0	0
LPAR1	0	1	1	0	1	1	0	0
LRRC56	0	1	0	0	0	0	0	0
LUM	0	1	0	0	0	1	1	0
MAB21L3	0	1	0	0	0	0	0	0
MAOB	0	1	0	0	0	0	0	0
MAP2K5	0	1	0	0	0	0	0	0
MAPK13	0	1	0	0	0	0	0	0
MARC1	0	1	0	0	0	1	0	0
MBP	0	1	0	0	0	0	0	0
MED22	0	1	0	0	0	0	0	0
MIPEPP2	0	1	0	0	0	0	0	0
MPP7	0	1	0	0	0	0	0	0
MPZL3	0	1	0	0	0	0	0	0
MRPS36	0	1	0	0	0	0	0	0
MTHFD1P1	0	1	0	0	0	0	0	0
MYO3B	0	1	0	0	0	0	0	0
MYT1L	0	1	0	0	0	1	0	0
NCKIPSD	0	1	0	0	0	0	0	0
NDRG4	0	1	0	0	0	0	0	0
NDUFAF4P3	0	1	0	0	0	0	0	0
NECAB2	0	1	0	0	0	0	0	0
NELL2	0	1	0	0	0	0	0	0
NOG	0	1	0	0	0	0	0	0
NOSIP	0	1	0	0	0	0	0	0
NOTUM	0	1	0	0	0	0	0	0
NPAP1P6	0	1	0	0	0	0	0	0
NPY	0	1	0	0	0	0	0	0
NRG2	0	1	0	0	0	0	0	0
NSD1	0	1	0	0	0	0	0	0
NYNRIN	0	1	0	0	0	1	0	0
OLFML2B	0	1	0	0	0	1	0	0
OR11Q1P	0	1	0	0	0	0	0	0
OR5C1	0	1	0	0	0	0	0	0
OR5D17P	0	1	0	0	0	0	0	0
OR5M3	0	1	0	0	0	0	0	0
PAMR1	0	1	0	0	0	1	0	0
PCDH19	0	1	0	0	1	0	1	0
PCDHB5	0	1	0	0	0	0	0	0
PDE3B	0	1	0	0	0	0	0	0
PDE6A	0	1	0	0	0	0	0	0
PDE6B	0	1	0	0	0	0	0	0
PEMT	0	1	0	0	0	0	0	0
PEX11A	0	1	0	0	0	0	0	0
PHLDB2	0	1	0	0	0	1	0	1
PI4KA	0	1	0	0	0	0	0	0
PLA2G4B	0	1	0	0	0	1	0	0
PLAC8	0	1	0	0	0	0	0	0
PLBD1	0	1	0	0	0	0	0	0
PLCH2	0	1	0	0	0	0	0	0
PLEKHA5	0	1	0	0	0	0	0	0
PMS2P5	0	1	0	0	0	0	0	0
PNPLA7	0	1	0	0	0	0	0	0
PPAPDC3	0	1	0	0	0	0	0	0
PRKCH	0	1	0	0	0	1	0	0
PROM2	0	1	0	0	0	0	0	0
PRSS16	0	1	0	0	0	0	0	0
PSMC1P1	0	1	0	0	0	0	0	0
PTPN21	0	1	0	0	0	0	0	0
PTPRC	0	1	0	0	0	0	0	0
PTPRE	0	1	0	0	0	0	0	0
PTPRO	0	1	0	0	0	1	0	0
PTPRU	0	1	0	0	0	1	0	0
QPCT	0	1	0	0	0	1	0	0
QPRT	0	1	0	0	0	0	0	0
RAB40B	0	1	0	0	0	0	0	0
RASEF	0	1	0	0	0	0	0	0
RASSF1	0	1	0	0	0	1	0	0
RFTN1	0	1	0	0	0	1	0	0
RMND1	0	1	0	0	0	0	0	0
RN7SL135P	0	1	0	0	0	0	0	0
RN7SL316P	0	1	0	0	0	0	0	0
RNA5-8SP6	0	1	0	0	1	0	0	0
RNF112	0	1	0	0	0	0	0	0
RNF152	0	1	0	0	0	0	0	0
RP11-367J11.3	0	1	0	0	0	0	0	0
RP11-573D15.2	0	1	0	0	0	0	0	0
RP9	0	1	0	0	0	0	0	0
RPL13AP5	0	1	0	0	0	0	0	0
RPL24P4	0	1	0	0	0	0	0	0
RPL36P16	0	1	0	0	0	0	0	0
SDCBPP2	0	1	0	0	0	0	0	0
SDSL	0	1	0	0	0	0	0	0
SEC16B	0	1	0	0	0	0	0	0
SH2D3A	0	1	0	0	0	0	0	0
SHF	0	1	0	0	0	1	0	0
SIGLEC10	0	1	0	0	0	0	0	0
SLC10A3	0	1	0	0	0	0	0	0
SLC10A7	0	1	0	0	0	0	0	0
SLC25A16	0	1	0	0	0	0	0	0
SLC25A42	0	1	0	0	0	0	0	0
SLC38A3	0	1	1	0	0	0	0	0
SLC39A8	0	1	0	0	0	1	0	0
SLC40A1	0	1	0	0	0	1	0	0
SLC52A1	0	1	0	0	0	0	0	0
SNHG11	0	1	0	0	0	0	0	0
SNORD59A	0	1	0	0	0	0	0	0
SNX16	0	1	0	0	0	0	0	0
SOWAHC	0	1	0	0	0	0	0	0
SOX17	0	1	0	0	0	0	0	0
SPDYE6	0	1	0	0	0	0	0	0
SPIN2A	0	1	0	0	0	0	0	0
SPRYD7	0	1	0	0	0	0	0	0
STAG3L4	0	1	0	0	0	0	0	0
STK4	0	1	0	0	0	0	0	0
SYDE2	0	1	0	0	0	0	0	0
SYNGAP1	0	1	0	0	0	0	0	0
SYTL2	0	1	0	0	0	1	0	0
TAMM41	0	1	0	0	0	0	0	0
TBC1D30	0	1	0	0	0	0	0	0
TBC1D32	0	1	0	0	0	0	0	0
TBL1Y	0	1	0	0	0	0	0	0
TF	0	1	0	0	0	0	0	0
TFAP2C	0	1	1	0	1	0	0	0
THBS4	0	1	0	0	0	1	0	1
THEMIS2	0	1	0	0	0	0	0	0
TIGD2	0	1	0	0	0	0	0	0
TLR3	0	1	0	0	0	0	0	0
TMCO4	0	1	0	0	0	0	0	0
TMEM121	0	1	0	0	0	0	0	0
TMEM132E	0	1	0	0	0	0	0	0
TMEM134	0	1	0	0	0	0	0	0
TMEM17	0	1	0	0	0	0	0	0
TMEM218	0	1	0	0	0	0	0	0
TOX	0	1	1	0	1	1	0	0
TSPAN9	0	1	0	0	0	1	0	0
UAP1L1	0	1	0	0	0	0	0	0
UNC79	0	1	0	0	0	0	0	0
USP27X	0	1	0	0	0	0	0	0
VHL	0	1	0	0	0	0	0	0
VIPR1	0	1	1	0	0	0	0	0
VPS25	0	1	0	0	0	0	0	0
WDR88	0	1	0	0	0	0	0	0
WNT5A	0	1	0	0	0	1	0	0
XKR9	0	1	0	0	0	0	0	0
XRCC6P2	0	1	0	0	0	0	0	0
ZFPM1	0	1	0	0	0	0	0	0
ZMAT1	0	1	0	0	0	1	0	0
ZMAT3	0	1	0	0	1	0	0	0
ZMYM5	0	1	0	0	0	0	0	0
ZNF133	0	1	0	0	0	0	0	0
ZNF208	0	1	0	0	0	0	0	0
ZNF385D	0	1	0	0	0	0	0	1
ZNF443	0	1	0	0	0	0	0	0
ZNF471	0	1	0	0	0	0	0	0
ZNF599	0	1	0	0	0	0	0	0
ZNF611	0	1	0	0	0	0	0	0
ZNF619	0	1	0	0	0	0	0	0
ZNF677	0	1	0	0	0	0	0	0
ABHD6	0	0	1	0	0	0	0	0
ACKR6	0	0	1	0	0	0	0	0
ACSS3	0	0	1	0	1	1	0	0
ACTB	0	0	1	0	0	0	0	0
ADAM11	0	0	1	0	0	0	0	0
ADAM12	0	0	1	0	1	1	0	0
ADAMTS14	0	0	1	0	0	0	0	0
ADAMTSL4	0	0	1	0	0	0	0	0
ADI1	0	0	1	1	0	0	0	0
AGPAT5	0	0	1	0	0	1	0	0
AGT	0	0	1	1	0	0	0	0
AHNAK	0	0	1	0	0	1	1	0
AIF1L	0	0	1	0	1	1	0	0
AK3	0	0	1	0	0	1	0	0
AKAP6	0	0	1	0	0	0	0	0
ALDH9A1	0	0	1	0	0	1	0	0
ALDOC	0	0	1	0	0	0	0	0
ALK	0	0	1	0	0	0	0	0
ALYREF	0	0	1	1	0	0	0	0
AMOTL2	0	0	1	0	0	0	0	0
ANKRD27	0	0	1	0	0	0	0	0
ANKRD52	0	0	1	0	0	0	0	0
AP1S1	0	0	1	0	0	0	0	0
AP5B1	0	0	1	0	0	0	0	0
APCDD1	0	0	1	0	0	1	0	0
APOE	0	0	1	0	0	1	0	1
ARHGEF26	0	0	1	0	0	1	0	0
ARIH1	0	0	1	0	0	0	0	0
ARL6IP1	0	0	1	1	0	0	0	0
ARRDC4	0	0	1	1	0	1	0	1
ASF1B	0	0	1	1	0	0	0	1
ASNS	0	0	1	1	0	1	0	0
ASS1	0	0	1	1	1	1	0	0
ATAD2	0	0	1	1	0	0	0	0
ATHL1	0	0	1	1	0	1	0	0
ATP1B2	0	0	1	1	1	0	0	0
ATP2B2	0	0	1	0	0	0	0	0
ATP6V0C	0	0	1	0	0	0	0	0
ATP6V0D1	0	0	1	0	0	0	0	0
ATP6V0E2	0	0	1	0	0	0	0	0
AXL	0	0	1	0	0	1	1	0
BAG1	0	0	1	0	0	1	0	0
BBC3	0	0	1	0	1	0	0	0
BCAN	0	0	1	0	1	1	0	0
BCL2L1	0	0	1	0	0	1	0	0
BCL3	0	0	1	0	1	0	0	0
BCL6	0	0	1	1	0	0	0	0
BCL7B	0	0	1	0	0	1	0	0
BEX1	0	0	1	1	0	0	0	0
BEX2	0	0	1	0	0	0	0	0
BLID	0	0	1	0	0	0	0	0
BMP7	0	0	1	0	0	1	0	0
BMPR1B	0	0	1	0	0	0	0	0
BRMS1L	0	0	1	0	0	1	0	0
BRPF3	0	0	1	0	0	0	0	0
BTN3A2	0	0	1	0	0	0	0	0
C14orf132	0	0	1	0	0	0	0	0
C16orf45	0	0	1	0	0	1	0	0
C19orf48	0	0	1	0	0	0	0	0
C1orf192	0	0	1	0	0	0	0	0
C1QTNF1	0	0	1	0	0	0	0	0
C6orf15	0	0	1	0	0	0	0	0
C7orf10	0	0	1	0	0	0	0	0
C7orf63	0	0	1	0	0	0	0	0
CA9	0	0	1	0	0	0	0	0
CACNG4	0	0	1	0	0	1	0	0
CAMK2A	0	0	1	0	0	0	0	0
CAP2	0	0	1	0	0	0	0	0
CAPN2	0	0	1	0	0	0	0	0
CAPRIN2	0	0	1	0	0	0	0	0
CARHSP1	0	0	1	0	0	0	0	0
CASP1	0	0	1	0	0	0	0	0
CASP2	0	0	1	0	0	0	0	0
CAV1	0	0	1	0	0	0	0	0
CBX2	0	0	1	1	0	0	0	1
CCDC136	0	0	1	0	0	0	0	0
CCDC80	0	0	1	1	1	1	0	0
CCDC94	0	0	1	0	0	0	0	0
CCNB1IP1	0	0	1	1	0	0	0	0
CCNJL	0	0	1	0	0	0	0	0
CD109	0	0	1	0	0	0	0	0
CD24P4	0	0	1	0	0	0	0	0
CD34	0	0	1	0	0	0	0	0
CD55	0	0	1	0	0	0	0	0
CD59	0	0	1	0	0	0	0	0
CDC25A	0	0	1	1	0	1	0	0
CDC42SE1	0	0	1	0	0	0	0	0
CDC6	0	0	1	1	0	0	0	0
CDH15	0	0	1	0	0	0	0	0
CDH5	0	0	1	0	1	0	0	0
CDK18	0	0	1	0	0	0	0	0
CDK2AP2	0	0	1	0	0	0	0	0
CDK6	0	0	1	0	0	1	0	0
CDKN2C	0	0	1	0	0	0	0	0
CDT1	0	0	1	0	0	0	0	0
CFI	0	0	1	1	0	0	0	0
CFL1	0	0	1	0	0	0	0	0
CHAF1A	0	0	1	1	0	0	0	1
CHGB	0	0	1	0	0	0	0	0
CHMP6	0	0	1	0	0	0	0	0
CITED2	0	0	1	0	0	0	0	0
CLCN7	0	0	1	0	0	0	0	0
CLPTM1	0	0	1	0	0	0	0	0
CLSPN	0	0	1	0	0	0	0	0
CNN2	0	0	1	0	0	1	0	0
CNN3	0	0	1	0	0	0	0	0
COG6	0	0	1	0	0	1	0	0
COL18A1	0	0	1	0	0	1	0	0
COL4A6	0	0	1	0	0	1	1	0
COL7A1	0	0	1	0	0	0	0	0
COL8A1	0	0	1	0	0	0	0	0
COMMD4	0	0	1	1	0	0	0	0
COPS3	0	0	1	1	0	0	0	0
CORO2B	0	0	1	0	1	0	0	0
COTL1	0	0	1	0	0	1	0	0
CPNE7	0	0	1	0	0	0	0	0
CRELD1	0	0	1	0	0	0	0	0
CRIP1	0	0	1	0	0	0	0	0
CRISPLD1	0	0	1	0	0	0	0	0
CRYAB	0	0	1	0	0	0	1	1
CRYL1	0	0	1	1	0	0	0	0
CSRP1	0	0	1	1	1	1	0	0
CSRP2	0	0	1	1	0	1	0	0
CTCF	0	0	1	1	0	0	0	0
CTDSPL	0	0	1	0	0	1	0	0
CTNNB1	0	0	1	1	0	0	0	0
CTNND2	0	0	1	0	0	0	0	0
CTSB	0	0	1	1	0	1	0	0
CTSF	0	0	1	0	0	0	0	0
CUEDC1	0	0	1	0	0	0	0	0
CXXC11	0	0	1	0	0	0	0	0
CYR61	0	0	1	0	0	1	0	0
DBI	0	0	1	1	0	0	0	0
DCAF4	0	0	1	0	0	0	0	0
DCC	0	0	1	0	0	0	0	0
DCLK1	0	0	1	0	0	0	0	0
DDIT4	0	0	1	1	0	1	0	0
DDX3X	0	0	1	0	1	1	0	0
DFNB31	0	0	1	0	0	1	0	0
DGKG	0	0	1	0	0	0	0	0
DHCR24	0	0	1	0	0	1	0	1
DKK1	0	0	1	0	1	0	0	0
DLL4	0	0	1	0	0	0	0	0
DNAJA1	0	0	1	1	0	1	0	0
DNAJB12	0	0	1	0	0	0	0	0
DNAJC3	0	0	1	0	0	1	0	0
DNAJC6	0	0	1	0	0	0	0	0
DNMT1	0	0	1	0	0	0	0	1
DOCK6	0	0	1	1	0	0	0	0
DOK5	0	0	1	0	0	0	0	0
DOK7	0	0	1	0	0	0	0	0
DPF3	0	0	1	0	0	0	0	0
DPH5	0	0	1	0	0	0	0	0
DPYSL5	0	0	1	0	1	1	0	0
DRAXIN	0	0	1	0	0	0	0	0
DSEL	0	0	1	0	0	0	0	0
DUSP23	0	0	1	0	0	0	0	0
DUT	0	0	1	1	0	1	0	0
E2F1	0	0	1	1	0	0	0	0
E2F2	0	0	1	0	0	0	0	0
E2F3	0	0	1	0	0	1	0	0
E2F8	0	0	1	1	0	0	0	0
EBP	0	0	1	0	0	0	0	0
EDA2R	0	0	1	0	1	0	0	0
EFCAB2	0	0	1	0	0	1	0	0
EFNB2	0	0	1	0	0	0	0	0
EGR1	0	0	1	1	1	0	1	0
EHMT1	0	0	1	0	0	0	0	0
ELOVL2	0	0	1	0	1	1	0	0
EML2	0	0	1	0	0	0	1	0
ENDOD1	0	0	1	0	0	0	0	0
ESRRB	0	0	1	0	0	0	0	0
FAH	0	0	1	0	0	0	0	0
FAM101B	0	0	1	0	0	0	0	0
FAM107A	0	0	1	0	1	0	0	0
FAM111B	0	0	1	1	0	0	1	0
FAM124A	0	0	1	0	0	0	0	0
FAM127C	0	0	1	0	0	0	0	0
FAM167A	0	0	1	0	0	0	0	0
FAM210B	0	0	1	0	0	0	0	0
FAM222A	0	0	1	0	0	1	0	0
FAM64A	0	0	1	1	0	0	0	1
FAM65B	0	0	1	0	0	0	0	0
FAM83G	0	0	1	0	0	0	0	0
FAM8A1	0	0	1	0	1	0	0	0
FANK1	0	0	1	0	0	0	0	0
FBLIM1	0	0	1	0	0	1	0	0
FBXO44	0	0	1	0	0	0	0	0
FBXO45	0	0	1	0	0	0	0	0
FCHO1	0	0	1	1	0	0	0	0
FOXP4	0	0	1	0	0	0	0	0
FRMPD3	0	0	1	0	0	0	0	0
FTH1	0	0	1	0	0	0	0	0
GABARAPL1	0	0	1	0	0	0	0	0
GALNT12	0	0	1	0	0	1	0	0
GALNT18	0	0	1	0	0	1	0	0
GAP43	0	0	1	0	0	0	0	0
GAPDHP70	0	0	1	0	0	0	0	0
GAS1	0	0	1	0	1	1	0	0
GAS6	0	0	1	0	0	0	0	0
GAS7	0	0	1	0	0	1	0	0
GATA2	0	0	1	0	1	0	0	0
GBA	0	0	1	1	0	0	0	0
GBE1	0	0	1	0	0	0	0	0
GBX2	0	0	1	0	0	1	0	0
GDF15	0	0	1	0	1	0	0	0
GFAP	0	0	1	1	0	1	0	0
GFPT2	0	0	1	0	1	0	0	0
GINS3	0	0	1	1	0	0	0	1
GLP1R	0	0	1	0	0	0	0	0
GM2A	0	0	1	0	0	0	0	0
GMNN	0	0	1	1	0	0	0	1
GPR12	0	0	1	0	1	0	0	0
GPR158	0	0	1	0	0	0	0	0
GPR37L1	0	0	1	0	0	0	0	0
GPX3	0	0	1	0	0	0	0	0
GRAMD1C	0	0	1	0	0	1	0	0
GRAMD3	0	0	1	0	0	1	0	0
GRID2	0	0	1	0	0	1	0	0
GTF3C6	0	0	1	1	0	1	0	0
H19	0	0	1	0	0	0	0	0
HAUS8	0	0	1	1	0	0	0	0
HBQ1	0	0	1	0	0	1	0	0
HDAC5	0	0	1	1	0	0	0	0
HEXIM1	0	0	1	0	0	0	0	0
HLTF	0	0	1	0	0	0	0	0
HMGB2	0	0	1	1	0	0	0	0
HMGCS1	0	0	1	1	0	1	0	0
HMGN2	0	0	1	1	0	0	0	0
HNRNPAB	0	0	1	1	0	1	0	0
HNRNPM	0	0	1	1	0	1	0	0
HOMER3	0	0	1	0	0	0	0	0
HRH1	0	0	1	0	1	0	0	0
HSPA5	0	0	1	1	0	1	0	0
ICAM5	0	0	1	1	0	1	0	0
ID1	0	0	1	1	1	1	0	0
ID2	0	0	1	0	0	1	0	0
IDH1	0	0	1	0	0	1	0	0
IFITM2	0	0	1	0	0	0	0	1
IGFBP5	0	0	1	0	0	1	0	0
IL11	0	0	1	0	1	0	0	0
IL13RA1	0	0	1	0	0	1	0	0
IL27RA	0	0	1	0	0	1	0	0
ING3	0	0	1	0	0	1	0	0
INSIG1	0	0	1	1	0	1	0	0
INTS10	0	0	1	0	0	1	0	0
INTS4L2	0	0	1	0	0	0	0	0
INTS7	0	0	1	0	0	0	0	0
IRAK2	0	0	1	0	0	0	0	0
IRF7	0	0	1	0	0	0	0	0
ITGA3	0	0	1	0	0	0	0	0
ITGB4	0	0	1	1	1	0	0	0
ITGB5	0	0	1	0	0	0	0	0
JUNB	0	0	1	0	0	0	0	0
KCNIP1	0	0	1	0	1	1	1	0
KCNJ16	0	0	1	0	0	0	0	0
KDM5B	0	0	1	0	0	0	0	0
KDM6B	0	0	1	0	0	0	0	0
KEAP1	0	0	1	1	0	0	0	0
KIAA1161	0	0	1	0	0	1	1	0
KIAA1671	0	0	1	0	0	0	0	0
KIF11	0	0	1	1	0	0	0	1
KIF26A	0	0	1	0	0	0	0	1
KIF5A	0	0	1	0	0	1	0	0
KLF6	0	0	1	0	0	0	0	0
KLF9	0	0	1	0	0	0	0	0
KRT18	0	0	1	0	0	1	1	0
KRT80	0	0	1	0	0	0	0	0
LAMA4	0	0	1	0	1	1	0	0
LANCL2	0	0	1	0	0	1	0	0
LARGE	0	0	1	0	0	1	0	0
LCA5	0	0	1	0	0	0	0	0
LDB2	0	0	1	0	0	0	0	0
LDOC1	0	0	1	0	1	0	0	0
LEPREL1	0	0	1	0	0	1	0	0
LIMCH1	0	0	1	0	0	0	0	0
LINC00488	0	0	1	0	0	0	0	0
LIPG	0	0	1	0	1	0	0	0
LMF2	0	0	1	0	0	1	0	0
LMNB1	0	0	1	1	0	1	0	0
LONRF1	0	0	1	0	0	0	0	0
LONRF2	0	0	1	0	1	1	0	0
LPCAT2	0	0	1	0	0	1	0	0
LPCAT4	0	0	1	1	0	0	0	0
LPHN3	0	0	1	0	1	0	0	0
LRP4	0	0	1	0	0	1	0	0
LRRC58	0	0	1	0	0	0	0	0
LRRCC1	0	0	1	0	0	1	0	0
LSM14B	0	0	1	0	0	0	0	0
LSP1	0	0	1	0	0	0	0	0
LTA4H	0	0	1	0	0	1	0	0
LTBP4	0	0	1	1	0	0	0	0
MAGI1	0	0	1	0	0	1	0	0
MAGT1	0	0	1	0	0	1	0	0
MAN1C1	0	0	1	1	0	0	0	0
MAP3K5	0	0	1	0	0	0	0	0
MAP3K7CL	0	0	1	0	0	0	0	0
MAPK15	0	0	1	1	0	0	0	0
MAPRE1	0	0	1	0	0	0	0	0
MAST1	0	0	1	0	0	0	0	0
MCM10	0	0	1	1	0	0	0	0
MCM2	0	0	1	1	0	0	0	1
MCM3	0	0	1	1	0	0	0	1
MCM5	0	0	1	0	0	0	0	1
MCM6	0	0	1	1	0	0	0	1
MCOLN2	0	0	1	0	0	0	0	0
MEGF9	0	0	1	0	0	1	0	0
MEPCE	0	0	1	0	0	0	0	0
MEST	0	0	1	0	0	1	0	1
MFSD2A	0	0	1	1	1	0	0	0
MFSD3	0	0	1	0	0	0	0	0
MIAT	0	0	1	0	0	0	0	0
MICAL2	0	0	1	0	0	0	0	0
MIR135B	0	0	1	0	0	0	0	0
MKNK2	0	0	1	0	0	0	0	0
MLC1	0	0	1	0	0	1	0	0
MLF1	0	0	1	0	0	0	0	0
MLF1IP	0	0	1	1	0	0	0	0
MMP2	0	0	1	1	0	1	0	0
MMP28	0	0	1	0	0	0	0	0
MPC1	0	0	1	0	1	0	0	0
MSH2	0	0	1	1	0	1	0	0
MT-ND1	0	0	1	0	0	0	0	0
MT-ND5	0	0	1	0	0	0	0	0
MT-ND6	0	0	1	0	0	0	0	0
MT-RNR1	0	0	1	0	0	0	0	0
MT1F	0	0	1	0	0	0	0	0
MT1G	0	0	1	0	0	0	0	0
MT2A	0	0	1	0	0	0	0	0
MTL5	0	0	1	0	0	1	0	0
MTMR11	0	0	1	1	0	1	1	0
MTX1P1	0	0	1	0	0	0	0	0
MVD	0	0	1	1	0	1	0	0
MXI1	0	0	1	0	0	1	0	0
MYBL2	0	0	1	1	0	0	0	1
MYC	0	0	1	0	0	0	0	0
MYH14	0	0	1	0	0	0	0	0
MYO1C	0	0	1	0	0	1	0	0
MYO5C	0	0	1	1	0	0	0	0
N4BP3	0	0	1	0	0	0	0	1
NAMPT	0	0	1	0	0	0	0	0
NAPA	0	0	1	0	0	0	0	0
NBEA	0	0	1	0	0	0	0	0
NCAM1	0	0	1	0	0	0	0	0
NCAN	0	0	1	1	1	1	1	0
NCAPH	0	0	1	1	0	0	0	1
NCAPH2	0	0	1	1	0	0	0	0
NCOA5	0	0	1	0	0	1	0	0
NDE1	0	0	1	0	0	0	0	0
NEFL	0	0	1	1	0	0	0	0
NETO2	0	0	1	1	0	0	0	0
NEUROD1	0	0	1	0	0	0	0	0
NFIC	0	0	1	0	0	0	0	1
NFYC	0	0	1	0	0	1	0	0
NGEF	0	0	1	0	0	0	0	0
NGFR	0	0	1	0	0	0	0	0
NHSL2	0	0	1	0	0	0	0	0
NKD2	0	0	1	0	0	1	0	0
NOP58	0	0	1	0	0	0	0	0
NOS1AP	0	0	1	0	0	0	0	0
NOVA1	0	0	1	0	0	1	0	0
NPTX2	0	0	1	0	0	0	0	0
NPY2R	0	0	1	0	0	0	0	0
NRN1	0	0	1	0	0	1	0	0
NSDHL	0	0	1	1	0	0	0	0
NTSR1	0	0	1	0	1	0	0	0
NUMB	0	0	1	0	0	0	1	0
NUP210	0	0	1	0	0	0	0	0
OGDHL	0	0	1	0	0	0	0	0
ONECUT2	0	0	1	0	1	1	1	0
OPRD1	0	0	1	0	0	0	0	0
ORC1	0	0	1	1	0	0	0	1
ORC6	0	0	1	1	0	0	0	0
P4HB	0	0	1	0	0	1	0	0
PANX1	0	0	1	1	0	1	0	0
PAQR3	0	0	1	0	0	1	0	0
PBDC1	0	0	1	0	0	1	0	0
PCBP1	0	0	1	1	0	0	0	0
PCCA	0	0	1	0	0	0	0	0
PCDH10	0	0	1	0	0	0	0	0
PCDH9	0	0	1	0	0	0	0	1
PCDHGA2	0	0	1	0	0	0	0	0
PCNA	0	0	1	1	0	0	0	0
PDE2A	0	0	1	0	0	0	0	0
PDE4B	0	0	1	0	0	1	0	0
PDIA6	0	0	1	0	0	1	0	0
PDLIM2	0	0	1	0	0	1	0	0
PDZRN3	0	0	1	0	0	1	0	0
PEG10	0	0	1	1	0	0	0	0
PEX6	0	0	1	1	0	0	0	0
PGP	0	0	1	1	0	1	0	0
PHKA1	0	0	1	0	0	0	0	0
PHLDA2	0	0	1	0	0	0	0	0
PIR	0	0	1	0	0	0	0	0
PKMYT1	0	0	1	1	0	0	0	1
PLCG2	0	0	1	0	0	0	0	0
PLS1	0	0	1	0	0	1	0	1
PLXNA2	0	0	1	0	1	1	0	0
PMEPA1	0	0	1	0	0	0	0	0
PMF1	0	0	1	0	0	0	0	0
PNISR	0	0	1	0	0	0	0	0
PNMA1	0	0	1	0	0	1	0	0
POLE3	0	0	1	1	0	1	0	0
POLR2A	0	0	1	0	1	0	0	0
PORCN	0	0	1	0	0	1	0	0
POU5F1	0	0	1	0	0	0	0	0
PPAP2B	0	0	1	0	0	1	0	0
PPAP2C	0	0	1	1	0	0	0	0
PPARG	0	0	1	0	0	0	0	0
PPDPF	0	0	1	0	0	0	0	0
PPFIA3	0	0	1	0	0	0	0	0
PPFIA4	0	0	1	0	0	1	0	0
PPP1CA	0	0	1	0	0	0	0	0
PPP1R14C	0	0	1	0	0	0	0	0
PPP1R15A	0	0	1	0	0	0	0	0
PPP4R1	0	0	1	1	0	0	0	0
PREX1	0	0	1	0	1	0	0	0
PRKCA	0	0	1	0	0	1	0	0
PROS1	0	0	1	0	0	0	0	0
PRTFDC1	0	0	1	0	0	0	0	0
PSMC1	0	0	1	0	0	0	0	0
PSPC1	0	0	1	0	0	1	0	0
PTPRF	0	0	1	0	0	0	0	0
PTRF	0	0	1	0	0	1	1	0
PTX3	0	0	1	0	0	1	0	0
R3HCC1	0	0	1	0	0	1	0	0
RAB11B	0	0	1	0	0	0	0	0
RAB27B	0	0	1	0	0	1	0	0
RAB35	0	0	1	0	0	0	0	0
RAB39A	0	0	1	0	0	0	0	0
RAB7L1	0	0	1	0	0	0	0	0
RABIF	0	0	1	0	0	0	0	0
RASSF2	0	0	1	0	1	1	0	0
RAVER1	0	0	1	0	0	0	0	0
RBM3	0	0	1	0	0	0	0	0
RBM38	0	0	1	0	0	1	0	0
RBP1	0	0	1	1	1	0	0	0
RBPMS2	0	0	1	0	0	0	0	0
RCN3	0	0	1	0	0	1	0	0
REV3L	0	0	1	0	0	0	0	0
RFC2	0	0	1	1	0	0	0	1
RFWD3	0	0	1	1	0	0	0	0
RGS6	0	0	1	0	0	0	0	0
RHBDD1	0	0	1	0	0	0	0	0
RHOG	0	0	1	0	0	0	0	0
RING1	0	0	1	0	0	0	0	0
RINL	0	0	1	0	0	0	0	0
RIPK1	0	0	1	0	0	0	0	0
RLBP1	0	0	1	0	0	0	0	0
[truncated: 3,323 more rows]

## Sheet: component
GO_id	Term	NumberOfGenes	p-value	p-value_fdr	p-value_bonferroni
GO:0043233	organelle lumen	138	1.74e-11	1.4e-08	2.76e-08
GO:0031974	membrane-enclosed lumen	139	2.09e-11	1.4e-08	3.3e-08
GO:0070013	intracellular organelle lumen	136	2.66e-11	1.4e-08	4.21e-08
GO:0005654	nucleoplasm	107	3.6e-11	1.42e-08	5.7e-08
GO:0031981	nuclear lumen	117	3.21e-10	1.02e-07	5.09e-07
GO:0044422	organelle part	201	1.04e-09	2.74e-07	1.65e-06
GO:0044446	intracellular organelle part	197	1.56e-09	3.35e-07	2.47e-06
GO:0005578	proteinaceous extracellular matrix	26	1.69e-09	3.35e-07	2.68e-06
GO:0044428	nuclear part	120	2.84e-09	4.99e-07	4.49e-06
GO:0031012	extracellular matrix	26	2.39e-08	3.78e-06	3.78e-05
GO:0043227	membrane-bounded organelle	256	2.7e-08	3.88e-06	4.27e-05
GO:0044444	cytoplasmic part	179	7.15e-08	9.43e-06	0.000113
GO:0043231	intracellular membrane-bounded organelle	234	1.05e-07	1.27e-05	0.000166
GO:0005737	cytoplasm	230	1.68e-07	1.9e-05	0.000266
GO:0043202	lysosomal lumen	11	5.73e-07	6.05e-05	0.000907
GO:0005775	vacuolar lumen	11	9.71e-07	9.61e-05	0.00154
GO:0044420	extracellular matrix component	13	1.12e-06	0.000104	0.00177
GO:0043226	organelle	251	4.6e-06	0.000404	0.00728
GO:0005581	collagen trimer	11	7.38e-06	0.000615	0.0117
GO:0000228	nuclear chromosome	22	1.19e-05	0.000942	0.0188
GO:0012505	endomembrane system	97	1.5e-05	0.00113	0.0238
GO:0005694	chromosome	31	2.26e-05	0.00163	0.0358
GO:0044424	intracellular part	253	2.68e-05	0.00185	0.0425
GO:0043229	intracellular organelle	232	2.84e-05	0.00188	0.0451
GO:0005634	nucleus	159	3.31e-05	0.0021	0.0524
GO:0044454	nuclear chromosome part	19	8.54e-05	0.0052	0.135
GO:0005622	intracellular	250	9.27e-05	0.00537	0.147
GO:0005829	cytosol	87	9.49e-05	0.00537	0.15
GO:0005583	fibrillar collagen trimer	4	0.000123	0.0067	0.194
GO:0005657	replication fork	7	0.000218	0.0115	0.345
GO:0044427	chromosomal part	26	0.000224	0.0115	0.355
GO:0043228	non-membrane-bounded organelle	90	0.00025	0.012	0.396
GO:0043232	intracellular non-membrane-bounded organelle	90	0.00025	0.012	0.396
GO:0005604	basement membrane	8	0.000348	0.0162	0.551
GO:0030055	cell-substrate junction	19	0.000382	0.0173	0.605
GO:0043234	protein complex	96	0.000424	0.0187	0.672
GO:0070557	PCNA-p21 complex	2	0.000449	0.0192	0.711
GO:0005664	nuclear origin of replication recognition complex	3	0.000491	0.0204	0.777
GO:0005796	Golgi lumen	8	0.00052	0.0211	0.824
GO:0065010	extracellular membrane-bounded organelle	81	0.000748	0.0276	1
GO:0043230	extracellular organelle	81	0.000748	0.0276	1
GO:0070062	extracellular exosome	81	0.000748	0.0276	1
GO:0005925	focal adhesion	18	0.000862	0.031	1
GO:0044421	extracellular region part	96	0.000896	0.0315	1
GO:0005576	extracellular region	112	0.00094	0.0324	1
GO:0005924	cell-substrate adherens junction	18	0.00101	0.0339	1
GO:0098589	membrane region	47	0.00106	0.0351	1
GO:0044437	vacuolar part	17	0.0012	0.0388	1

## Sheet: function
GO_id	Term	NumberOfGenes	p-value	p-value_fdr	p-value_bonferroni
GO:0005515	protein binding	266	3.1e-13	1.22e-09	1.22e-09
GO:0005201	extracellular matrix structural constituent	11	2.43e-07	0.000477	0.000955
GO:0000982	RNA polymerase II core promoter proximal region sequence-specific DNA binding transcription factor activity	19	2.15e-06	0.00282	0.00847
GO:0044877	macromolecular complex binding	50	4.29e-06	0.00363	0.0169
GO:0005102	receptor binding	48	6.05e-06	0.00363	0.0238
GO:0000975	regulatory region DNA binding	28	7.38e-06	0.00363	0.029
GO:0001067	regulatory region nucleic acid binding	28	7.38e-06	0.00363	0.029
GO:0044212	transcription regulatory region DNA binding	28	7.38e-06	0.00363	0.029
GO:0003682	chromatin binding	24	1.55e-05	0.00677	0.0609
GO:0001078	RNA polymerase II core promoter proximal region sequence-specific DNA binding transcription factor activity involved in negative regulation of transcription	10	1.9e-05	0.00748	0.0748
GO:0000981	sequence-specific DNA binding RNA polymerase II transcription factor activity	24	3.25e-05	0.0116	0.128
GO:0043566	structure-specific DNA binding	16	3.88e-05	0.0127	0.153
GO:0001948	glycoprotein binding	9	4.91e-05	0.0149	0.193
GO:0001227	RNA polymerase II transcription regulatory region sequence-specific DNA binding transcription factor activity involved in negative regulation of transcription	11	6.32e-05	0.0178	0.249
GO:0003678	DNA helicase activity	6	0.0001	0.0251	0.394
GO:0000976	transcription regulatory region sequence-specific DNA binding	22	0.000102	0.0251	0.401
GO:0000977	RNA polymerase II regulatory region sequence-specific DNA binding	20	0.000128	0.0296	0.504
GO:0001012	RNA polymerase II regulatory region DNA binding	20	0.000148	0.0323	0.582
GO:0043565	sequence-specific DNA binding	31	0.000166	0.0344	0.654
GO:0001047	core promoter binding	10	0.000184	0.0361	0.722
GO:0043167	ion binding	148	0.000206	0.0387	0.812
GO:0043394	proteoglycan binding	5	0.000231	0.0413	0.908

## Sheet: process
GO_id	Term	NumberOfGenes	p-value	p-value_fdr	p-value_bonferroni
GO:0030198	extracellular matrix organization	37	7.9e-16	5.83e-12	1.06e-11
GO:0043062	extracellular structure organization	37	8.67e-16	5.83e-12	1.17e-11
GO:0048731	system development	123	1.3e-12	5.85e-09	1.75e-08
GO:0048856	anatomical structure development	135	2.18e-12	6.78e-09	2.93e-08
GO:0000278	mitotic cell cycle	48	2.68e-12	6.78e-09	3.6e-08
GO:0048513	organ development	100	3.03e-12	6.78e-09	4.07e-08
GO:0007275	multicellular organismal development	134	4.48e-12	8.6e-09	6.02e-08
GO:0030154	cell differentiation	110	7.32e-12	1.14e-08	9.85e-08
GO:0022008	neurogenesis	64	7.62e-12	1.14e-08	1.02e-07
GO:0016043	cellular component organization	143	1.82e-11	2.45e-08	2.45e-07
GO:0071840	cellular component organization or biogenesis	144	5.73e-11	6.75e-08	7.71e-07
GO:0023051	regulation of signaling	98	6.03e-11	6.75e-08	8.11e-07
GO:0048869	cellular developmental process	110	6.87e-11	7.11e-08	9.24e-07
GO:0044707	single-multicellular organism process	160	8.08e-11	7.25e-08	1.09e-06
GO:0009966	regulation of signal transduction	91	8.08e-11	7.25e-08	1.09e-06
GO:1903047	mitotic cell cycle process	42	1.08e-10	9.09e-08	1.45e-06
GO:0007049	cell cycle	60	1.23e-10	9.74e-08	1.66e-06
GO:0007399	nervous system development	78	1.6e-10	1.14e-07	2.15e-06
GO:0032502	developmental process	141	1.65e-10	1.14e-07	2.22e-06
GO:0044767	single-organism developmental process	140	1.69e-10	1.14e-07	2.27e-06
GO:0010646	regulation of cell communication	97	1.9e-10	1.21e-07	2.55e-06
GO:0010941	regulation of cell death	63	2.16e-10	1.32e-07	2.91e-06
GO:0048518	positive regulation of biological process	139	2.26e-10	1.32e-07	3.04e-06
GO:0022402	cell cycle process	50	2.52e-10	1.41e-07	3.39e-06
GO:0043067	regulation of programmed cell death	61	3.18e-10	1.71e-07	4.27e-06
GO:0032501	multicellular organismal process	161	4.07e-10	2.1e-07	5.47e-06
GO:0042981	regulation of apoptotic process	60	6.43e-10	3.2e-07	8.65e-06
GO:0048583	regulation of response to stimulus	106	8.44e-10	4.05e-07	1.13e-05
GO:0048468	cell development	66	9.94e-10	4.61e-07	1.34e-05
GO:0010033	response to organic substance	84	2.1e-09	9.42e-07	2.82e-05
GO:0048522	positive regulation of cellular process	123	2.19e-09	9.48e-07	2.94e-05
GO:0006259	DNA metabolic process	35	6.14e-09	2.58e-06	8.25e-05
GO:0048699	generation of neurons	55	8.04e-09	3.28e-06	0.000108
GO:0009628	response to abiotic stimulus	50	8.62e-09	3.41e-06	0.000116
GO:0000075	cell cycle checkpoint	22	9.14e-09	3.51e-06	0.000123
GO:0009605	response to external stimulus	70	1.13e-08	4.23e-06	0.000152
GO:0098763	mitotic cell cycle phase	24	1.46e-08	5.17e-06	0.000197
GO:0022403	cell cycle phase	24	1.46e-08	5.17e-06	0.000197
GO:0060429	epithelium development	47	1.78e-08	6.14e-06	0.00024
GO:0044848	biological phase	24	1.91e-08	6.41e-06	0.000256
GO:0006950	response to stress	101	2.19e-08	7.2e-06	0.000295
GO:0042127	regulation of cell proliferation	59	2.43e-08	7.7e-06	0.000327
GO:0033554	cellular response to stress	58	2.46e-08	7.7e-06	0.000331
GO:0051716	cellular response to stimulus	150	3.03e-08	9.25e-06	0.000407
GO:0060548	negative regulation of cell death	42	5.79e-08	1.73e-05	0.000779
GO:0010942	positive regulation of cell death	33	6.29e-08	1.84e-05	0.000846
GO:0006357	regulation of transcription from RNA polymerase II promoter	60	6.66e-08	1.91e-05	0.000896
GO:0009888	tissue development	61	7.5e-08	2.1e-05	0.00101
GO:0044772	mitotic cell cycle phase transition	23	9.34e-08	2.56e-05	0.00126
GO:0043068	positive regulation of programmed cell death	32	9.77e-08	2.63e-05	0.00131
GO:0007417	central nervous system development	40	1.06e-07	2.78e-05	0.00142
GO:0071310	cellular response to organic substance	65	1.18e-07	2.97e-05	0.00158
GO:0006974	cellular response to DNA damage stimulus	33	1.19e-07	2.97e-05	0.0016
GO:0044770	cell cycle phase transition	23	1.19e-07	2.97e-05	0.0016
GO:0000082	G1/S transition of mitotic cell cycle	17	1.36e-07	3.24e-05	0.00183
GO:0009719	response to endogenous stimulus	54	1.37e-07	3.24e-05	0.00184
GO:0014070	response to organic cyclic compound	37	1.5e-07	3.47e-05	0.00201
GO:0010604	positive regulation of macromolecule metabolic process	80	1.58e-07	3.61e-05	0.00213
GO:0009893	positive regulation of metabolic process	95	1.7e-07	3.82e-05	0.00229
GO:0006260	DNA replication	17	1.76e-07	3.84e-05	0.00236
GO:0072358	cardiovascular system development	37	1.8e-07	3.84e-05	0.00242
GO:0072359	circulatory system development	37	1.8e-07	3.84e-05	0.00242
GO:0042063	gliogenesis	16	1.88e-07	3.95e-05	0.00253
GO:1902531	regulation of intracellular signal transduction	57	2.19e-07	4.52e-05	0.00294
GO:0065008	regulation of biological quality	92	2.46e-07	5.01e-05	0.00331
GO:0001501	skeletal system development	28	2.5e-07	5.01e-05	0.00337
GO:0043065	positive regulation of apoptotic process	31	2.53e-07	5.01e-05	0.00341
GO:0031325	positive regulation of cellular metabolic process	82	2.94e-07	5.73e-05	0.00395
GO:0043069	negative regulation of programmed cell death	39	3.36e-07	6.45e-05	0.00451
GO:0009653	anatomical structure morphogenesis	71	3.49e-07	6.62e-05	0.0047
GO:0023057	negative regulation of signaling	47	3.58e-07	6.69e-05	0.00481
GO:0009314	response to radiation	27	4.05e-07	7.4e-05	0.00544
GO:0001568	blood vessel development	26	4.07e-07	7.4e-05	0.00547
GO:0010648	negative regulation of cell communication	47	4.36e-07	7.82e-05	0.00587
GO:0023056	positive regulation of signaling	54	5.25e-07	9.29e-05	0.00706
GO:0051329	mitotic interphase	14	5.85e-07	0.000101	0.00787
GO:0030182	neuron differentiation	42	6.17e-07	0.000105	0.0083
GO:0001503	ossification	19	6.24e-07	0.000105	0.00839
GO:0040011	locomotion	48	6.37e-07	0.000106	0.00857
GO:0006928	movement of cell or subcellular component	51	7.4e-07	0.000121	0.00995
GO:0001944	vasculature development	26	7.52e-07	0.000122	0.0101
GO:0043066	negative regulation of apoptotic process	38	7.94e-07	0.000126	0.0107
GO:0048608	reproductive structure development	25	7.96e-07	0.000126	0.0107
GO:0045595	regulation of cell differentiation	52	8.15e-07	0.000127	0.011
GO:0051128	regulation of cellular component organization	69	8.45e-07	0.00013	0.0114
GO:0007051	spindle organization	11	8.54e-07	0.00013	0.0115
GO:0010628	positive regulation of gene expression	55	8.82e-07	0.000133	0.0119
GO:0007568	aging	18	8.99e-07	0.000134	0.0121
GO:2001233	regulation of apoptotic signaling pathway	24	9.6e-07	0.000141	0.0129
GO:0045664	regulation of neuron differentiation	25	9.62e-07	0.000141	0.0129
GO:0009968	negative regulation of signal transduction	43	9.75e-07	0.000141	0.0131
GO:0061458	reproductive system development	25	1.01e-06	0.000144	0.0136
GO:0016477	cell migration	34	1.18e-06	0.000167	0.0159
GO:0048585	negative regulation of response to stimulus	49	1.23e-06	0.000173	0.0166
GO:0001655	urogenital system development	20	1.44e-06	0.0002	0.0194
GO:0010647	positive regulation of cell communication	53	1.51e-06	0.000207	0.0203
GO:0009891	positive regulation of biosynthetic process	56	2.01e-06	0.000273	0.027
GO:1902680	positive regulation of RNA biosynthetic process	48	2.05e-06	0.000275	0.0275
GO:0070887	cellular response to chemical stimulus	71	2.09e-06	0.000276	0.0281
GO:0009059	macromolecule biosynthetic process	103	2.09e-06	0.000276	0.0282
GO:0050896	response to stimulus	162	2.33e-06	0.000305	0.0314
GO:0051674	localization of cell	35	2.46e-06	0.000318	0.033
GO:0048870	cell motility	35	2.54e-06	0.000325	0.0341
GO:0031960	response to corticosteroid	14	2.65e-06	0.000336	0.0356
GO:0033993	response to lipid	34	2.73e-06	0.000343	0.0367
GO:0071103	DNA conformation change	16	2.76e-06	0.000343	0.0371
GO:0009887	organ morphogenesis	38	2.9e-06	0.000358	0.039
GO:0030208	dermatan sulfate biosynthetic process	5	2.94e-06	0.000359	0.0396
GO:0009792	embryo development ending in birth or egg hatching	31	2.96e-06	0.000359	0.0398
GO:0010629	negative regulation of gene expression	47	3.38e-06	0.000406	0.0455
GO:0030900	forebrain development	21	3.45e-06	0.000408	0.0464
GO:0048646	anatomical structure formation involved in morphogenesis	38	3.45e-06	0.000408	0.0465
GO:0007346	regulation of mitotic cell cycle	24	3.52e-06	0.000412	0.0474
GO:0051173	positive regulation of nitrogen compound metabolic process	55	3.68e-06	0.000426	0.0495
GO:0035556	intracellular signal transduction	58	3.93e-06	0.000452	0.0529
GO:0051254	positive regulation of RNA metabolic process	48	4.36e-06	0.000496	0.0586
GO:0030205	dermatan sulfate metabolic process	5	4.7e-06	0.000531	0.0632
GO:0045935	positive regulation of nucleobase-containing compound metabolic process	54	4.84e-06	0.000543	0.0651
GO:0000084	mitotic S phase	12	5.11e-06	0.000563	0.0687
GO:0051384	response to glucocorticoid	13	5.24e-06	0.000573	0.0705
GO:0032879	regulation of localization	68	5.42e-06	0.000588	0.0729
GO:0045893	positive regulation of transcription, DNA-templated	46	5.55e-06	0.000593	0.0747
GO:1903508	positive regulation of nucleic acid-templated transcription	46	5.55e-06	0.000593	0.0747
GO:0003006	developmental process involved in reproduction	29	5.71e-06	0.000605	0.0768
GO:0031328	positive regulation of cellular biosynthetic process	54	5.87e-06	0.000613	0.079
GO:0009967	positive regulation of signal transduction	48	5.91e-06	0.000613	0.0795
GO:0048519	negative regulation of biological process	109	5.92e-06	0.000613	0.0796
GO:0007420	brain development	30	6.02e-06	0.000616	0.081
GO:0042769	DNA damage response, detection of DNA damage	7	6.04e-06	0.000616	0.0813
GO:0043009	chordate embryonic development	30	6.45e-06	0.000652	0.0867
GO:0045934	negative regulation of nucleobase-containing compound metabolic process	44	6.7e-06	0.000672	0.0901
GO:0060322	head development	31	6.92e-06	0.000689	0.093
GO:0030207	chondroitin sulfate catabolic process	5	7.18e-06	0.00071	0.0966
GO:0034645	cellular macromolecule biosynthetic process	99	7.5e-06	0.000736	0.101
GO:0050793	regulation of developmental process	63	7.58e-06	0.000739	0.102
GO:0071363	cellular response to growth factor stimulus	28	7.65e-06	0.00074	0.103
GO:0007165	signal transduction	117	8.05e-06	0.000773	0.108
GO:0048523	negative regulation of cellular process	102	8.46e-06	0.000807	0.114
GO:0008219	cell death	43	9.05e-06	0.000857	0.122
GO:0000122	negative regulation of transcription from RNA polymerase II promoter	31	9.26e-06	0.000871	0.124
GO:0006029	proteoglycan metabolic process	10	1.02e-05	0.000942	0.137
GO:0016265	death	43	1.02e-05	0.000942	0.138
GO:0044087	regulation of cellular component biogenesis	27	1.02e-05	0.000942	0.138
GO:0050651	dermatan sulfate proteoglycan biosynthetic process	5	1.06e-05	0.000968	0.142
GO:0072001	renal system development	17	1.08e-05	0.000974	0.145
GO:0012501	programmed cell death	42	1.08e-05	0.000974	0.145
GO:0051172	negative regulation of nitrogen compound metabolic process	44	1.09e-05	0.000974	0.146
GO:0007067	mitotic nuclear division	20	1.1e-05	0.00098	0.148
GO:0048545	response to steroid hormone	22	1.14e-05	0.00101	0.153
GO:0009416	response to light stimulus	20	1.21e-05	0.00106	0.163
GO:0010557	positive regulation of macromolecule biosynthetic process	50	1.24e-05	0.00108	0.167
GO:0048584	positive regulation of response to stimulus	59	1.27e-05	0.00111	0.171
GO:0070848	response to growth factor	28	1.33e-05	0.00115	0.179
GO:0051239	regulation of multicellular organismal process	68	1.35e-05	0.00115	0.182
GO:0010564	regulation of cell cycle process	25	1.36e-05	0.00115	0.182
GO:0031324	negative regulation of cellular metabolic process	64	1.37e-05	0.00116	0.185
GO:1900740	positive regulation of protein insertion into mitochondrial membrane involved in apoptotic signaling pathway	6	1.41e-05	0.00117	0.19
GO:0000083	regulation of transcription involved in G1/S transition of mitotic cell cycle	6	1.41e-05	0.00117	0.19
GO:0042493	response to drug	23	1.43e-05	0.00118	0.193
GO:0030204	chondroitin sulfate metabolic process	8	1.48e-05	0.00121	0.199
GO:0050655	dermatan sulfate proteoglycan metabolic process	5	1.51e-05	0.00123	0.203
GO:0008284	positive regulation of cell proliferation	34	1.59e-05	0.00129	0.214
GO:0048598	embryonic morphogenesis	27	1.61e-05	0.0013	0.217
GO:2000113	negative regulation of cellular macromolecule biosynthetic process	41	1.65e-05	0.00132	0.222
GO:0044260	cellular macromolecule metabolic process	139	1.66e-05	0.00132	0.223
GO:0046661	male sex differentiation	13	1.81e-05	0.00143	0.243
GO:0010001	glial cell differentiation	12	1.84e-05	0.00145	0.248
GO:0008285	negative regulation of cell proliferation	29	1.91e-05	0.00149	0.257
GO:0001822	kidney development	16	1.92e-05	0.00149	0.258
GO:0010810	regulation of cell-substrate adhesion	13	1.94e-05	0.0015	0.261
GO:0007548	sex differentiation	17	1.96e-05	0.00151	0.264
GO:0009790	embryo development	38	2.07e-05	0.00158	0.279
GO:0045137	development of primary sexual characteristics	15	2.14e-05	0.00163	0.288
GO:1901028	regulation of mitochondrial outer membrane permeabilization involved in apoptotic signaling pathway	7	2.22e-05	0.00166	0.299
GO:0048708	astrocyte differentiation	6	2.23e-05	0.00166	0.3
GO:0009749	response to glucose	11	2.24e-05	0.00166	0.301
GO:0050654	chondroitin sulfate proteoglycan metabolic process	8	2.24e-05	0.00166	0.301
GO:0048514	blood vessel morphogenesis	20	2.39e-05	0.00176	0.321
GO:0051093	negative regulation of developmental process	33	2.4e-05	0.00177	0.323
GO:0097305	response to alcohol	18	2.48e-05	0.00181	0.333
GO:0060255	regulation of macromolecule metabolic process	124	2.49e-05	0.00181	0.335
GO:0010605	negative regulation of macromolecule metabolic process	61	2.51e-05	0.00182	0.338
GO:0008630	intrinsic apoptotic signaling pathway in response to DNA damage	9	2.62e-05	0.00185	0.352
GO:0022404	molting cycle process	9	2.62e-05	0.00185	0.352
GO:0022405	hair cycle process	9	2.62e-05	0.00185	0.352
GO:0001942	hair follicle development	9	2.62e-05	0.00185	0.352
GO:0060291	long-term synaptic potentiation	6	2.77e-05	0.00195	0.372
GO:0006027	glycosaminoglycan catabolic process	8	2.91e-05	0.00203	0.392
GO:0098773	skin epidermis development	9	2.92e-05	0.00203	0.392
GO:2001235	positive regulation of apoptotic signaling pathway	14	2.98e-05	0.00207	0.401
GO:0007052	mitotic spindle organization	7	3.07e-05	0.00212	0.413
GO:0051726	regulation of cell cycle	35	3.13e-05	0.00214	0.42
GO:0009746	response to hexose	11	3.13e-05	0.00214	0.421
GO:0007155	cell adhesion	37	3.17e-05	0.00215	0.426
GO:0045944	positive regulation of transcription from RNA polymerase II promoter	36	3.32e-05	0.00224	0.447
GO:0097193	intrinsic apoptotic signaling pathway	13	3.37e-05	0.00226	0.453
GO:0042771	intrinsic apoptotic signaling pathway in response to DNA damage by p53 class mediator	6	3.4e-05	0.00226	0.457
GO:0034405	response to fluid shear stress	6	3.4e-05	0.00226	0.457
GO:0010558	negative regulation of macromolecule biosynthetic process	42	3.42e-05	0.00227	0.46
GO:0050767	regulation of neurogenesis	25	3.45e-05	0.00227	0.464
GO:1901700	response to oxygen-containing compound	45	3.49e-05	0.00228	0.469
GO:0022610	biological adhesion	37	3.5e-05	0.00228	0.47
GO:0007423	sensory organ development	25	3.57e-05	0.00231	0.48
GO:0032508	DNA duplex unwinding	7	3.58e-05	0.00231	0.482
GO:0050768	negative regulation of neurogenesis	14	3.59e-05	0.00231	0.482
GO:0009890	negative regulation of biosynthetic process	44	3.69e-05	0.00236	0.496
GO:0070345	negative regulation of fat cell proliferation	3	3.73e-05	0.00237	0.502
GO:0061197	fungiform papilla morphogenesis	3	3.73e-05	0.00237	0.502
GO:0060174	limb bud formation	4	3.79e-05	0.00239	0.51
GO:0009612	response to mechanical stimulus	14	4.05e-05	0.00254	0.544
GO:0051246	regulation of protein metabolic process	66	4.1e-05	0.00256	0.551
GO:0051225	spindle assembly	7	4.17e-05	0.0026	0.561
GO:0043170	macromolecule metabolic process	147	4.36e-05	0.0027	0.586
GO:0060284	regulation of cell development	29	4.64e-05	0.00286	0.623
GO:0034284	response to monosaccharide	11	4.66e-05	0.00286	0.627
GO:0006915	apoptotic process	40	4.8e-05	0.00294	0.646
GO:0032392	DNA geometric change	7	4.83e-05	0.00294	0.649
GO:0048864	stem cell development	15	5.03e-05	0.00304	0.676
GO:0006026	aminoglycan catabolic process	8	5.37e-05	0.00322	0.722
GO:0031327	negative regulation of cellular biosynthetic process	43	5.37e-05	0.00322	0.722
GO:0044702	single organism reproductive process	38	5.47e-05	0.00327	0.735
GO:0051216	cartilage development	12	5.54e-05	0.0033	0.746
GO:0072332	intrinsic apoptotic signaling pathway by p53 class mediator	7	5.57e-05	0.0033	0.749
GO:0048729	tissue morphogenesis	26	5.65e-05	0.00333	0.76
GO:0008584	male gonad development	11	5.87e-05	0.00343	0.789
GO:0046546	development of primary male sexual characteristics	11	5.87e-05	0.00343	0.789
GO:1901030	positive regulation of mitochondrial outer membrane permeabilization involved in apoptotic signaling pathway	6	6e-05	0.00346	0.807
GO:0006695	cholesterol biosynthetic process	6	6e-05	0.00346	0.807
GO:0006271	DNA strand elongation involved in DNA replication	6	6e-05	0.00346	0.807
GO:0001525	angiogenesis	17	6.12e-05	0.00352	0.823
GO:0019222	regulation of metabolic process	141	6.27e-05	0.00359	0.843
GO:0022617	extracellular matrix disassembly	11	6.32e-05	0.00359	0.85
GO:0045665	negative regulation of neuron differentiation	12	6.35e-05	0.00359	0.854
GO:0044700	single organism signaling	121	6.39e-05	0.00359	0.86
GO:0001837	epithelial to mesenchymal transition	7	6.4e-05	0.00359	0.861
GO:0008406	gonad development	14	6.44e-05	0.00359	0.866
GO:0042221	response to chemical	96	6.56e-05	0.00364	0.882
GO:0030030	cell projection organization	36	6.61e-05	0.00364	0.889
GO:0007154	cell communication	123	6.61e-05	0.00364	0.889
GO:0030855	epithelial cell differentiation	24	7.41e-05	0.00407	0.996
GO:1902533	positive regulation of intracellular signal transduction	32	7.66e-05	0.00419	1
GO:1901136	carbohydrate derivative catabolic process	12	8.26e-05	0.0045	1
GO:0045596	negative regulation of cell differentiation	27	8.44e-05	0.00455	1
GO:0035295	tube development	26	8.44e-05	0.00455	1
GO:0022616	DNA strand elongation	6	8.48e-05	0.00455	1
GO:0051961	negative regulation of nervous system development	14	8.49e-05	0.00455	1
GO:0001704	formation of primary germ layer	10	8.64e-05	0.0046	1
GO:0008283	cell proliferation	29	8.67e-05	0.0046	1
GO:0034097	response to cytokine	27	8.69e-05	0.0046	1
GO:0009892	negative regulation of metabolic process	67	8.78e-05	0.00463	1
GO:0071495	cellular response to endogenous stimulus	36	8.97e-05	0.00471	1
GO:2000980	regulation of inner ear receptor cell differentiation	3	9.19e-05	0.00477	1
GO:0045631	regulation of mechanoreceptor differentiation	3	9.19e-05	0.00477	1
GO:0061196	fungiform papilla development	3	9.19e-05	0.00477	1
GO:0000280	nuclear division	21	9.26e-05	0.00479	1
GO:0090304	nucleic acid metabolic process	99	9.33e-05	0.00481	1
GO:0042633	hair cycle	9	9.52e-05	0.00487	1
GO:0042303	molting cycle	9	9.52e-05	0.00487	1
GO:0019827	stem cell maintenance	11	9.74e-05	0.00496	1
GO:0043583	ear development	14	9.98e-05	0.00506	1
GO:0001706	endoderm formation	7	0.000108	0.00547	1
GO:0043588	skin development	14	0.000111	0.00559	1
GO:0080090	regulation of primary metabolic process	121	0.000113	0.00565	1
GO:0007010	cytoskeleton organization	30	0.000113	0.00565	1
GO:0071822	protein complex subunit organization	47	0.00012	0.006	1
GO:0048705	skeletal system morphogenesis	14	0.000123	0.00611	1
GO:0000904	cell morphogenesis involved in differentiation	28	0.000127	0.00628	1
GO:0030206	chondroitin sulfate biosynthetic process	5	0.000128	0.00629	1
GO:0019932	second-messenger-mediated signaling	11	0.000128	0.00629	1
GO:2000026	regulation of multicellular organismal development	46	0.000132	0.00645	1
GO:0044763	single-organism cellular process	202	0.000136	0.00656	1
GO:0071560	cellular response to transforming growth factor beta stimulus	12	0.000136	0.00656	1
GO:0071559	response to transforming growth factor beta	12	0.000136	0.00656	1
GO:2001236	regulation of extrinsic apoptotic signaling pathway	12	0.000136	0.00656	1
GO:0071396	cellular response to lipid	18	0.000137	0.0066	1
GO:0002064	epithelial cell development	13	0.000143	0.00685	1
GO:0045930	negative regulation of mitotic cell cycle	14	0.000144	0.00685	1
GO:0009725	response to hormone	33	0.000146	0.00692	1
GO:1901565	organonitrogen compound catabolic process	17	0.000147	0.00698	1
GO:0021700	developmental maturation	13	0.000152	0.00715	1
GO:0006807	nitrogen compound metabolic process	123	0.000154	0.00725	1
GO:1901888	regulation of cell junction assembly	7	0.000155	0.00728	1
GO:0051094	positive regulation of developmental process	36	0.000158	0.00735	1
GO:0016126	sterol biosynthetic process	6	0.000159	0.00735	1
GO:0035987	endodermal cell differentiation	6	0.000159	0.00735	1
GO:0001649	osteoblast differentiation	10	0.000159	0.00735	1
GO:1901214	regulation of neuron death	14	0.000167	0.00769	1
GO:0044249	cellular biosynthetic process	108	0.000168	0.00773	1
GO:0044237	cellular metabolic process	162	0.000173	0.00787	1
GO:0022607	cellular component assembly	54	0.000173	0.00787	1
GO:0010811	positive regulation of cell-substrate adhesion	9	0.000173	0.00788	1
GO:0051960	regulation of nervous system development	25	0.000183	0.00827	1
GO:2000736	regulation of stem cell differentiation	9	0.000188	0.00848	1
GO:0050927	positive regulation of positive chemotaxis	5	0.000191	0.0086	1
GO:0048285	organelle fission	21	0.000192	0.0086	1
GO:0009743	response to carbohydrate	11	0.000202	0.00898	1
GO:0031589	cell-substrate adhesion	11	0.000202	0.00898	1
GO:0009611	response to wounding	30	0.000202	0.00899	1
GO:0006024	glycosaminoglycan biosynthetic process	9	0.000204	0.00901	1
GO:1901576	organic substance biosynthetic process	109	0.000205	0.00902	1
GO:0007623	circadian rhythm	10	0.000211	0.00928	1
GO:0006023	aminoglycan biosynthetic process	9	0.00022	0.00965	1
GO:0051240	positive regulation of multicellular organismal process	41	0.000222	0.00969	1
GO:0042471	ear morphogenesis	10	0.000226	0.00985	1
GO:1903034	regulation of response to wounding	18	0.000227	0.00985	1
GO:0050926	regulation of positive chemotaxis	5	0.000231	0.00997	1
GO:0009058	biosynthetic process	110	0.000233	0.01	1
GO:0022603	regulation of anatomical structure morphogenesis	30	0.00024	0.0103	1
GO:0044238	primary metabolic process	161	0.00025	0.0107	1
GO:0048511	rhythmic process	15	0.000273	0.0117	1
GO:0050650	chondroitin sulfate proteoglycan biosynthetic process	5	0.000276	0.0117	1
GO:0051272	positive regulation of cellular component movement	17	0.00028	0.0119	1
GO:0045892	negative regulation of transcription, DNA-templated	34	0.000281	0.0119	1
GO:0007179	transforming growth factor beta receptor signaling pathway	10	0.000296	0.0125	1
GO:0060037	pharyngeal system development	4	0.000297	0.0125	1
GO:0008544	epidermis development	15	0.000298	0.0125	1
GO:0001889	liver development	9	0.000299	0.0125	1
GO:0032875	regulation of DNA endoreduplication	3	0.000311	0.013	1
GO:0048732	gland development	19	0.000312	0.013	1
GO:1902679	negative regulation of RNA biosynthetic process	35	0.000316	0.0131	1
GO:0040008	regulation of growth	25	0.000328	0.0135	1
GO:0022414	reproductive process	39	0.000332	0.0137	1
GO:0051253	negative regulation of RNA metabolic process	36	0.000344	0.0141	1
GO:0061008	hepaticobiliary system development	9	0.000346	0.0141	1
GO:0051053	negative regulation of DNA metabolic process	8	0.000348	0.0141	1
GO:0050806	positive regulation of synaptic transmission	8	0.000348	0.0141	1
GO:0060173	limb development	11	0.000367	0.0148	1
GO:0048736	appendage development	11	0.000367	0.0148	1
GO:0009636	response to toxic substance	11	0.000367	0.0148	1
GO:0072079	nephron tubule formation	4	0.000382	0.0153	1
GO:0051276	chromosome organization	30	0.000384	0.0154	1
GO:0006281	DNA repair	18	0.00039	0.0156	1
GO:0048666	neuron development	30	0.000393	0.0156	1
GO:0002009	morphogenesis of an epithelium	20	0.000394	0.0156	1
GO:0045597	positive regulation of cell differentiation	28	0.000402	0.0159	1
GO:0033043	regulation of organelle organization	36	0.000404	0.0159	1
GO:0048839	inner ear development	12	0.000413	0.0162	1
GO:0010721	negative regulation of cell development	14	0.000423	0.0166	1
GO:0000910	cytokinesis	8	0.000445	0.0174	1
GO:0009177	pyrimidine deoxyribonucleoside monophosphate biosynthetic process	2	0.000449	0.0175	1
GO:0071621	granulocyte chemotaxis	6	0.000453	0.0176	1
GO:0051270	regulation of cellular component movement	26	0.000466	0.0181	1
GO:0050678	regulation of epithelial cell proliferation	15	0.000471	0.0181	1
GO:0070482	response to oxygen levels	15	0.000471	0.0181	1
GO:0051241	negative regulation of multicellular organismal process	32	0.000478	0.0184	1
GO:0007263	nitric oxide mediated signal transduction	4	0.000483	0.0185	1
GO:1903507	negative regulation of nucleic acid-templated transcription	34	0.000484	0.0185	1
GO:0043933	macromolecular complex subunit organization	59	0.000485	0.0185	1
GO:0048863	stem cell differentiation	15	0.00049	0.0185	1
GO:0043587	tongue morphogenesis	3	0.000491	0.0185	1
GO:0070344	regulation of fat cell proliferation	3	0.000491	0.0185	1
GO:0001955	blood vessel maturation	3	0.000491	0.0185	1
GO:0060485	mesenchyme development	11	0.000512	0.0192	1
GO:0051049	regulation of transport	49	0.000517	0.0194	1
GO:0071216	cellular response to biotic stimulus	10	0.00052	0.0194	1
GO:0048167	regulation of synaptic plasticity	9	0.000526	0.0196	1
GO:0009991	response to extracellular stimulus	19	0.00053	0.0197	1
GO:0014074	response to purine-containing compound	10	0.000552	0.0205	1
GO:0031175	neuron projection development	26	0.000555	0.0205	1
GO:0006935	chemotaxis	25	0.000582	0.0214	1
GO:0042330	taxis	25	0.000582	0.0214	1
GO:0051129	negative regulation of cellular component organization	22	0.000594	0.0218	1
GO:0090190	positive regulation of branching involved in ureteric bud morphogenesis	4	0.000601	0.022	1
GO:2000241	regulation of reproductive process	8	0.000606	0.0221	1
GO:0051145	smooth muscle cell differentiation	5	0.000611	0.0222	1
GO:0090287	regulation of cellular response to growth factor stimulus	11	0.000633	0.023	1
GO:0097530	granulocyte migration	6	0.000635	0.023	1
GO:0071356	cellular response to tumor necrosis factor	8	0.000653	0.0236	1
GO:0061448	connective tissue development	12	0.000675	0.0242	1
GO:0021537	telencephalon development	12	0.000675	0.0242	1
GO:0065009	regulation of molecular function	67	0.000685	0.0245	1
GO:0035265	organ growth	7	0.000699	0.0249	1
GO:0007229	integrin-mediated signaling pathway	8	0.000703	0.025	1
GO:0090092	regulation of transmembrane receptor protein serine/threonine kinase signaling pathway	12	0.000708	0.0251	1
GO:0032060	bleb assembly	3	0.000724	0.0256	1
GO:1903510	mucopolysaccharide metabolic process	9	0.000729	0.0257	1
GO:0051301	cell division	21	0.000736	0.0259	1
GO:0001890	placenta development	10	0.000737	0.0259	1
GO:0071549	cellular response to dexamethasone stimulus	4	0.000739	0.0259	1
GO:0008152	metabolic process	171	0.000747	0.0261	1
GO:0019538	protein metabolic process	82	0.000759	0.0264	1
GO:0021782	glial cell development	7	0.000761	0.0264	1
GO:0097529	myeloid leukocyte migration	7	0.000761	0.0264	1
GO:0032101	regulation of response to external stimulus	25	0.000763	0.0264	1
GO:0006996	organelle organization	73	0.00078	0.0269	1
GO:0007507	heart development	19	0.000793	0.0273	1
GO:0061564	axon development	22	0.000802	0.0275	1
GO:2000243	positive regulation of reproductive process	5	0.000807	0.0276	1
GO:2001237	negative regulation of extrinsic apoptotic signaling pathway	8	0.000812	0.0277	1
GO:2001234	negative regulation of apoptotic signaling pathway	12	0.000813	0.0277	1
GO:0043408	regulation of MAPK cascade	23	0.000837	0.0284	1
GO:0080134	regulation of response to stress	38	0.000847	0.0287	1
GO:0008593	regulation of Notch signaling pathway	6	0.00087	0.0294	1
GO:0044085	cellular component biogenesis	55	0.000872	0.0294	1
GO:0065003	macromolecular complex assembly	38	0.000877	0.0295	1
GO:0031497	chromatin assembly	9	0.000878	0.0295	1
GO:0030155	regulation of cell adhesion	23	0.000881	0.0295	1
GO:0043586	tongue development	4	0.000898	0.0299	1
GO:0007530	sex determination	4	0.000898	0.0299	1
GO:0040012	regulation of locomotion	25	0.000903	0.03	1
GO:0006461	protein complex assembly	33	0.000915	0.0303	1
GO:0002053	positive regulation of mesenchymal cell proliferation	5	0.000921	0.0304	1
GO:0048520	positive regulation of behavior	9	0.000934	0.0307	1
GO:0046683	response to organophosphorus	9	0.000934	0.0307	1
GO:0032270	positive regulation of cellular protein metabolic process	38	0.000941	0.0308	1
GO:0019219	regulation of nucleobase-containing compound metabolic process	89	0.000942	0.0308	1
GO:0070271	protein complex biogenesis	33	0.000951	0.031	1
GO:0006139	nucleobase-containing compound metabolic process	102	0.000953	0.031	1
GO:0010468	regulation of gene expression	93	0.000971	0.0315	1
GO:0048145	regulation of fibroblast proliferation	7	0.000976	0.0316	1
GO:1901362	organic cyclic compound biosynthetic process	83	0.000984	0.0318	1
GO:0051171	regulation of nitrogen compound metabolic process	91	0.000992	0.032	1
GO:0051336	regulation of hydrolase activity	36	0.00102	0.0325	1
GO:0009263	deoxyribonucleotide biosynthetic process	3	0.00102	0.0325	1
GO:0006335	DNA replication-dependent nucleosome assembly	3	0.00102	0.0325	1
GO:0006323	DNA packaging	10	0.00102	0.0326	1
GO:0043123	positive regulation of I-kappaB kinase/NF-kappaB signaling	11	0.00104	0.0332	1
GO:1901654	response to ketone	9	0.00105	0.0334	1
GO:0009064	glutamine family amino acid metabolic process	6	0.00106	0.0334	1
GO:0014031	mesenchymal cell development	8	0.00107	0.0334	1
GO:0010038	response to metal ion	14	0.00108	0.0334	1
GO:0031570	DNA integrity checkpoint	10	0.00108	0.0334	1
GO:0001502	cartilage condensation	4	0.00108	0.0334	1
GO:0042474	middle ear morphogenesis	4	0.00108	0.0334	1
GO:0060008	Sertoli cell differentiation	4	0.00108	0.0334	1
GO:0098743	cell aggregation	4	0.00108	0.0334	1
GO:0061213	positive regulation of mesonephros development	4	0.00108	0.0334	1
GO:0001953	negative regulation of cell-matrix adhesion	4	0.00108	0.0334	1
GO:0007167	enzyme linked receptor protein signaling pathway	31	0.00108	0.0334	1
GO:0035270	endocrine system development	9	0.00112	0.0344	1
GO:0000902	cell morphogenesis	31	0.00112	0.0346	1
GO:0009100	glycoprotein metabolic process	16	0.00113	0.0348	1
GO:0007492	endoderm development	7	0.00114	0.0349	1
GO:0097306	cellular response to alcohol	7	0.00114	0.0349	1
GO:0006720	isoprenoid metabolic process	8	0.00115	0.0349	1
GO:0045995	regulation of embryonic development	8	0.00115	0.0349	1
GO:0003007	heart morphogenesis	12	0.00116	0.0352	1
GO:1902532	negative regulation of intracellular signal transduction	17	0.00116	0.0352	1
GO:0034103	regulation of tissue remodeling	6	0.00117	0.0353	1
GO:0040017	positive regulation of locomotion	16	0.00117	0.0353	1
GO:0021543	pallium development	9	0.00118	0.0354	1
GO:0090184	positive regulation of kidney development	5	0.00118	0.0354	1
GO:0048483	autonomic nervous system development	5	0.00118	0.0354	1
GO:0050794	regulation of cellular process	183	0.00119	0.0354	1
GO:0007369	gastrulation	10	0.0012	0.0356	1
GO:0071229	cellular response to acid chemical	10	0.0012	0.0356	1
GO:0043523	regulation of neuron apoptotic process	11	0.0012	0.0357	1
GO:0034641	cellular nitrogen compound metabolic process	111	0.00122	0.036	1
GO:1901360	organic cyclic compound metabolic process	109	0.00122	0.036	1
GO:0046165	alcohol biosynthetic process	8	0.00122	0.0361	1
GO:0051052	regulation of DNA metabolic process	14	0.00125	0.0367	1
GO:0002521	leukocyte differentiation	14	0.00125	0.0367	1
GO:0030203	glycosaminoglycan metabolic process	10	0.00126	0.0368	1
GO:1901215	negative regulation of neuron death	10	0.00126	0.0368	1
GO:0090189	regulation of branching involved in ureteric bud morphogenesis	4	0.00128	0.0372	1
GO:0090307	mitotic spindle assembly	4	0.00128	0.0372	1
GO:0030194	positive regulation of blood coagulation	4	0.00128	0.0372	1
GO:0051247	positive regulation of protein metabolic process	40	0.00128	0.0372	1
GO:0071345	cellular response to cytokine stimulus	21	0.0013	0.0374	1
GO:0031399	regulation of protein modification process	41	0.0013	0.0374	1
GO:0042472	inner ear morphogenesis	8	0.00131	0.0374	1
GO:0046078	dUMP metabolic process	2	0.00133	0.0374	1
GO:2000981	negative regulation of inner ear receptor cell differentiation	2	0.00133	0.0374	1
GO:2000977	regulation of forebrain neuron differentiation	2	0.00133	0.0374	1
GO:0010621	negative regulation of transcription by transcription factor localization	2	0.00133	0.0374	1
GO:0009176	pyrimidine deoxyribonucleoside monophosphate metabolic process	2	0.00133	0.0374	1
GO:0045632	negative regulation of mechanoreceptor differentiation	2	0.00133	0.0374	1
GO:0072191	ureter smooth muscle development	2	0.00133	0.0374	1
GO:0072193	ureter smooth muscle cell differentiation	2	0.00133	0.0374	1
GO:0061055	myotome development	2	0.00133	0.0374	1
GO:0001952	regulation of cell-matrix adhesion	7	0.00133	0.0374	1
GO:0046850	regulation of bone remodeling	5	0.00133	0.0374	1
GO:0071385	cellular response to glucocorticoid stimulus	5	0.00133	0.0374	1
GO:0031323	regulation of cellular metabolic process	121	0.00135	0.0377	1
GO:0045786	negative regulation of cell cycle	19	0.00138	0.0382	1
GO:0061548	ganglion development	3	0.00138	0.0382	1
GO:0007494	midgut development	3	0.00138	0.0382	1
GO:0048715	negative regulation of oligodendrocyte differentiation	3	0.00138	0.0382	1
GO:0050921	positive regulation of chemotaxis	8	0.00139	0.0385	1
GO:0031667	response to nutrient levels	17	0.0014	0.0387	1
GO:0030335	positive regulation of cell migration	15	0.00143	0.0393	1
GO:0071704	organic substance metabolic process	159	0.00145	0.0398	1
GO:0010464	regulation of mesenchymal cell proliferation	5	0.0015	0.0411	1
GO:0001101	response to acid chemical	14	0.0015	0.0411	1
GO:0045746	negative regulation of Notch signaling pathway	4	0.00152	0.0413	1
GO:0071548	response to dexamethasone	4	0.00152	0.0413	1
GO:0045686	negative regulation of glial cell differentiation	4	0.00152	0.0413	1
GO:0000226	microtubule cytoskeleton organization	14	0.00155	0.0422	1
GO:0032268	regulation of cellular protein metabolic process	55	0.00158	0.043	1
GO:0030334	regulation of cell migration	22	0.00159	0.0432	1
GO:0048469	cell maturation	9	0.00165	0.0447	1
GO:0051302	regulation of cell division	13	0.00167	0.045	1
GO:0021675	nerve development	6	0.00168	0.045	1
GO:0071384	cellular response to corticosteroid stimulus	5	0.00168	0.045	1
GO:0045667	regulation of osteoblast differentiation	8	0.00168	0.045	1
GO:0048589	developmental growth	12	0.00169	0.0452	1
GO:0045937	positive regulation of phosphate metabolic process	32	0.00172	0.0458	1
GO:0032102	negative regulation of response to external stimulus	12	0.00176	0.0468	1
GO:0050820	positive regulation of coagulation	4	0.00177	0.047	1
GO:0060351	cartilage development involved in endochondral bone morphogenesis	4	0.00177	0.047	1
GO:0006022	aminoglycan metabolic process	10	0.00178	0.0471	1
GO:0009411	response to UV	8	0.00179	0.0471	1
GO:0060707	trophoblast giant cell differentiation	3	0.00181	0.0473	1
GO:0032354	response to follicle-stimulating hormone	3	0.00181	0.0473	1
GO:0055094	response to lipoprotein particle	3	0.00181	0.0473	1
GO:0036499	PERK-mediated unfolded protein response	3	0.00181	0.0473	1
GO:0048709	oligodendrocyte differentiation	6	0.00183	0.0477	1
GO:0048609	multicellular organismal reproductive process	25	0.00186	0.0485	1
GO:0043392	negative regulation of DNA binding	5	0.00187	0.0485	1
GO:0008156	negative regulation of DNA replication	5	0.00187	0.0485	1
GO:0044273	sulfur compound catabolic process	5	0.00187	0.0485	1
GO:0007160	cell-matrix adhesion	8	0.0019	0.049	1
GO:0051100	negative regulation of binding	8	0.0019	0.049	1
GO:0048568	embryonic organ development	18	0.00191	0.0492	1
GO:0032963	collagen metabolic process	7	0.00191	0.0492	1
GO:2000147	positive regulation of cell motility	15	0.00192	0.0493	1
GO:2000045	regulation of G1/S transition of mitotic cell cycle	9	0.00194	0.0497	1
GO:0097190	apoptotic signaling pathway	16	0.00195	0.0498	1
